# Supplementary material for: Identification of Biochemical Network Modules Based on Shortest Retroactive Distances
Source: PLoS Comput Biol. 2011 Nov 10;7(11):e1002262. doi: 10.1371/journal.pcbi.1002262 (PMC3213171; doi:10.1371/journal.pcbi.1002262)
Supplement: Dataset S1 — Partition report for the hepatocyte metabolic model. The report includes the reaction definitions, regulatory interactions, and stoichiometric matrix for the model. (XLSX) [file pcbi.1002262.s001.xlsx]

## Sheet: Spreadsheet Contents
This file contains the following datasheets
Sheet	Contents	Paper Figure
Complete_Newman_Reg_Reactions	Detailed Reactions contained in each module for Newman partition of complete hepatocyte network	5A
Complete_Newman_Reg_Report	Table of quantitative factors for Newman partition of complete hepatocyte network	5A
Complete_Shred_Reg_Reactions	Detailed Reactions contained in each module for ShReD-partition of complete hepatocyte network	5B
Complete_Shred_Reg_Report	Table of quantitative factors for ShReD partition of complete hepatocyte network	5B
Complete_Shred_Noreg_Reactions	Detailed Reactions contained in each module for ShReD partition of complete hepatocyte network with no regulatory edges	7A
Complete_Shred_Noreg_Report	Table of quantitative factors for ShReD partition of complete hepatocyte network with no regulatory edges	7A
Nocof_Shred_Reg_Reactions	Detailed Reactions contained in each module for ShReD partition of partial hepatocyte network, no cofactors with regulation	7B
Nocof_Shred_Reg_Report	Table of quantitative factors for ShReD partition of partial hepatocyte network, no cofactors, with regulation	7B
Hepatocyte_Model	Detailed annotation of each reaction - references to KEGG and Delta Gs of reactions
Hepatocyte_Model_Stoichiometry	Hepatocyte Model in S-matrix format
Hepatocyte_Model_Regulation	Allosteric Regulatory Interactions as described in Methods

## Sheet: Complete_Newman_Reg_Reactions
Reactions in modules for Newman partition of complete model with cofactors and regulatory edges present (Figure 5A)
'MY ID'	15901
'Parental ID'	15900
'Size'	159
'Cycle Count'	1306
Partition	Divides into 15902 and 15903
'Reaction 1'	'Oxygen_Transport'	'Extracellular <-> Cytosol'
'Reaction 2'	'NH3_Transport'	'Extracellular <-> Cytosol'
'Reaction 3'	'Glutamate_Transport'	'Extracellular <-> Cytosol'
'Reaction 4'	'Glycine-Transport'	'Extracellular <-> Cytosol'
'Reaction 5'	'Alanine_Transport'	'Extracellular <-> Cytosol'
'Reaction 6'	'Lysine_Transport'	'Extracellular <-> Cytosol'
'Reaction 7'	'Asp_Transport'	'Extracellular <-> Cytosol'
'Reaction 8'	'Arginine_Transport'	'Extracellular <-> Cytosol'
'Reaction 9'	'Glutamine_Transport'	'Extracellular <-> Cytosol'
'Reaction 10'	'Serine_Transport'	'Extracellular <-> Cytosol'
'Reaction 11'	'Methionine_Transport'	'Extracellular <-> Cytosol'
'Reaction 12'	'Tryptophan_Transport'	'Extracellular <-> Cytosol'
'Reaction 13'	'Phenylalanine_Transport'	'Extracellular <-> Cytosol'
'Reaction 14'	'Tyrosine_Transport'	'Extracellular <-> Cytosol'
'Reaction 15'	'Urea_Transport'	'Extracellular <-> Cytosol'
'Reaction 16'	'Cysteine_Transport'	'Extracellular <-> Cytosol'
'Reaction 17'	'Glycerol_Transport'	'Extracellular <-> Cytosol'
'Reaction 18'	'Leucine_Transport'	'Extracellular <-> Cytosol'
'Reaction 19'	'Histidine_Transport'	'Extracellular <-> Cytosol'
'Reaction 20'	'Proline_Trnasport'	'Extracellular <-> Cytosol'
'Reaction 21'	'Asn-Transport'	'Extracellular <-> Cytosol'
'Reaction 22'	'Valine_Transport'	'Extracellular <-> Cytosol'
'Reaction 23'	'Lactate_Transport'	'Extracellular <-> Cytosol'
'Reaction 24'	'Cholesterol_Transport'	'Extracellular <-> Cytosol'
'Reaction 25'	'Threonine_Transport'	'Extracellular <-> Cytosol'
'Reaction 26'	'Ethanolamine_Transport'	'Extracellular <-> Cytosol'
'Reaction 27'	'Glucose_Transport'	'Extracellular <-> Cytosol'
'Reaction 28'	'Isoleuine_Transport'	'Extracellular <-> Cytosol'
'Reaction 29'	'VLDL_transport'	'Extracellular <-> Cytosol'
'Reaction 30'	'CO2 Transport'	'Extracellular <-> Cytosol'
'Reaction 31'	'Acetoacetate_Transport'	'Extracellular <-> Cytosol'
'Reaction 32'	'Beta OH Transport'	'Extracellular <-> Cytosol'
'Reaction 33'	'TGZ transport'	'Extracellular <-> Cytosol'
'Reaction 34'	'TGZ_gsh_transport'	'Extracellular <-> Cytosol'
'Reaction 35'	'TGZ_sulfate_transport'	'Extracellular <-> Cytosol'
'Reaction 36'	'TGZ_glucuronide_transport'	'Extracellular <-> Cytosol'
'Reaction 37'	'TGZ_quinone_transport'	'Extracellular <-> Cytosol'
'Reaction 38'	'Glutathione Transport'	'Extracellular <-> Cytosol'
'Reaction 39'	'Ornithine_Transport'	'Extracellular <-> Cytosol'
'Reaction 40'	'Palmitate Uptake'	'Extracellular <-> Cytosol'
'Reaction 41'	'Ethanol Transport'	'Extracellular <-> Cytosol'
'Reaction 42'	'Acetyl CoA transport (M)'	'Mitochondria <-> Cytosol'
'Reaction 43'	'Alcohol Dehydrogenase'	'Ethanol + NAD+ -> Acetaldehyde + NADH + H+'
'Reaction 44'	'Monooxygenase System'	'Ethanol + 2O2 + H+ + NADPH -> NADP+ + Acetylaldehyde + H2O2'
'Reaction 45'	'Catalase I'	'Ethanol + H2O2 -> Acetaldehyde + 2H2O'
'Reaction 46'	'Catalase II'	'2H2O2 -> 2H2O + O2'
'Reaction 47'	'Acetaldehyde -> Acetyl CoA'	'Acetaldehyde + NAD+ + ATP + H2O -> AMP + Diphosphate + 2H+ + AcetylCoA'
'Reaction 48'	'Dismutase'	'O2 + 2H+ -> H2O2'
'Reaction 49'	'Fed: Glucose -> G6P'	'ATP + Glucose -> ADP + Glucose 6-Phosphate'
'Reaction 50'	'FED: G6P -> F6P'	'Glucose 6-Phosphate->Fructose 6 Phosphate'
'Reaction 51'	'FED: F6P->G3P'	'Fructose 6 Phosphate + ATP -> ADP + Glycerone Phosphate + Glyceraldehyde 3 Phosphate'
'Reaction 52'	'FED: G3P->3PG'	'Glyceraldehyde 3 Phosphate + NAD+ ADP +Pi -> 3 Phosphoglycerate + H+ NADH + ATP'
'Reaction 53'	'FED: 3PG -> PEP'	'3 Phosphoglycerate -> Phosphoenolpyruvate + H2O'
'Reaction 54'	'PEP->Pyruvate'	'Phosphoenolpyruvate + ADP -> Pyruvate + ATP'
'Reaction 55'	'PPP-oxidative'	'Glucose-6 Phosphate + 2 NADP+ H2O -> 2 NADPH + Ribulose 5 Phosphate + CO2 + 2H+'
'Reaction 56'	'Fasted: PEP->3PG'	'Phosphoenolpyruvate + H2O -> 3-Phosphoglycerate'
'Reaction 57'	'Fasted: 3PG -> G3P'	' 3 Phosphoglycerate + H+ NADH + ATP -> Glyceraldehyde 3 Phosphate + NAD+ ADP +Pi'
'Reaction 58'	'Fasted: G3P->F6P'	'Glycaldehyde 3-Phosphate + Glycerone Phosphate + H2O-> Fructose 6-Phosphate + Pi'
'Reaction 59'	'Fasted: F6P->G6P'	'Fructose 6-Phosphate -> Glucose 6-Phosphate'
'Reaction 60'	'Fasted: G6P -> Glucose'	'Glucose 6-Phosphate + H2O -> Pi + Glucose + H+'
'Reaction 61'	'FED: Glyc1'	'Glucose 6-Phosphate-> Glucose 1-Phosphate'
'Reaction 62'	'FED: Glyc2'	'8-UDP Glucose + Glyc-4 -> Glycogen -12 + 8 UDP'
'Reaction 63'	'TCA_ 1: acetyl coa->citrate'	'Acetyl CoA + Oxaloacetate + H2O -> Citrate + H+ + CoA'
'Reaction 64'	'TCA_2: Citrate->2oxoglutarate'	'Citrate + NAD+ -> 2-Oxoglutarate + NADH + CO2 + H+'
'Reaction 65'	'TCA_3-2-oxoketoglutarate-M-> succinyl coa M'	'NAD+ + 2-oxoglutarate + CoA-> Succinyl CoA + NADH + CO2'
'Reaction 66'	'TCA_4: succinylcoa-m -> fumarate -M'	'Succinyl-CoA + FAD + Orthophosphate + GDP -> Fumarate + FADH2 + CoA + GTP'
'Reaction 67'	'TCA_5: Fumarate-M -> Malate-M'	'Fumarate + H2O -> Malate'
'Reaction 68'	'TCA_6: Malate-M -> Oxaloacetate-M'	'Malate + NAD+ -> NADH + Oxaloacetate + H+'
'Reaction 69'	'Oxaloacetate->Malate'	'Oxaloacetate + NADH + H+ -> NAD+ + Malate'
'Reaction 70'	'Malate -> Pyruvate'	'Malate + NADP -> Pyruvate + NADPH + CO2'
'Reaction 71'	'Malate -> Malate-M'	'Malate -> Malate-M'
'Reaction 72'	'Urea Cycle 1: Carbomoyl Phosphate Synthesis'	'2ATP + NH3 + CO2 + H2O -> Carbamoyl Phosphate + ADP + Pi + 2H+'
'Reaction 73'	'Urea Cycle_2: Ornithine -> Citrulline'	'Ornithine + Carbamoyl Phosphate -> Pi + 2H+ + Citrulilne'
'Reaction 74'	'Urea Cycle_3: Citrulline -> Arginine'	'Aspartate + Citrulline + ATP -> Arginine + Fumarate + Ppi + AMP'
'Reaction 75'	'Urea Cycle_4: Arginine -> Urea + Ornithine'	'Arginine + H2O -> Urea + Ornithine'
'Reaction 76'	'PPP - ribulose->ribose'	'Ribulose 5 Phosphate -> Ribose 5-Phosphate'
'Reaction 77'	'PPP: Ribose 5 phosphate -> Glyceraldehyde 3 phosphate'	'Ribose 5 Phosphate + Xylulose 5 Phosphate->Glyceraldehyde 3 phosphate + Sedoheptulose 7 phosphate'
'Reaction 78'	'PPP Ribulose -> Xylulose'	'Ribulose 5 Phosphate -> Xylulose 5-phosphate'
'Reaction 79'	'PPP: Xylulose -> G3P'	'Xylulose 5-phosphate + Erythrose 4-phosphate -> Fructose 6 phosphate + Glyceraldehyde 3-phosphate'
'Reaction 80'	'PPP-R01827-fed'	'Fructose 6-phosphate + Erythrose 4-phosphate -> Glyceraldehyde 3 Phosphate + Sedoheptulose 7-phosphate'
'Reaction 81'	'PPP-R01827-fasted'	'Glyceraldehyde 3 Phosphate + Sedoheptulose 7-phosphate -> Fructose 6-phosphate + Erythrose 4-phosphate'
'Reaction 82'	'Glycerone Phosphate -> Glyceraldehyde 3 phosphate'	'Glycrone phosphate -> Glyceraldehyde 3-phosphate'
'Reaction 83'	'Glycogen Degradation'	'Glycogen 12 + 8 Pi + 8 H+ -> 8 Glucose 1-phosphate + Glycogen-4'
'Reaction 84'	'Glucose 1 phosphate -> Glucose 6 Phosphate'	'Glucose 1-phosphate -> Glucose 6-phosphate'
'Reaction 85'	'Pyruvate Transport'	'Pyruvate -> Pyruvate-M'
'Reaction 86'	'Pyruvate-M -> Acetyl CoA-M'	'Pyruvate +NAD+ +CoA -> CO2 + Acetyl CoA + NADH'
'Reaction 87'	'Pyruvate-M->Oxaloacetate-M'	'Pyruvate + ATP -> Oxaloacetate + ADP + Pi'
'Reaction 88'	'Pyruvate-M -> Malate-M '	'Pyruvate + NADH + CO2 -> Malate + NAD+'
'Reaction 89'	'Oxaloaetate-M->PEP-M->PEP'	'Oxaloacetate + GTP + H+ -> CO2 + GDP + Phosphoenolpyruvate'
'Reaction 90'	'Acetyl CoA -> Acetoacetyl CoA'	'2 Acetyl-CoA -> CoA + Acetoacetyl-CoA'
'Reaction 91'	'Acetoacetyl CoA -> Acetoacetate: R00410'	'Succinate + Acetoacetyl CoA -> Acetoacetate + Succinyl-CoA'
'Reaction 92'	'B-OH production'	'Acetoacetate + H+ + NADH -> Beta hydroxybutanoate + NAD+'
'Reaction 93'	'Pyruvate -> Lactate'	'Pyruvate + NADH + H+ -> NAD+ + Lactate'
'Reaction 94'	'Lactate-> Pyruvate'	'NAD+ + Lactate -> NADH + Pyruvate + H+'
'Reaction 95'	'Glutamate -> Ammonia (M)'	'Glutamate + NAD+ + H2O -> NADH + NH3 + 2-oxoglutarate + H+'
'Reaction 96'	'Glutamine->Glutamate'	'Glutamine + H2O -> NH3 + Glutamate'
'Reaction 97'	'Glutamate Transport (cytosol ->Mitochondria)'	Glutamate-C -> Glutamate-M
'Reaction 98'	'Ammonia->Glutamate-M'	'2-Oxoglutarate + NADH + NH3 + H+ -> Glutamate + NAD+ + H2O '
'Reaction 99'	'Glutamate Transport (Mitochondria->Cytosol)'	Glutamate-M-> Glutamate-C
'Reaction 100'	'Glutamate-> Glutamine'	'Glutamate + ATP + NH3 -> Glutamine + ADP + Pi + H+'
'Reaction 101'	'Alanine Biosynthesis'	'Pyruvate + Glutamate -> 2-oxoglutarate + Alanine'
'Reaction 102'	'Serine-> Glycine'	'Serine + Tetrahydrofolate -> Glycine + 5,10,methylenetetrahydrofolate + H2O'
'Reaction 103'	'Glycine->Serine'	'Glycine + H2O + 5,10-methylenetetrahydrofolate -> Serine + Tetrahydrofolate'
'Reaction 104'	'Glycine -> Glutamate'	'Glycine + 2-Oxoglutarate -> Glutamate + Glyoxylate'
'Reaction 105'	'Serine Biosynthesis'	'Glutamate + 3-phosphoglycerate +NAD+ -> Serine + 2-Oxoglutarate + NADH'
'Reaction 106'	'Aspartate Biosynthesis'	'Glutamate + Oxaloacetate -> Aspartate + 2-Oxoglutarate'
'Reaction 107'	'Asparagine Biosynthesis'	'Aspartate + Glutamine + ATP + H2O -> Pyrophosphate + Glutamate + Asparagine + AMP'
'Reaction 108'	'Proline Biosynthesis'	'Glutamate + 2NADH + 2H+ -> Proline+ 2NAD+ +H2O'
'Reaction 109'	'Alanine Degradation'	' Alanine + 2-Oxoglutarate-> Glutamate + Pyruvate'
'Reaction 110'	'Asparagine Degradation'	'Asparagine + H2O -> NH3 + Aspartate'
'Reaction 111'	'Aspartate Degradation->oxaloacetate'	'Aspartate + 2-Oxoglutarate -> Glutamate + Oxaloacetate'
'Reaction 112'	'Aspartate Degradation->fumarate'	'Aspartate + GTP + IMP -> Fumarate + AMP + Pi + GDP + 2H+'
'Reaction 113'	'Serine Degradation'	'Serine -> NH3 + Pyruvate'
'Reaction 114'	'Arginine Degradation (ornithine to glutamate)'	'Ornithine + 2-Oxoglutarate -> Glutamate + Glutamate 5-semialdehyde'
'Reaction 115'	'Cysteine Degradation'	O2+2-Oxoglutarate + Cysteine -> Pyruvate + L-Glutamate'
'Reaction 116'	'Serine-> Alanine'	'Serine + Pyruvate -> alanine + Hydroxypyruvate'
'Reaction 117'	'Serine->Cysteine'	'Serine + HS -> H2O + Cysteine'
'Reaction 118'	'Proline Degradation'	'Proline + 2NAD+ + H2O ->Glutamate + 2NADH + 2H+'
'Reaction 119'	'Tyrosine Degradation'	'Tyrosine + 3O2 +2H2O -> NH3 + CO2 + Acetoacetate + Fumarate +H2O2'
'Reaction 120'	'Histidine Degradation'	'Histidine + 2H2O + tetrahydrofolate -> NH3 + Glutamate + 5-fermimino tetraydrofolate'
'Reaction 121'	'Lysine Degradation -> glutamate, acetyl coaM'	'Lysine + 2-oxoglutarate + 2NAD+ + 2H2O + CoA -> 2 Glutamate + 2CO2+ 2NADH + Acetoacetyl CoA + 2H+'
'Reaction 122'	'Tryptophan Degradation'	'3O2 + Tryptophan + NADPH + NAD+ + 4H2O + CoA -> NH3 + Alanine + 3CO2 + NADP+ + NADH + Acetoacetyl CoA + H+'
'Reaction 123'	'Methionine->Cysteine'	'Serine + Methionine + Pyruvate + 2H2O -> NH3 + Cysteine + 2-oxobutanoate + Diphosphate'
'Reaction 124'	'Phenylalanine->Tyrosine'	'Phenylalanine + O2 + Tetrahydrobiopterin -> H2O + Tyrosine + Dihydrobiopterin'
'Reaction 125'	'Threonine->alpha keot butyrate'	'Threonine -> NH3 + 2-Oxobutanoate'
'Reaction 126'	'Threonine->Glycine'	'Threonine + NAD+ + CoA -> Glycine + NADH + H+'
'Reaction 127'	'Alpha-ketobutanoate->succinylcoa'	'2-oxobutanoate + Oxaloacetate + CoA -> Pyruvate + Succinyl-CoA + formate'
'Reaction 128'	'Glutathione Degradation'	'Glutathione + 2H2O-> Glutamate + Glycine + cysteine'
'Reaction 129'	'Glutathione Synthesis'	'Glutamate + Glycine + Cysteine + 2ATP -> Glutathione + 2ADP + 2Pi'
'Reaction 130'	'GSSH formation'	'H2O2 + 2Glutathione -> 2H2O + glutathione disulfide'
'Reaction 131'	'GSSH degradation'	'Glutathione disulfide + NADPH + H+ -> 2 Glutathione + NADP+'
'Reaction 132'	'Glycerol->sn-Glycerol-3 Phosphate'	'Glycerol + ATP -> ADP + sn-Glycerol 3-phosphate'
'Reaction 133'	'Fasted: sn-Glycerol 3 Phosphate -> Glycerone Phosphate'	'sn-Glycerol 3-phosphate + NAD+ -> NADH + H+ + Glycerone Phosphate'
'Reaction 134'	'Fed: Glycerone Phosphate -> sn-Glycerol 3 Phosphate'	'NADH + H+ + Glycerone Phosphate -> sn-Glycerol 3-phosphate + NAD+'
'Reaction 135'	'snglycerol 3 Phosphate -> 1,2 diacyl sn glycerol'	'Palmitoyl CoA + sn-Glycerol 3-phosphate + H2O -> 1,2 Diacyl sn-glycerol + CoA + Pi'
'Reaction 136'	'Triglyceride Synthesis'	'Palmitoyl CoA + 1,2 Diacyl sn-Glycerol-> Triglyceride + CoA'
'Reaction 137'	'Rop1'	'2.3 Pi + 2.3 ADP + H+ +NADH +0.5 O2 -> 2.3 ATP + H2O + NAD+'
'Reaction 138'	'Rop2'	'0.5 O2 + FADH2 + 1.4 ADP + H+ -> FAD + 1.4 ATP + H2O'
'Reaction 139'	'Chol1'	'2NADPH + Acetyl CoA + Acetoacetyl CoA + 3ATP + H+ + H2O ->CO2 + NADP+ + Isopentenyl diphosphate + 3ADP + Pi'
'Reaction 140'	'Chol2'	'Isopentenyl diphosphate -> Dimethylallyl diphosphate'
'Reaction 141'	'Chol3'	'Isopentenyl diphosphate + Dimethylallyl diphosphate -> Pyrophosphate + Geranyl diphosphate'
'Reaction 142'	'Chol4'	'Isopentenyl diphosphate + Geranyl diphosphate -> Pyrophosphate + trans, trans-Farnesyl diphosphate'
'Reaction 143'	'Chol5'	'8O2 + 15 NADPH + 2 Farnesyl Diphosphate + 15H+ -> Lactate + CO2 + 15 NADP+ + 12H2O + 2 Diphosphate + formate'
'Reaction 144'	'Apo B Synthesis'	'''298 Glutamate + 207 Glycine + 275 Alanine + 357 Lysine + 233 Aspartate + 150 Arginine + 230 Glutamine + 392 Serine + 79 Methioni...'' <Preview truncated at 128 characters>'
'Reaction 145'	'Apo E Synthesis'	'''40 Glutamate +18 Glycine + 39 Alanine + 13 Lysine + 11 Aspartate + 34 Arginine + 32 Glutamine + 14 Serine + 8 Methionine + 8 Tr...'' <Preview truncated at 128 characters>'
'Reaction 146'	'VLDL Synthesis'	'9000 Cholesterol + ApoB + 33 Apo E + 2300 Phosphatidyl Choline + 2500 Phosphatidyl ethanolamine + 12500 Triglyceride-> VLDL'
'Reaction 147'	'Citrate Transport'	'Citrate-M -> Citrate'
'Reaction 148'	'Citrate -> Acetyl CoA'	'ATP + Citrate + CoA -> Acetyl coA + Oxaloacetate +ADP + Pi'
'Reaction 149'	'Beta oxidation(Palmitate -> aceytlcoa)'	'7O2 + Palmitate +27ATP + 8CoA-> 8 Acetyl CoA +28ADP + 7H2O + AMP + 26 Pi'
'Reaction 150'	'Palmitate Synthesis'	'14 NADPH + Acetyl CoA + 7 Malonyl CoA + 14 H+-> CO2 + 14 NADP+ + Palmitate +7CoA'
'Reaction 151'	'Palmitoyl coA'	'Palmitate + CoA -> Palmitoyl CoA + H2O'
'Reaction 152'	'Malonyl CoA Synthesis'	'Acetyl CoA + CO2 -> Malonyl-CoA + H+'
'Reaction 153'	'Phosphatidyl ethanolamine -> Phosphatidyl Choline'	'Phosphatidyl Ethanolamine + 3 Adomet-> Phosphatidyl Choline + Adohyc'
'Reaction 154'	'Ethanolamine -> CDP Ethanolamine'	'Ethanolamine + ATP + CTP-> CDP Ethanolamine + AdP + Diphosphate'
'Reaction 155'	'CDP Ethanolamine -> Phosphatidyl Ethanolamine'	'1,2 Diacyl sn-Glycerol + Palmitoyl CoA -> Phosphatidyl Ethanolamine + CMP'
'Reaction 156'	'TGZ-> TGZ GSH'	'TGZ + Glutathione -> TGZ-GSH'
'Reaction 157'	'TGZ-> TGZ sulfate 1'	'TGZ + SO3 -> TGZ-sulfate'
'Reaction 158'	'TGZ->TGZ-quinone'	'TGZ -> TGZ quinone'
'Reaction 159'	'TGZ->TGZ Glucuronide'	'TGZ -> TGZ-glucuronide'
'MY ID'	15902
'Parental ID'	15900
'Size'	76
'Cycle Count'	1053
Partition	Divides into 15905 and 15906
'Reaction 1'	'Oxygen_Transport'	'Extracellular <-> Cytosol'
'Reaction 5'	'Alanine_Transport'	'Extracellular <-> Cytosol'
'Reaction 17'	'Glycerol_Transport'	'Extracellular <-> Cytosol'
'Reaction 26'	'Ethanolamine_Transport'	'Extracellular <-> Cytosol'
'Reaction 27'	'Glucose_Transport'	'Extracellular <-> Cytosol'
'Reaction 30'	'CO2 Transport'	'Extracellular <-> Cytosol'
'Reaction 38'	'Glutathione Transport'	'Extracellular <-> Cytosol'
'Reaction 40'	'Palmitate Uptake'	'Extracellular <-> Cytosol'
'Reaction 42'	'Acetyl CoA transport (M)'	'Mitochondria <-> Cytosol'
'Reaction 44'	'Monooxygenase System'	'Ethanol + 2O2 + H+ + NADPH -> NADP+ + Acetylaldehyde + H2O2'
'Reaction 46'	'Catalase II'	'2H2O2 -> 2H2O + O2'
'Reaction 47'	'Acetaldehyde -> Acetyl CoA'	'Acetaldehyde + NAD+ + ATP + H2O -> AMP + Diphosphate + 2H+ + AcetylCoA'
'Reaction 49'	'Fed: Glucose -> G6P'	'ATP + Glucose -> ADP + Glucose 6-Phosphate'
'Reaction 50'	'FED: G6P -> F6P'	'Glucose 6-Phosphate->Fructose 6 Phosphate'
'Reaction 51'	'FED: F6P->G3P'	'Fructose 6 Phosphate + ATP -> ADP + Glycerone Phosphate + Glyceraldehyde 3 Phosphate'
'Reaction 52'	'FED: G3P->3PG'	'Glyceraldehyde 3 Phosphate + NAD+ ADP +Pi -> 3 Phosphoglycerate + H+ NADH + ATP'
'Reaction 53'	'FED: 3PG -> PEP'	'3 Phosphoglycerate -> Phosphoenolpyruvate + H2O'
'Reaction 54'	'PEP->Pyruvate'	'Phosphoenolpyruvate + ADP -> Pyruvate + ATP'
'Reaction 55'	'PPP-oxidative'	'Glucose-6 Phosphate + 2 NADP+ H2O -> 2 NADPH + Ribulose 5 Phosphate + CO2 + 2H+'
'Reaction 57'	'Fasted: 3PG -> G3P'	' 3 Phosphoglycerate + H+ NADH + ATP -> Glyceraldehyde 3 Phosphate + NAD+ ADP +Pi'
'Reaction 58'	'Fasted: G3P->F6P'	'Glycaldehyde 3-Phosphate + Glycerone Phosphate + H2O-> Fructose 6-Phosphate + Pi'
'Reaction 59'	'Fasted: F6P->G6P'	'Fructose 6-Phosphate -> Glucose 6-Phosphate'
'Reaction 60'	'Fasted: G6P -> Glucose'	'Glucose 6-Phosphate + H2O -> Pi + Glucose + H+'
'Reaction 61'	'FED: Glyc1'	'Glucose 6-Phosphate-> Glucose 1-Phosphate'
'Reaction 62'	'FED: Glyc2'	'8-UDP Glucose + Glyc-4 -> Glycogen -12 + 8 UDP'
'Reaction 63'	'TCA_ 1: acetyl coa->citrate'	'Acetyl CoA + Oxaloacetate + H2O -> Citrate + H+ + CoA'
'Reaction 64'	'TCA_2: Citrate->2oxoglutarate'	'Citrate + NAD+ -> 2-Oxoglutarate + NADH + CO2 + H+'
'Reaction 65'	'TCA_3-2-oxoketoglutarate-M-> succinyl coa M'	'NAD+ + 2-oxoglutarate + CoA-> Succinyl CoA + NADH + CO2'
'Reaction 66'	'TCA_4: succinylcoa-m -> fumarate -M'	'Succinyl-CoA + FAD + Orthophosphate + GDP -> Fumarate + FADH2 + CoA + GTP'
'Reaction 67'	'TCA_5: Fumarate-M -> Malate-M'	'Fumarate + H2O -> Malate'
'Reaction 68'	'TCA_6: Malate-M -> Oxaloacetate-M'	'Malate + NAD+ -> NADH + Oxaloacetate + H+'
'Reaction 70'	'Malate -> Pyruvate'	'Malate + NADP -> Pyruvate + NADPH + CO2'
'Reaction 72'	'Urea Cycle 1: Carbomoyl Phosphate Synthesis'	'2ATP + NH3 + CO2 + H2O -> Carbamoyl Phosphate + ADP + Pi + 2H+'
'Reaction 73'	'Urea Cycle_2: Ornithine -> Citrulline'	'Ornithine + Carbamoyl Phosphate -> Pi + 2H+ + Citrulilne'
'Reaction 74'	'Urea Cycle_3: Citrulline -> Arginine'	'Aspartate + Citrulline + ATP -> Arginine + Fumarate + Ppi + AMP'
'Reaction 76'	'PPP - ribulose->ribose'	'Ribulose 5 Phosphate -> Ribose 5-Phosphate'
'Reaction 77'	'PPP: Ribose 5 phosphate -> Glyceraldehyde 3 phosphate'	'Ribose 5 Phosphate + Xylulose 5 Phosphate->Glyceraldehyde 3 phosphate + Sedoheptulose 7 phosphate'
'Reaction 78'	'PPP Ribulose -> Xylulose'	'Ribulose 5 Phosphate -> Xylulose 5-phosphate'
'Reaction 79'	'PPP: Xylulose -> G3P'	'Xylulose 5-phosphate + Erythrose 4-phosphate -> Fructose 6 phosphate + Glyceraldehyde 3-phosphate'
'Reaction 80'	'PPP-R01827-fed'	'Fructose 6-phosphate + Erythrose 4-phosphate -> Glyceraldehyde 3 Phosphate + Sedoheptulose 7-phosphate'
'Reaction 81'	'PPP-R01827-fasted'	'Glyceraldehyde 3 Phosphate + Sedoheptulose 7-phosphate -> Fructose 6-phosphate + Erythrose 4-phosphate'
'Reaction 82'	'Glycerone Phosphate -> Glyceraldehyde 3 phosphate'	'Glycrone phosphate -> Glyceraldehyde 3-phosphate'
'Reaction 83'	'Glycogen Degradation'	'Glycogen 12 + 8 Pi + 8 H+ -> 8 Glucose 1-phosphate + Glycogen-4'
'Reaction 84'	'Glucose 1 phosphate -> Glucose 6 Phosphate'	'Glucose 1-phosphate -> Glucose 6-phosphate'
'Reaction 85'	'Pyruvate Transport'	'Pyruvate -> Pyruvate-M'
'Reaction 86'	'Pyruvate-M -> Acetyl CoA-M'	'Pyruvate +NAD+ +CoA -> CO2 + Acetyl CoA + NADH'
'Reaction 87'	'Pyruvate-M->Oxaloacetate-M'	'Pyruvate + ATP -> Oxaloacetate + ADP + Pi'
'Reaction 88'	'Pyruvate-M -> Malate-M '	'Pyruvate + NADH + CO2 -> Malate + NAD+'
'Reaction 89'	'Oxaloaetate-M->PEP-M->PEP'	'Oxaloacetate + GTP + H+ -> CO2 + GDP + Phosphoenolpyruvate'
'Reaction 90'	'Acetyl CoA -> Acetoacetyl CoA'	'2 Acetyl-CoA -> CoA + Acetoacetyl-CoA'
'Reaction 95'	'Glutamate -> Ammonia (M)'	'Glutamate + NAD+ + H2O -> NADH + NH3 + 2-oxoglutarate + H+'
'Reaction 98'	'Ammonia->Glutamate-M'	'2-Oxoglutarate + NADH + NH3 + H+ -> Glutamate + NAD+ + H2O '
'Reaction 100'	'Glutamate-> Glutamine'	'Glutamate + ATP + NH3 -> Glutamine + ADP + Pi + H+'
'Reaction 107'	'Asparagine Biosynthesis'	'Aspartate + Glutamine + ATP + H2O -> Pyrophosphate + Glutamate + Asparagine + AMP'
'Reaction 110'	'Asparagine Degradation'	'Asparagine + H2O -> NH3 + Aspartate'
'Reaction 112'	'Aspartate Degradation->fumarate'	'Aspartate + GTP + IMP -> Fumarate + AMP + Pi + GDP + 2H+'
'Reaction 125'	'Threonine->alpha keot butyrate'	'Threonine -> NH3 + 2-Oxobutanoate'
'Reaction 127'	'Alpha-ketobutanoate->succinylcoa'	'2-oxobutanoate + Oxaloacetate + CoA -> Pyruvate + Succinyl-CoA + formate'
'Reaction 129'	'Glutathione Synthesis'	'Glutamate + Glycine + Cysteine + 2ATP -> Glutathione + 2ADP + 2Pi'
'Reaction 130'	'GSSH formation'	'H2O2 + 2Glutathione -> 2H2O + glutathione disulfide'
'Reaction 131'	'GSSH degradation'	'Glutathione disulfide + NADPH + H+ -> 2 Glutathione + NADP+'
'Reaction 132'	'Glycerol->sn-Glycerol-3 Phosphate'	'Glycerol + ATP -> ADP + sn-Glycerol 3-phosphate'
'Reaction 137'	'Rop1'	'2.3 Pi + 2.3 ADP + H+ +NADH +0.5 O2 -> 2.3 ATP + H2O + NAD+'
'Reaction 138'	'Rop2'	'0.5 O2 + FADH2 + 1.4 ADP + H+ -> FAD + 1.4 ATP + H2O'
'Reaction 139'	'Chol1'	'2NADPH + Acetyl CoA + Acetoacetyl CoA + 3ATP + H+ + H2O ->CO2 + NADP+ + Isopentenyl diphosphate + 3ADP + Pi'
'Reaction 140'	'Chol2'	'Isopentenyl diphosphate -> Dimethylallyl diphosphate'
'Reaction 141'	'Chol3'	'Isopentenyl diphosphate + Dimethylallyl diphosphate -> Pyrophosphate + Geranyl diphosphate'
'Reaction 142'	'Chol4'	'Isopentenyl diphosphate + Geranyl diphosphate -> Pyrophosphate + trans, trans-Farnesyl diphosphate'
'Reaction 147'	'Citrate Transport'	'Citrate-M -> Citrate'
'Reaction 148'	'Citrate -> Acetyl CoA'	'ATP + Citrate + CoA -> Acetyl coA + Oxaloacetate +ADP + Pi'
'Reaction 149'	'Beta oxidation(Palmitate -> aceytlcoa)'	'7O2 + Palmitate +27ATP + 8CoA-> 8 Acetyl CoA +28ADP + 7H2O + AMP + 26 Pi'
'Reaction 150'	'Palmitate Synthesis'	'14 NADPH + Acetyl CoA + 7 Malonyl CoA + 14 H+-> CO2 + 14 NADP+ + Palmitate +7CoA'
'Reaction 152'	'Malonyl CoA Synthesis'	'Acetyl CoA + CO2 -> Malonyl-CoA + H+'
'Reaction 154'	'Ethanolamine -> CDP Ethanolamine'	'Ethanolamine + ATP + CTP-> CDP Ethanolamine + AdP + Diphosphate'
'Reaction 155'	'CDP Ethanolamine -> Phosphatidyl Ethanolamine'	'1,2 Diacyl sn-Glycerol + Palmitoyl CoA -> Phosphatidyl Ethanolamine + CMP'
'Reaction 156'	'TGZ-> TGZ GSH'	'TGZ + Glutathione -> TGZ-GSH'
'MY ID'	15905
'Parental ID'	15902
'Size'	15
'Cycle Count'	45
Partition	Becomes 15907, 15908, 15909 and 15910
'Reaction 27'	'Glucose_Transport'	'Extracellular <-> Cytosol'
'Reaction 30'	'CO2 Transport'	'Extracellular <-> Cytosol'
'Reaction 44'	'Monooxygenase System'	'Ethanol + 2O2 + H+ + NADPH -> NADP+ + Acetylaldehyde + H2O2'
'Reaction 55'	'PPP-oxidative'	'Glucose-6 Phosphate + 2 NADP+ H2O -> 2 NADPH + Ribulose 5 Phosphate + CO2 + 2H+'
'Reaction 60'	'Fasted: G6P -> Glucose'	'Glucose 6-Phosphate + H2O -> Pi + Glucose + H+'
'Reaction 62'	'FED: Glyc2'	'8-UDP Glucose + Glyc-4 -> Glycogen -12 + 8 UDP'
'Reaction 67'	'TCA_5: Fumarate-M -> Malate-M'	'Fumarate + H2O -> Malate'
'Reaction 70'	'Malate -> Pyruvate'	'Malate + NADP -> Pyruvate + NADPH + CO2'
'Reaction 78'	'PPP Ribulose -> Xylulose'	'Ribulose 5 Phosphate -> Xylulose 5-phosphate'
'Reaction 88'	'Pyruvate-M -> Malate-M '	'Pyruvate + NADH + CO2 -> Malate + NAD+'
'Reaction 130'	'GSSH formation'	'H2O2 + 2Glutathione -> 2H2O + glutathione disulfide'
'Reaction 131'	'GSSH degradation'	'Glutathione disulfide + NADPH + H+ -> 2 Glutathione + NADP+'
'Reaction 141'	'Chol3'	'Isopentenyl diphosphate + Dimethylallyl diphosphate -> Pyrophosphate + Geranyl diphosphate'
'Reaction 150'	'Palmitate Synthesis'	'14 NADPH + Acetyl CoA + 7 Malonyl CoA + 14 H+-> CO2 + 14 NADP+ + Palmitate +7CoA'
'Reaction 152'	'Malonyl CoA Synthesis'	'Acetyl CoA + CO2 -> Malonyl-CoA + H+'
'MY ID'	15907
'Parental ID'	15905
'Size'	3
'Cycle Count'	0
Partition	Terminal Node
'Reaction 27'	'Glucose_Transport'	'Extracellular <-> Cytosol'
'Reaction 60'	'Fasted: G6P -> Glucose'	'Glucose 6-Phosphate + H2O -> Pi + Glucose + H+'
'Reaction 62'	'FED: Glyc2'	'8-UDP Glucose + Glyc-4 -> Glycogen -12 + 8 UDP'
'MY ID'	15908
'Parental ID'	15905
'Size'	10
'Cycle Count'	45
Partition	Terminal Node
'Reaction 30'	'CO2 Transport'	'Extracellular <-> Cytosol'
'Reaction 44'	'Monooxygenase System'	'Ethanol + 2O2 + H+ + NADPH -> NADP+ + Acetylaldehyde + H2O2'
'Reaction 55'	'PPP-oxidative'	'Glucose-6 Phosphate + 2 NADP+ H2O -> 2 NADPH + Ribulose 5 Phosphate + CO2 + 2H+'
'Reaction 70'	'Malate -> Pyruvate'	'Malate + NADP -> Pyruvate + NADPH + CO2'
'Reaction 78'	'PPP Ribulose -> Xylulose'	'Ribulose 5 Phosphate -> Xylulose 5-phosphate'
'Reaction 88'	'Pyruvate-M -> Malate-M '	'Pyruvate + NADH + CO2 -> Malate + NAD+'
'Reaction 130'	'GSSH formation'	'H2O2 + 2Glutathione -> 2H2O + glutathione disulfide'
'Reaction 131'	'GSSH degradation'	'Glutathione disulfide + NADPH + H+ -> 2 Glutathione + NADP+'
'Reaction 150'	'Palmitate Synthesis'	'14 NADPH + Acetyl CoA + 7 Malonyl CoA + 14 H+-> CO2 + 14 NADP+ + Palmitate +7CoA'
'Reaction 152'	'Malonyl CoA Synthesis'	'Acetyl CoA + CO2 -> Malonyl-CoA + H+'
'MY ID'	15909
'Parental ID'	15905
'Size'	1
'Cycle Count'	0
Partition	Terminal Node
'Reaction 67'	'TCA_5: Fumarate-M -> Malate-M'	'Fumarate + H2O -> Malate'
'MY ID'	15910
'Parental ID'	15905
'Size'	1
'Cycle Count'	0
Partition	Terminal Node
'Reaction 141'	'Chol3'	'Isopentenyl diphosphate + Dimethylallyl diphosphate -> Pyrophosphate + Geranyl diphosphate'
'MY ID'	15906
'Parental ID'	15902
'Size'	61
'Cycle Count'	1019
Partition	Terminal Node
'Reaction 1'	'Oxygen_Transport'	'Extracellular <-> Cytosol'
'Reaction 5'	'Alanine_Transport'	'Extracellular <-> Cytosol'
'Reaction 17'	'Glycerol_Transport'	'Extracellular <-> Cytosol'
'Reaction 26'	'Ethanolamine_Transport'	'Extracellular <-> Cytosol'
'Reaction 38'	'Glutathione Transport'	'Extracellular <-> Cytosol'
'Reaction 40'	'Palmitate Uptake'	'Extracellular <-> Cytosol'
'Reaction 42'	'Acetyl CoA transport (M)'	'Mitochondria <-> Cytosol'
'Reaction 46'	'Catalase II'	'2H2O2 -> 2H2O + O2'
'Reaction 47'	'Acetaldehyde -> Acetyl CoA'	'Acetaldehyde + NAD+ + ATP + H2O -> AMP + Diphosphate + 2H+ + AcetylCoA'
'Reaction 49'	'Fed: Glucose -> G6P'	'ATP + Glucose -> ADP + Glucose 6-Phosphate'
'Reaction 50'	'FED: G6P -> F6P'	'Glucose 6-Phosphate->Fructose 6 Phosphate'
'Reaction 51'	'FED: F6P->G3P'	'Fructose 6 Phosphate + ATP -> ADP + Glycerone Phosphate + Glyceraldehyde 3 Phosphate'
'Reaction 52'	'FED: G3P->3PG'	'Glyceraldehyde 3 Phosphate + NAD+ ADP +Pi -> 3 Phosphoglycerate + H+ NADH + ATP'
'Reaction 53'	'FED: 3PG -> PEP'	'3 Phosphoglycerate -> Phosphoenolpyruvate + H2O'
'Reaction 54'	'PEP->Pyruvate'	'Phosphoenolpyruvate + ADP -> Pyruvate + ATP'
'Reaction 57'	'Fasted: 3PG -> G3P'	' 3 Phosphoglycerate + H+ NADH + ATP -> Glyceraldehyde 3 Phosphate + NAD+ ADP +Pi'
'Reaction 58'	'Fasted: G3P->F6P'	'Glycaldehyde 3-Phosphate + Glycerone Phosphate + H2O-> Fructose 6-Phosphate + Pi'
'Reaction 59'	'Fasted: F6P->G6P'	'Fructose 6-Phosphate -> Glucose 6-Phosphate'
'Reaction 61'	'FED: Glyc1'	'Glucose 6-Phosphate-> Glucose 1-Phosphate'
'Reaction 63'	'TCA_ 1: acetyl coa->citrate'	'Acetyl CoA + Oxaloacetate + H2O -> Citrate + H+ + CoA'
'Reaction 64'	'TCA_2: Citrate->2oxoglutarate'	'Citrate + NAD+ -> 2-Oxoglutarate + NADH + CO2 + H+'
'Reaction 65'	'TCA_3-2-oxoketoglutarate-M-> succinyl coa M'	'NAD+ + 2-oxoglutarate + CoA-> Succinyl CoA + NADH + CO2'
'Reaction 66'	'TCA_4: succinylcoa-m -> fumarate -M'	'Succinyl-CoA + FAD + Orthophosphate + GDP -> Fumarate + FADH2 + CoA + GTP'
'Reaction 68'	'TCA_6: Malate-M -> Oxaloacetate-M'	'Malate + NAD+ -> NADH + Oxaloacetate + H+'
'Reaction 72'	'Urea Cycle 1: Carbomoyl Phosphate Synthesis'	'2ATP + NH3 + CO2 + H2O -> Carbamoyl Phosphate + ADP + Pi + 2H+'
'Reaction 73'	'Urea Cycle_2: Ornithine -> Citrulline'	'Ornithine + Carbamoyl Phosphate -> Pi + 2H+ + Citrulilne'
'Reaction 74'	'Urea Cycle_3: Citrulline -> Arginine'	'Aspartate + Citrulline + ATP -> Arginine + Fumarate + Ppi + AMP'
'Reaction 76'	'PPP - ribulose->ribose'	'Ribulose 5 Phosphate -> Ribose 5-Phosphate'
'Reaction 77'	'PPP: Ribose 5 phosphate -> Glyceraldehyde 3 phosphate'	'Ribose 5 Phosphate + Xylulose 5 Phosphate->Glyceraldehyde 3 phosphate + Sedoheptulose 7 phosphate'
'Reaction 79'	'PPP: Xylulose -> G3P'	'Xylulose 5-phosphate + Erythrose 4-phosphate -> Fructose 6 phosphate + Glyceraldehyde 3-phosphate'
'Reaction 80'	'PPP-R01827-fed'	'Fructose 6-phosphate + Erythrose 4-phosphate -> Glyceraldehyde 3 Phosphate + Sedoheptulose 7-phosphate'
'Reaction 81'	'PPP-R01827-fasted'	'Glyceraldehyde 3 Phosphate + Sedoheptulose 7-phosphate -> Fructose 6-phosphate + Erythrose 4-phosphate'
'Reaction 82'	'Glycerone Phosphate -> Glyceraldehyde 3 phosphate'	'Glycrone phosphate -> Glyceraldehyde 3-phosphate'
'Reaction 83'	'Glycogen Degradation'	'Glycogen 12 + 8 Pi + 8 H+ -> 8 Glucose 1-phosphate + Glycogen-4'
'Reaction 84'	'Glucose 1 phosphate -> Glucose 6 Phosphate'	'Glucose 1-phosphate -> Glucose 6-phosphate'
'Reaction 85'	'Pyruvate Transport'	'Pyruvate -> Pyruvate-M'
'Reaction 86'	'Pyruvate-M -> Acetyl CoA-M'	'Pyruvate +NAD+ +CoA -> CO2 + Acetyl CoA + NADH'
'Reaction 87'	'Pyruvate-M->Oxaloacetate-M'	'Pyruvate + ATP -> Oxaloacetate + ADP + Pi'
'Reaction 89'	'Oxaloaetate-M->PEP-M->PEP'	'Oxaloacetate + GTP + H+ -> CO2 + GDP + Phosphoenolpyruvate'
'Reaction 90'	'Acetyl CoA -> Acetoacetyl CoA'	'2 Acetyl-CoA -> CoA + Acetoacetyl-CoA'
'Reaction 95'	'Glutamate -> Ammonia (M)'	'Glutamate + NAD+ + H2O -> NADH + NH3 + 2-oxoglutarate + H+'
'Reaction 98'	'Ammonia->Glutamate-M'	'2-Oxoglutarate + NADH + NH3 + H+ -> Glutamate + NAD+ + H2O '
'Reaction 100'	'Glutamate-> Glutamine'	'Glutamate + ATP + NH3 -> Glutamine + ADP + Pi + H+'
'Reaction 107'	'Asparagine Biosynthesis'	'Aspartate + Glutamine + ATP + H2O -> Pyrophosphate + Glutamate + Asparagine + AMP'
'Reaction 110'	'Asparagine Degradation'	'Asparagine + H2O -> NH3 + Aspartate'
'Reaction 112'	'Aspartate Degradation->fumarate'	'Aspartate + GTP + IMP -> Fumarate + AMP + Pi + GDP + 2H+'
'Reaction 125'	'Threonine->alpha keot butyrate'	'Threonine -> NH3 + 2-Oxobutanoate'
'Reaction 127'	'Alpha-ketobutanoate->succinylcoa'	'2-oxobutanoate + Oxaloacetate + CoA -> Pyruvate + Succinyl-CoA + formate'
'Reaction 129'	'Glutathione Synthesis'	'Glutamate + Glycine + Cysteine + 2ATP -> Glutathione + 2ADP + 2Pi'
'Reaction 132'	'Glycerol->sn-Glycerol-3 Phosphate'	'Glycerol + ATP -> ADP + sn-Glycerol 3-phosphate'
'Reaction 137'	'Rop1'	'2.3 Pi + 2.3 ADP + H+ +NADH +0.5 O2 -> 2.3 ATP + H2O + NAD+'
'Reaction 138'	'Rop2'	'0.5 O2 + FADH2 + 1.4 ADP + H+ -> FAD + 1.4 ATP + H2O'
'Reaction 139'	'Chol1'	'2NADPH + Acetyl CoA + Acetoacetyl CoA + 3ATP + H+ + H2O ->CO2 + NADP+ + Isopentenyl diphosphate + 3ADP + Pi'
'Reaction 140'	'Chol2'	'Isopentenyl diphosphate -> Dimethylallyl diphosphate'
'Reaction 142'	'Chol4'	'Isopentenyl diphosphate + Geranyl diphosphate -> Pyrophosphate + trans, trans-Farnesyl diphosphate'
'Reaction 147'	'Citrate Transport'	'Citrate-M -> Citrate'
'Reaction 148'	'Citrate -> Acetyl CoA'	'ATP + Citrate + CoA -> Acetyl coA + Oxaloacetate +ADP + Pi'
'Reaction 149'	'Beta oxidation(Palmitate -> aceytlcoa)'	'7O2 + Palmitate +27ATP + 8CoA-> 8 Acetyl CoA +28ADP + 7H2O + AMP + 26 Pi'
'Reaction 154'	'Ethanolamine -> CDP Ethanolamine'	'Ethanolamine + ATP + CTP-> CDP Ethanolamine + AdP + Diphosphate'
'Reaction 155'	'CDP Ethanolamine -> Phosphatidyl Ethanolamine'	'1,2 Diacyl sn-Glycerol + Palmitoyl CoA -> Phosphatidyl Ethanolamine + CMP'
'Reaction 156'	'TGZ-> TGZ GSH'	'TGZ + Glutathione -> TGZ-GSH'
'MY ID'	15903
'Parental ID'	15900
'Size'	83
'Cycle Count'	1004
Partition	Becomes 15914, 15924, 15925
'Reaction 2'	'NH3_Transport'	'Extracellular <-> Cytosol'
'Reaction 3'	'Glutamate_Transport'	'Extracellular <-> Cytosol'
'Reaction 4'	'Glycine-Transport'	'Extracellular <-> Cytosol'
'Reaction 6'	'Lysine_Transport'	'Extracellular <-> Cytosol'
'Reaction 7'	'Asp_Transport'	'Extracellular <-> Cytosol'
'Reaction 8'	'Arginine_Transport'	'Extracellular <-> Cytosol'
'Reaction 9'	'Glutamine_Transport'	'Extracellular <-> Cytosol'
'Reaction 10'	'Serine_Transport'	'Extracellular <-> Cytosol'
'Reaction 11'	'Methionine_Transport'	'Extracellular <-> Cytosol'
'Reaction 12'	'Tryptophan_Transport'	'Extracellular <-> Cytosol'
'Reaction 13'	'Phenylalanine_Transport'	'Extracellular <-> Cytosol'
'Reaction 14'	'Tyrosine_Transport'	'Extracellular <-> Cytosol'
'Reaction 15'	'Urea_Transport'	'Extracellular <-> Cytosol'
'Reaction 16'	'Cysteine_Transport'	'Extracellular <-> Cytosol'
'Reaction 18'	'Leucine_Transport'	'Extracellular <-> Cytosol'
'Reaction 19'	'Histidine_Transport'	'Extracellular <-> Cytosol'
'Reaction 20'	'Proline_Trnasport'	'Extracellular <-> Cytosol'
'Reaction 21'	'Asn-Transport'	'Extracellular <-> Cytosol'
'Reaction 22'	'Valine_Transport'	'Extracellular <-> Cytosol'
'Reaction 23'	'Lactate_Transport'	'Extracellular <-> Cytosol'
'Reaction 24'	'Cholesterol_Transport'	'Extracellular <-> Cytosol'
'Reaction 25'	'Threonine_Transport'	'Extracellular <-> Cytosol'
'Reaction 28'	'Isoleuine_Transport'	'Extracellular <-> Cytosol'
'Reaction 29'	'VLDL_transport'	'Extracellular <-> Cytosol'
'Reaction 31'	'Acetoacetate_Transport'	'Extracellular <-> Cytosol'
'Reaction 32'	'Beta OH Transport'	'Extracellular <-> Cytosol'
'Reaction 33'	'TGZ transport'	'Extracellular <-> Cytosol'
'Reaction 34'	'TGZ_gsh_transport'	'Extracellular <-> Cytosol'
'Reaction 35'	'TGZ_sulfate_transport'	'Extracellular <-> Cytosol'
'Reaction 36'	'TGZ_glucuronide_transport'	'Extracellular <-> Cytosol'
'Reaction 37'	'TGZ_quinone_transport'	'Extracellular <-> Cytosol'
'Reaction 39'	'Ornithine_Transport'	'Extracellular <-> Cytosol'
'Reaction 41'	'Ethanol Transport'	'Extracellular <-> Cytosol'
'Reaction 43'	'Alcohol Dehydrogenase'	'Ethanol + NAD+ -> Acetaldehyde + NADH + H+'
'Reaction 45'	'Catalase I'	'Ethanol + H2O2 -> Acetaldehyde + 2H2O'
'Reaction 48'	'Dismutase'	'O2 + 2H+ -> H2O2'
'Reaction 56'	'Fasted: PEP->3PG'	'Phosphoenolpyruvate + H2O -> 3-Phosphoglycerate'
'Reaction 69'	'Oxaloacetate->Malate'	'Oxaloacetate + NADH + H+ -> NAD+ + Malate'
'Reaction 71'	'Malate -> Malate-M'	'Malate -> Malate-M'
'Reaction 75'	'Urea Cycle_4: Arginine -> Urea + Ornithine'	'Arginine + H2O -> Urea + Ornithine'
'Reaction 91'	'Acetoacetyl CoA -> Acetoacetate: R00410'	'Succinate + Acetoacetyl CoA -> Acetoacetate + Succinyl-CoA'
'Reaction 92'	'B-OH production'	'Acetoacetate + H+ + NADH -> Beta hydroxybutanoate + NAD+'
'Reaction 93'	'Pyruvate -> Lactate'	'Pyruvate + NADH + H+ -> NAD+ + Lactate'
'Reaction 94'	'Lactate-> Pyruvate'	'NAD+ + Lactate -> NADH + Pyruvate + H+'
'Reaction 96'	'Glutamine->Glutamate'	'Glutamine + H2O -> NH3 + Glutamate'
'Reaction 97'	'Glutamate Transport (cytosol ->Mitochondria)'	Glutamate-C -> Glutamate-M
'Reaction 99'	'Glutamate Transport (Mitochondria->Cytosol)'	Glutamate-M-> Glutamate-C
'Reaction 101'	'Alanine Biosynthesis'	'Pyruvate + Glutamate -> 2-oxoglutarate + Alanine'
'Reaction 102'	'Serine-> Glycine'	'Serine + Tetrahydrofolate -> Glycine + 5,10,methylenetetrahydrofolate + H2O'
'Reaction 103'	'Glycine->Serine'	'Glycine + H2O + 5,10-methylenetetrahydrofolate -> Serine + Tetrahydrofolate'
'Reaction 104'	'Glycine -> Glutamate'	'Glycine + 2-Oxoglutarate -> Glutamate + Glyoxylate'
'Reaction 105'	'Serine Biosynthesis'	'Glutamate + 3-phosphoglycerate +NAD+ -> Serine + 2-Oxoglutarate + NADH'
'Reaction 106'	'Aspartate Biosynthesis'	'Glutamate + Oxaloacetate -> Aspartate + 2-Oxoglutarate'
'Reaction 108'	'Proline Biosynthesis'	'Glutamate + 2NADH + 2H+ -> Proline+ 2NAD+ +H2O'
'Reaction 109'	'Alanine Degradation'	' Alanine + 2-Oxoglutarate-> Glutamate + Pyruvate'
'Reaction 111'	'Aspartate Degradation->oxaloacetate'	'Aspartate + 2-Oxoglutarate -> Glutamate + Oxaloacetate'
'Reaction 113'	'Serine Degradation'	'Serine -> NH3 + Pyruvate'
'Reaction 114'	'Arginine Degradation (ornithine to glutamate)'	'Ornithine + 2-Oxoglutarate -> Glutamate + Glutamate 5-semialdehyde'
'Reaction 115'	'Cysteine Degradation'	O2+2-Oxoglutarate + Cysteine -> Pyruvate + L-Glutamate'
'Reaction 116'	'Serine-> Alanine'	'Serine + Pyruvate -> alanine + Hydroxypyruvate'
'Reaction 117'	'Serine->Cysteine'	'Serine + HS -> H2O + Cysteine'
'Reaction 118'	'Proline Degradation'	'Proline + 2NAD+ + H2O ->Glutamate + 2NADH + 2H+'
'Reaction 119'	'Tyrosine Degradation'	'Tyrosine + 3O2 +2H2O -> NH3 + CO2 + Acetoacetate + Fumarate +H2O2'
'Reaction 120'	'Histidine Degradation'	'Histidine + 2H2O + tetrahydrofolate -> NH3 + Glutamate + 5-fermimino tetraydrofolate'
'Reaction 121'	'Lysine Degradation -> glutamate, acetyl coaM'	'Lysine + 2-oxoglutarate + 2NAD+ + 2H2O + CoA -> 2 Glutamate + 2CO2+ 2NADH + Acetoacetyl CoA + 2H+'
'Reaction 122'	'Tryptophan Degradation'	'3O2 + Tryptophan + NADPH + NAD+ + 4H2O + CoA -> NH3 + Alanine + 3CO2 + NADP+ + NADH + Acetoacetyl CoA + H+'
'Reaction 123'	'Methionine->Cysteine'	'Serine + Methionine + Pyruvate + 2H2O -> NH3 + Cysteine + 2-oxobutanoate + Diphosphate'
'Reaction 124'	'Phenylalanine->Tyrosine'	'Phenylalanine + O2 + Tetrahydrobiopterin -> H2O + Tyrosine + Dihydrobiopterin'
'Reaction 126'	'Threonine->Glycine'	'Threonine + NAD+ + CoA -> Glycine + NADH + H+'
'Reaction 128'	'Glutathione Degradation'	'Glutathione + 2H2O-> Glutamate + Glycine + cysteine'
'Reaction 133'	'Fasted: sn-Glycerol 3 Phosphate -> Glycerone Phosphate'	'sn-Glycerol 3-phosphate + NAD+ -> NADH + H+ + Glycerone Phosphate'
'Reaction 134'	'Fed: Glycerone Phosphate -> sn-Glycerol 3 Phosphate'	'NADH + H+ + Glycerone Phosphate -> sn-Glycerol 3-phosphate + NAD+'
'Reaction 135'	'snglycerol 3 Phosphate -> 1,2 diacyl sn glycerol'	'Palmitoyl CoA + sn-Glycerol 3-phosphate + H2O -> 1,2 Diacyl sn-glycerol + CoA + Pi'
'Reaction 136'	'Triglyceride Synthesis'	'Palmitoyl CoA + 1,2 Diacyl sn-Glycerol-> Triglyceride + CoA'
'Reaction 143'	'Chol5'	'8O2 + 15 NADPH + 2 Farnesyl Diphosphate + 15H+ -> Lactate + CO2 + 15 NADP+ + 12H2O + 2 Diphosphate + formate'
'Reaction 144'	'Apo B Synthesis'	'''298 Glutamate + 207 Glycine + 275 Alanine + 357 Lysine + 233 Aspartate + 150 Arginine + 230 Glutamine + 392 Serine + 79 Methioni...'' <Preview truncated at 128 characters>'
'Reaction 145'	'Apo E Synthesis'	'''40 Glutamate +18 Glycine + 39 Alanine + 13 Lysine + 11 Aspartate + 34 Arginine + 32 Glutamine + 14 Serine + 8 Methionine + 8 Tr...'' <Preview truncated at 128 characters>'
'Reaction 146'	'VLDL Synthesis'	'9000 Cholesterol + ApoB + 33 Apo E + 2300 Phosphatidyl Choline + 2500 Phosphatidyl ethanolamine + 12500 Triglyceride-> VLDL'
'Reaction 151'	'Palmitoyl coA'	'Palmitate + CoA -> Palmitoyl CoA + H2O'
'Reaction 153'	'Phosphatidyl ethanolamine -> Phosphatidyl Choline'	'Phosphatidyl Ethanolamine + 3 Adomet-> Phosphatidyl Choline + Adohyc'
'Reaction 157'	'TGZ-> TGZ sulfate 1'	'TGZ + SO3 -> TGZ-sulfate'
'Reaction 158'	'TGZ->TGZ-quinone'	'TGZ -> TGZ quinone'
'Reaction 159'	'TGZ->TGZ Glucuronide'	'TGZ -> TGZ-glucuronide'
'MY ID'	15914
'Parental ID'	15903
'Size'	75
'Cycle Count'	1053
Partition	Divides into 15915 and 15916
'Reaction 2'	'NH3_Transport'	'Extracellular <-> Cytosol'
'Reaction 3'	'Glutamate_Transport'	'Extracellular <-> Cytosol'
'Reaction 4'	'Glycine-Transport'	'Extracellular <-> Cytosol'
'Reaction 6'	'Lysine_Transport'	'Extracellular <-> Cytosol'
'Reaction 7'	'Asp_Transport'	'Extracellular <-> Cytosol'
'Reaction 8'	'Arginine_Transport'	'Extracellular <-> Cytosol'
'Reaction 9'	'Glutamine_Transport'	'Extracellular <-> Cytosol'
'Reaction 10'	'Serine_Transport'	'Extracellular <-> Cytosol'
'Reaction 11'	'Methionine_Transport'	'Extracellular <-> Cytosol'
'Reaction 12'	'Tryptophan_Transport'	'Extracellular <-> Cytosol'
'Reaction 13'	'Phenylalanine_Transport'	'Extracellular <-> Cytosol'
'Reaction 14'	'Tyrosine_Transport'	'Extracellular <-> Cytosol'
'Reaction 15'	'Urea_Transport'	'Extracellular <-> Cytosol'
'Reaction 16'	'Cysteine_Transport'	'Extracellular <-> Cytosol'
'Reaction 18'	'Leucine_Transport'	'Extracellular <-> Cytosol'
'Reaction 19'	'Histidine_Transport'	'Extracellular <-> Cytosol'
'Reaction 20'	'Proline_Trnasport'	'Extracellular <-> Cytosol'
'Reaction 21'	'Asn-Transport'	'Extracellular <-> Cytosol'
'Reaction 22'	'Valine_Transport'	'Extracellular <-> Cytosol'
'Reaction 23'	'Lactate_Transport'	'Extracellular <-> Cytosol'
'Reaction 24'	'Cholesterol_Transport'	'Extracellular <-> Cytosol'
'Reaction 25'	'Threonine_Transport'	'Extracellular <-> Cytosol'
'Reaction 28'	'Isoleuine_Transport'	'Extracellular <-> Cytosol'
'Reaction 29'	'VLDL_transport'	'Extracellular <-> Cytosol'
'Reaction 31'	'Acetoacetate_Transport'	'Extracellular <-> Cytosol'
'Reaction 32'	'Beta OH Transport'	'Extracellular <-> Cytosol'
'Reaction 39'	'Ornithine_Transport'	'Extracellular <-> Cytosol'
'Reaction 41'	'Ethanol Transport'	'Extracellular <-> Cytosol'
'Reaction 43'	'Alcohol Dehydrogenase'	'Ethanol + NAD+ -> Acetaldehyde + NADH + H+'
'Reaction 45'	'Catalase I'	'Ethanol + H2O2 -> Acetaldehyde + 2H2O'
'Reaction 48'	'Dismutase'	'O2 + 2H+ -> H2O2'
'Reaction 56'	'Fasted: PEP->3PG'	'Phosphoenolpyruvate + H2O -> 3-Phosphoglycerate'
'Reaction 69'	'Oxaloacetate->Malate'	'Oxaloacetate + NADH + H+ -> NAD+ + Malate'
'Reaction 71'	'Malate -> Malate-M'	'Malate -> Malate-M'
'Reaction 75'	'Urea Cycle_4: Arginine -> Urea + Ornithine'	'Arginine + H2O -> Urea + Ornithine'
'Reaction 91'	'Acetoacetyl CoA -> Acetoacetate: R00410'	'Succinate + Acetoacetyl CoA -> Acetoacetate + Succinyl-CoA'
'Reaction 92'	'B-OH production'	'Acetoacetate + H+ + NADH -> Beta hydroxybutanoate + NAD+'
'Reaction 93'	'Pyruvate -> Lactate'	'Pyruvate + NADH + H+ -> NAD+ + Lactate'
'Reaction 94'	'Lactate-> Pyruvate'	'NAD+ + Lactate -> NADH + Pyruvate + H+'
'Reaction 96'	'Glutamine->Glutamate'	'Glutamine + H2O -> NH3 + Glutamate'
'Reaction 97'	'Glutamate Transport (cytosol ->Mitochondria)'	Glutamate-C -> Glutamate-M
'Reaction 99'	'Glutamate Transport (Mitochondria->Cytosol)'	Glutamate-M-> Glutamate-C
'Reaction 101'	'Alanine Biosynthesis'	'Pyruvate + Glutamate -> 2-oxoglutarate + Alanine'
'Reaction 102'	'Serine-> Glycine'	'Serine + Tetrahydrofolate -> Glycine + 5,10,methylenetetrahydrofolate + H2O'
'Reaction 103'	'Glycine->Serine'	'Glycine + H2O + 5,10-methylenetetrahydrofolate -> Serine + Tetrahydrofolate'
'Reaction 104'	'Glycine -> Glutamate'	'Glycine + 2-Oxoglutarate -> Glutamate + Glyoxylate'
'Reaction 105'	'Serine Biosynthesis'	'Glutamate + 3-phosphoglycerate +NAD+ -> Serine + 2-Oxoglutarate + NADH'
'Reaction 106'	'Aspartate Biosynthesis'	'Glutamate + Oxaloacetate -> Aspartate + 2-Oxoglutarate'
'Reaction 108'	'Proline Biosynthesis'	'Glutamate + 2NADH + 2H+ -> Proline+ 2NAD+ +H2O'
'Reaction 109'	'Alanine Degradation'	' Alanine + 2-Oxoglutarate-> Glutamate + Pyruvate'
'Reaction 111'	'Aspartate Degradation->oxaloacetate'	'Aspartate + 2-Oxoglutarate -> Glutamate + Oxaloacetate'
'Reaction 113'	'Serine Degradation'	'Serine -> NH3 + Pyruvate'
'Reaction 114'	'Arginine Degradation (ornithine to glutamate)'	'Ornithine + 2-Oxoglutarate -> Glutamate + Glutamate 5-semialdehyde'
'Reaction 115'	'Cysteine Degradation'	O2+2-Oxoglutarate + Cysteine -> Pyruvate + L-Glutamate'
'Reaction 116'	'Serine-> Alanine'	'Serine + Pyruvate -> alanine + Hydroxypyruvate'
'Reaction 117'	'Serine->Cysteine'	'Serine + HS -> H2O + Cysteine'
'Reaction 118'	'Proline Degradation'	'Proline + 2NAD+ + H2O ->Glutamate + 2NADH + 2H+'
'Reaction 119'	'Tyrosine Degradation'	'Tyrosine + 3O2 +2H2O -> NH3 + CO2 + Acetoacetate + Fumarate +H2O2'
'Reaction 120'	'Histidine Degradation'	'Histidine + 2H2O + tetrahydrofolate -> NH3 + Glutamate + 5-fermimino tetraydrofolate'
'Reaction 121'	'Lysine Degradation -> glutamate, acetyl coaM'	'Lysine + 2-oxoglutarate + 2NAD+ + 2H2O + CoA -> 2 Glutamate + 2CO2+ 2NADH + Acetoacetyl CoA + 2H+'
'Reaction 122'	'Tryptophan Degradation'	'3O2 + Tryptophan + NADPH + NAD+ + 4H2O + CoA -> NH3 + Alanine + 3CO2 + NADP+ + NADH + Acetoacetyl CoA + H+'
'Reaction 123'	'Methionine->Cysteine'	'Serine + Methionine + Pyruvate + 2H2O -> NH3 + Cysteine + 2-oxobutanoate + Diphosphate'
'Reaction 124'	'Phenylalanine->Tyrosine'	'Phenylalanine + O2 + Tetrahydrobiopterin -> H2O + Tyrosine + Dihydrobiopterin'
'Reaction 126'	'Threonine->Glycine'	'Threonine + NAD+ + CoA -> Glycine + NADH + H+'
'Reaction 128'	'Glutathione Degradation'	'Glutathione + 2H2O-> Glutamate + Glycine + cysteine'
'Reaction 133'	'Fasted: sn-Glycerol 3 Phosphate -> Glycerone Phosphate'	'sn-Glycerol 3-phosphate + NAD+ -> NADH + H+ + Glycerone Phosphate'
'Reaction 134'	'Fed: Glycerone Phosphate -> sn-Glycerol 3 Phosphate'	'NADH + H+ + Glycerone Phosphate -> sn-Glycerol 3-phosphate + NAD+'
'Reaction 135'	'snglycerol 3 Phosphate -> 1,2 diacyl sn glycerol'	'Palmitoyl CoA + sn-Glycerol 3-phosphate + H2O -> 1,2 Diacyl sn-glycerol + CoA + Pi'
'Reaction 136'	'Triglyceride Synthesis'	'Palmitoyl CoA + 1,2 Diacyl sn-Glycerol-> Triglyceride + CoA'
'Reaction 143'	'Chol5'	'8O2 + 15 NADPH + 2 Farnesyl Diphosphate + 15H+ -> Lactate + CO2 + 15 NADP+ + 12H2O + 2 Diphosphate + formate'
'Reaction 144'	'Apo B Synthesis'	'''298 Glutamate + 207 Glycine + 275 Alanine + 357 Lysine + 233 Aspartate + 150 Arginine + 230 Glutamine + 392 Serine + 79 Methioni...'' <Preview truncated at 128 characters>'
'Reaction 145'	'Apo E Synthesis'	'''40 Glutamate +18 Glycine + 39 Alanine + 13 Lysine + 11 Aspartate + 34 Arginine + 32 Glutamine + 14 Serine + 8 Methionine + 8 Tr...'' <Preview truncated at 128 characters>'
'Reaction 146'	'VLDL Synthesis'	'9000 Cholesterol + ApoB + 33 Apo E + 2300 Phosphatidyl Choline + 2500 Phosphatidyl ethanolamine + 12500 Triglyceride-> VLDL'
'Reaction 151'	'Palmitoyl coA'	'Palmitate + CoA -> Palmitoyl CoA + H2O'
'Reaction 153'	'Phosphatidyl ethanolamine -> Phosphatidyl Choline'	'Phosphatidyl Ethanolamine + 3 Adomet-> Phosphatidyl Choline + Adohyc'
'MY ID'	15915
'Parental ID'	15917
'Size'	28
'Cycle Count'	1021
Partition	Terminal Node
'Reaction 3'	'Glutamate_Transport'	'Extracellular <-> Cytosol'
'Reaction 20'	'Proline_Trnasport'	'Extracellular <-> Cytosol'
'Reaction 23'	'Lactate_Transport'	'Extracellular <-> Cytosol'
'Reaction 31'	'Acetoacetate_Transport'	'Extracellular <-> Cytosol'
'Reaction 32'	'Beta OH Transport'	'Extracellular <-> Cytosol'
'Reaction 41'	'Ethanol Transport'	'Extracellular <-> Cytosol'
'Reaction 43'	'Alcohol Dehydrogenase'	'Ethanol + NAD+ -> Acetaldehyde + NADH + H+'
'Reaction 56'	'Fasted: PEP->3PG'	'Phosphoenolpyruvate + H2O -> 3-Phosphoglycerate'
'Reaction 69'	'Oxaloacetate->Malate'	'Oxaloacetate + NADH + H+ -> NAD+ + Malate'
'Reaction 71'	'Malate -> Malate-M'	'Malate -> Malate-M'
'Reaction 91'	'Acetoacetyl CoA -> Acetoacetate: R00410'	'Succinate + Acetoacetyl CoA -> Acetoacetate + Succinyl-CoA'
'Reaction 92'	'B-OH production'	'Acetoacetate + H+ + NADH -> Beta hydroxybutanoate + NAD+'
'Reaction 93'	'Pyruvate -> Lactate'	'Pyruvate + NADH + H+ -> NAD+ + Lactate'
'Reaction 94'	'Lactate-> Pyruvate'	'NAD+ + Lactate -> NADH + Pyruvate + H+'
'Reaction 105'	'Serine Biosynthesis'	'Glutamate + 3-phosphoglycerate +NAD+ -> Serine + 2-Oxoglutarate + NADH'
'Reaction 108'	'Proline Biosynthesis'	'Glutamate + 2NADH + 2H+ -> Proline+ 2NAD+ +H2O'
'Reaction 109'	'Alanine Degradation'	' Alanine + 2-Oxoglutarate-> Glutamate + Pyruvate'
'Reaction 111'	'Aspartate Degradation->oxaloacetate'	'Aspartate + 2-Oxoglutarate -> Glutamate + Oxaloacetate'
'Reaction 113'	'Serine Degradation'	'Serine -> NH3 + Pyruvate'
'Reaction 114'	'Arginine Degradation (ornithine to glutamate)'	'Ornithine + 2-Oxoglutarate -> Glutamate + Glutamate 5-semialdehyde'
'Reaction 118'	'Proline Degradation'	'Proline + 2NAD+ + H2O ->Glutamate + 2NADH + 2H+'
'Reaction 119'	'Tyrosine Degradation'	'Tyrosine + 3O2 +2H2O -> NH3 + CO2 + Acetoacetate + Fumarate +H2O2'
'Reaction 121'	'Lysine Degradation -> glutamate, acetyl coaM'	'Lysine + 2-oxoglutarate + 2NAD+ + 2H2O + CoA -> 2 Glutamate + 2CO2+ 2NADH + Acetoacetyl CoA + 2H+'
'Reaction 122'	'Tryptophan Degradation'	'3O2 + Tryptophan + NADPH + NAD+ + 4H2O + CoA -> NH3 + Alanine + 3CO2 + NADP+ + NADH + Acetoacetyl CoA + H+'
'Reaction 126'	'Threonine->Glycine'	'Threonine + NAD+ + CoA -> Glycine + NADH + H+'
'Reaction 133'	'Fasted: sn-Glycerol 3 Phosphate -> Glycerone Phosphate'	'sn-Glycerol 3-phosphate + NAD+ -> NADH + H+ + Glycerone Phosphate'
'Reaction 134'	'Fed: Glycerone Phosphate -> sn-Glycerol 3 Phosphate'	'NADH + H+ + Glycerone Phosphate -> sn-Glycerol 3-phosphate + NAD+'
'Reaction 135'	'snglycerol 3 Phosphate -> 1,2 diacyl sn glycerol'	'Palmitoyl CoA + sn-Glycerol 3-phosphate + H2O -> 1,2 Diacyl sn-glycerol + CoA + Pi'
'MY ID'	15916
'Parental ID'	15914
'Size'	47
'Cycle Count'	11
Partition	Divides into 15920 and 15923
'Reaction 2'	'NH3_Transport'	'Extracellular <-> Cytosol'
'Reaction 4'	'Glycine-Transport'	'Extracellular <-> Cytosol'
'Reaction 6'	'Lysine_Transport'	'Extracellular <-> Cytosol'
'Reaction 7'	'Asp_Transport'	'Extracellular <-> Cytosol'
'Reaction 8'	'Arginine_Transport'	'Extracellular <-> Cytosol'
'Reaction 9'	'Glutamine_Transport'	'Extracellular <-> Cytosol'
'Reaction 10'	'Serine_Transport'	'Extracellular <-> Cytosol'
'Reaction 11'	'Methionine_Transport'	'Extracellular <-> Cytosol'
'Reaction 12'	'Tryptophan_Transport'	'Extracellular <-> Cytosol'
'Reaction 13'	'Phenylalanine_Transport'	'Extracellular <-> Cytosol'
'Reaction 14'	'Tyrosine_Transport'	'Extracellular <-> Cytosol'
'Reaction 15'	'Urea_Transport'	'Extracellular <-> Cytosol'
'Reaction 16'	'Cysteine_Transport'	'Extracellular <-> Cytosol'
'Reaction 18'	'Leucine_Transport'	'Extracellular <-> Cytosol'
'Reaction 19'	'Histidine_Transport'	'Extracellular <-> Cytosol'
'Reaction 21'	'Asn-Transport'	'Extracellular <-> Cytosol'
'Reaction 22'	'Valine_Transport'	'Extracellular <-> Cytosol'
'Reaction 24'	'Cholesterol_Transport'	'Extracellular <-> Cytosol'
'Reaction 25'	'Threonine_Transport'	'Extracellular <-> Cytosol'
'Reaction 28'	'Isoleuine_Transport'	'Extracellular <-> Cytosol'
'Reaction 29'	'VLDL_transport'	'Extracellular <-> Cytosol'
'Reaction 39'	'Ornithine_Transport'	'Extracellular <-> Cytosol'
'Reaction 45'	'Catalase I'	'Ethanol + H2O2 -> Acetaldehyde + 2H2O'
'Reaction 48'	'Dismutase'	'O2 + 2H+ -> H2O2'
'Reaction 75'	'Urea Cycle_4: Arginine -> Urea + Ornithine'	'Arginine + H2O -> Urea + Ornithine'
'Reaction 96'	'Glutamine->Glutamate'	'Glutamine + H2O -> NH3 + Glutamate'
'Reaction 97'	'Glutamate Transport (cytosol ->Mitochondria)'	Glutamate-C -> Glutamate-M
'Reaction 99'	'Glutamate Transport (Mitochondria->Cytosol)'	Glutamate-M-> Glutamate-C
'Reaction 101'	'Alanine Biosynthesis'	'Pyruvate + Glutamate -> 2-oxoglutarate + Alanine'
'Reaction 102'	'Serine-> Glycine'	'Serine + Tetrahydrofolate -> Glycine + 5,10,methylenetetrahydrofolate + H2O'
'Reaction 103'	'Glycine->Serine'	'Glycine + H2O + 5,10-methylenetetrahydrofolate -> Serine + Tetrahydrofolate'
'Reaction 104'	'Glycine -> Glutamate'	'Glycine + 2-Oxoglutarate -> Glutamate + Glyoxylate'
'Reaction 106'	'Aspartate Biosynthesis'	'Glutamate + Oxaloacetate -> Aspartate + 2-Oxoglutarate'
'Reaction 115'	'Cysteine Degradation'	O2+2-Oxoglutarate + Cysteine -> Pyruvate + L-Glutamate'
'Reaction 116'	'Serine-> Alanine'	'Serine + Pyruvate -> alanine + Hydroxypyruvate'
'Reaction 117'	'Serine->Cysteine'	'Serine + HS -> H2O + Cysteine'
'Reaction 120'	'Histidine Degradation'	'Histidine + 2H2O + tetrahydrofolate -> NH3 + Glutamate + 5-fermimino tetraydrofolate'
'Reaction 123'	'Methionine->Cysteine'	'Serine + Methionine + Pyruvate + 2H2O -> NH3 + Cysteine + 2-oxobutanoate + Diphosphate'
'Reaction 124'	'Phenylalanine->Tyrosine'	'Phenylalanine + O2 + Tetrahydrobiopterin -> H2O + Tyrosine + Dihydrobiopterin'
'Reaction 128'	'Glutathione Degradation'	'Glutathione + 2H2O-> Glutamate + Glycine + cysteine'
'Reaction 136'	'Triglyceride Synthesis'	'Palmitoyl CoA + 1,2 Diacyl sn-Glycerol-> Triglyceride + CoA'
'Reaction 143'	'Chol5'	'8O2 + 15 NADPH + 2 Farnesyl Diphosphate + 15H+ -> Lactate + CO2 + 15 NADP+ + 12H2O + 2 Diphosphate + formate'
'Reaction 144'	'Apo B Synthesis'	'''298 Glutamate + 207 Glycine + 275 Alanine + 357 Lysine + 233 Aspartate + 150 Arginine + 230 Glutamine + 392 Serine + 79 Methioni...'' <Preview truncated at 128 characters>'
'Reaction 145'	'Apo E Synthesis'	'''40 Glutamate +18 Glycine + 39 Alanine + 13 Lysine + 11 Aspartate + 34 Arginine + 32 Glutamine + 14 Serine + 8 Methionine + 8 Tr...'' <Preview truncated at 128 characters>'
'Reaction 146'	'VLDL Synthesis'	'9000 Cholesterol + ApoB + 33 Apo E + 2300 Phosphatidyl Choline + 2500 Phosphatidyl ethanolamine + 12500 Triglyceride-> VLDL'
'Reaction 151'	'Palmitoyl coA'	'Palmitate + CoA -> Palmitoyl CoA + H2O'
'Reaction 153'	'Phosphatidyl ethanolamine -> Phosphatidyl Choline'	'Phosphatidyl Ethanolamine + 3 Adomet-> Phosphatidyl Choline + Adohyc'
'MY ID'	15920
'Parental ID'	15916
'Size'	45
'Cycle Count'	11
Partition	Terminal Node
'Reaction 2'	'NH3_Transport'	'Extracellular <-> Cytosol'
'Reaction 4'	'Glycine-Transport'	'Extracellular <-> Cytosol'
'Reaction 6'	'Lysine_Transport'	'Extracellular <-> Cytosol'
'Reaction 7'	'Asp_Transport'	'Extracellular <-> Cytosol'
'Reaction 8'	'Arginine_Transport'	'Extracellular <-> Cytosol'
'Reaction 9'	'Glutamine_Transport'	'Extracellular <-> Cytosol'
'Reaction 10'	'Serine_Transport'	'Extracellular <-> Cytosol'
'Reaction 11'	'Methionine_Transport'	'Extracellular <-> Cytosol'
'Reaction 12'	'Tryptophan_Transport'	'Extracellular <-> Cytosol'
'Reaction 13'	'Phenylalanine_Transport'	'Extracellular <-> Cytosol'
'Reaction 14'	'Tyrosine_Transport'	'Extracellular <-> Cytosol'
'Reaction 15'	'Urea_Transport'	'Extracellular <-> Cytosol'
'Reaction 16'	'Cysteine_Transport'	'Extracellular <-> Cytosol'
'Reaction 18'	'Leucine_Transport'	'Extracellular <-> Cytosol'
'Reaction 19'	'Histidine_Transport'	'Extracellular <-> Cytosol'
'Reaction 21'	'Asn-Transport'	'Extracellular <-> Cytosol'
'Reaction 22'	'Valine_Transport'	'Extracellular <-> Cytosol'
'Reaction 24'	'Cholesterol_Transport'	'Extracellular <-> Cytosol'
'Reaction 25'	'Threonine_Transport'	'Extracellular <-> Cytosol'
'Reaction 28'	'Isoleuine_Transport'	'Extracellular <-> Cytosol'
'Reaction 29'	'VLDL_transport'	'Extracellular <-> Cytosol'
'Reaction 39'	'Ornithine_Transport'	'Extracellular <-> Cytosol'
'Reaction 75'	'Urea Cycle_4: Arginine -> Urea + Ornithine'	'Arginine + H2O -> Urea + Ornithine'
'Reaction 96'	'Glutamine->Glutamate'	'Glutamine + H2O -> NH3 + Glutamate'
'Reaction 97'	'Glutamate Transport (cytosol ->Mitochondria)'	Glutamate-C -> Glutamate-M
'Reaction 99'	'Glutamate Transport (Mitochondria->Cytosol)'	Glutamate-M-> Glutamate-C
'Reaction 101'	'Alanine Biosynthesis'	'Pyruvate + Glutamate -> 2-oxoglutarate + Alanine'
'Reaction 102'	'Serine-> Glycine'	'Serine + Tetrahydrofolate -> Glycine + 5,10,methylenetetrahydrofolate + H2O'
'Reaction 103'	'Glycine->Serine'	'Glycine + H2O + 5,10-methylenetetrahydrofolate -> Serine + Tetrahydrofolate'
'Reaction 104'	'Glycine -> Glutamate'	'Glycine + 2-Oxoglutarate -> Glutamate + Glyoxylate'
'Reaction 106'	'Aspartate Biosynthesis'	'Glutamate + Oxaloacetate -> Aspartate + 2-Oxoglutarate'
'Reaction 115'	'Cysteine Degradation'	O2+2-Oxoglutarate + Cysteine -> Pyruvate + L-Glutamate'
'Reaction 116'	'Serine-> Alanine'	'Serine + Pyruvate -> alanine + Hydroxypyruvate'
'Reaction 117'	'Serine->Cysteine'	'Serine + HS -> H2O + Cysteine'
'Reaction 120'	'Histidine Degradation'	'Histidine + 2H2O + tetrahydrofolate -> NH3 + Glutamate + 5-fermimino tetraydrofolate'
'Reaction 123'	'Methionine->Cysteine'	'Serine + Methionine + Pyruvate + 2H2O -> NH3 + Cysteine + 2-oxobutanoate + Diphosphate'
'Reaction 124'	'Phenylalanine->Tyrosine'	'Phenylalanine + O2 + Tetrahydrobiopterin -> H2O + Tyrosine + Dihydrobiopterin'
'Reaction 128'	'Glutathione Degradation'	'Glutathione + 2H2O-> Glutamate + Glycine + cysteine'
'Reaction 136'	'Triglyceride Synthesis'	'Palmitoyl CoA + 1,2 Diacyl sn-Glycerol-> Triglyceride + CoA'
'Reaction 143'	'Chol5'	'8O2 + 15 NADPH + 2 Farnesyl Diphosphate + 15H+ -> Lactate + CO2 + 15 NADP+ + 12H2O + 2 Diphosphate + formate'
'Reaction 144'	'Apo B Synthesis'	'''298 Glutamate + 207 Glycine + 275 Alanine + 357 Lysine + 233 Aspartate + 150 Arginine + 230 Glutamine + 392 Serine + 79 Methioni...'' <Preview truncated at 128 characters>'
'Reaction 145'	'Apo E Synthesis'	'''40 Glutamate +18 Glycine + 39 Alanine + 13 Lysine + 11 Aspartate + 34 Arginine + 32 Glutamine + 14 Serine + 8 Methionine + 8 Tr...'' <Preview truncated at 128 characters>'
'Reaction 146'	'VLDL Synthesis'	'9000 Cholesterol + ApoB + 33 Apo E + 2300 Phosphatidyl Choline + 2500 Phosphatidyl ethanolamine + 12500 Triglyceride-> VLDL'
'Reaction 151'	'Palmitoyl coA'	'Palmitate + CoA -> Palmitoyl CoA + H2O'
'Reaction 153'	'Phosphatidyl ethanolamine -> Phosphatidyl Choline'	'Phosphatidyl Ethanolamine + 3 Adomet-> Phosphatidyl Choline + Adohyc'
'MY ID'	15923
'Parental ID'	15916
'Size'	2
'Cycle Count'	0
Partition	Terminal Node
'Reaction 45'	'Catalase I'	'Ethanol + H2O2 -> Acetaldehyde + 2H2O'
'Reaction 48'	'Dismutase'	'O2 + 2H+ -> H2O2'
'MY ID'	15924
'Parental ID'	15903
'Size'	7
'Cycle Count'	0
Partition	Terminal Node
'Reaction 33'	'TGZ transport'	'Extracellular <-> Cytosol'
'Reaction 35'	'TGZ_sulfate_transport'	'Extracellular <-> Cytosol'
'Reaction 36'	'TGZ_glucuronide_transport'	'Extracellular <-> Cytosol'
'Reaction 37'	'TGZ_quinone_transport'	'Extracellular <-> Cytosol'
'Reaction 157'	'TGZ-> TGZ sulfate 1'	'TGZ + SO3 -> TGZ-sulfate'
'Reaction 158'	'TGZ->TGZ-quinone'	'TGZ -> TGZ quinone'
'Reaction 159'	'TGZ->TGZ Glucuronide'	'TGZ -> TGZ-glucuronide'
'MY ID'	15925
'Parental ID'	15903
'Size'	1
'Cycle Count'	0
Partition	Terminal Node
'Reaction 34'	'TGZ_gsh_transport'	'Extracellular <-> Cytosol'

## Sheet: Complete_Newman_Reg_Report
Report for Newman partition of complete model with cofactors and regulatory edges present (Figure 5A)
Module_ID	Size	Cycle_Count	Homogeneity Index	Depth	Height
15900	159	1306	0.265823	0	2
15902	76	1053	0.289474	1	1
15903	83	1004	0.39759	1	1
15905	15	45	0.266667	2	0
15906	61	1019	0.295082	2	0
15907	3	0	0.666667	2	0
15908	10	45	0.3	2	0
15909	1	0	1	2	0
15910	1	0	1	2	0
15914	75	1053	0.373333	1	1
15915	28	1021	0.392857	2	0
15916	47	11	0.468085	2	0
15920	45	11	0.488889	2	0
15923	2	0	1	2	0
15924	7	0	0.571429	1	0
15925	1	0	1	1	0

## Sheet: Complete_Shred_Reg_Reactions
Reactions in modules for ShReD- partition of complete model with cofactors and regulatory edges present (Figure 5B)
'MY ID'	15900
'Parental ID'	Root
'Size'	159
'Cycle Count'	1306
Partition	Divides into 15902 and 15903
'Reaction 1'	'Oxygen_Transport'	'Extracellular <-> Cytosol'
'Reaction 2'	'NH3_Transport'	'Extracellular <-> Cytosol'
'Reaction 3'	'Glutamate_Transport'	'Extracellular <-> Cytosol'
'Reaction 4'	'Glycine-Transport'	'Extracellular <-> Cytosol'
'Reaction 5'	'Alanine_Transport'	'Extracellular <-> Cytosol'
'Reaction 6'	'Lysine_Transport'	'Extracellular <-> Cytosol'
'Reaction 7'	'Asp_Transport'	'Extracellular <-> Cytosol'
'Reaction 8'	'Arginine_Transport'	'Extracellular <-> Cytosol'
'Reaction 9'	'Glutamine_Transport'	'Extracellular <-> Cytosol'
'Reaction 10'	'Serine_Transport'	'Extracellular <-> Cytosol'
'Reaction 11'	'Methionine_Transport'	'Extracellular <-> Cytosol'
'Reaction 12'	'Tryptophan_Transport'	'Extracellular <-> Cytosol'
'Reaction 13'	'Phenylalanine_Transport'	'Extracellular <-> Cytosol'
'Reaction 14'	'Tyrosine_Transport'	'Extracellular <-> Cytosol'
'Reaction 15'	'Urea_Transport'	'Extracellular <-> Cytosol'
'Reaction 16'	'Cysteine_Transport'	'Extracellular <-> Cytosol'
'Reaction 17'	'Glycerol_Transport'	'Extracellular <-> Cytosol'
'Reaction 18'	'Leucine_Transport'	'Extracellular <-> Cytosol'
'Reaction 19'	'Histidine_Transport'	'Extracellular <-> Cytosol'
'Reaction 20'	'Proline_Trnasport'	'Extracellular <-> Cytosol'
'Reaction 21'	'Asn-Transport'	'Extracellular <-> Cytosol'
'Reaction 22'	'Valine_Transport'	'Extracellular <-> Cytosol'
'Reaction 23'	'Lactate_Transport'	'Extracellular <-> Cytosol'
'Reaction 24'	'Cholesterol_Transport'	'Extracellular <-> Cytosol'
'Reaction 25'	'Threonine_Transport'	'Extracellular <-> Cytosol'
'Reaction 26'	'Ethanolamine_Transport'	'Extracellular <-> Cytosol'
'Reaction 27'	'Glucose_Transport'	'Extracellular <-> Cytosol'
'Reaction 28'	'Isoleuine_Transport'	'Extracellular <-> Cytosol'
'Reaction 29'	'VLDL_transport'	'Extracellular <-> Cytosol'
'Reaction 30'	'CO2 Transport'	'Extracellular <-> Cytosol'
'Reaction 31'	'Acetoacetate_Transport'	'Extracellular <-> Cytosol'
'Reaction 32'	'Beta OH Transport'	'Extracellular <-> Cytosol'
'Reaction 33'	'TGZ transport'	'Extracellular <-> Cytosol'
'Reaction 34'	'TGZ_gsh_transport'	'Extracellular <-> Cytosol'
'Reaction 35'	'TGZ_sulfate_transport'	'Extracellular <-> Cytosol'
'Reaction 36'	'TGZ_glucuronide_transport'	'Extracellular <-> Cytosol'
'Reaction 37'	'TGZ_quinone_transport'	'Extracellular <-> Cytosol'
'Reaction 38'	'Glutathione Transport'	'Extracellular <-> Cytosol'
'Reaction 39'	'Ornithine_Transport'	'Extracellular <-> Cytosol'
'Reaction 40'	'Palmitate Uptake'	'Extracellular <-> Cytosol'
'Reaction 41'	'Ethanol Transport'	'Extracellular <-> Cytosol'
'Reaction 42'	'Acetyl CoA transport (M)'	'Mitochondria <-> Cytosol'
'Reaction 43'	'Alcohol Dehydrogenase'	'Ethanol + NAD+ -> Acetaldehyde + NADH + H+'
'Reaction 44'	'Monooxygenase System'	'Ethanol + 2O2 + H+ + NADPH -> NADP+ + Acetylaldehyde + H2O2'
'Reaction 45'	'Catalase I'	'Ethanol + H2O2 -> Acetaldehyde + 2H2O'
'Reaction 46'	'Catalase II'	'2H2O2 -> 2H2O + O2'
'Reaction 47'	'Acetaldehyde -> Acetyl CoA'	'Acetaldehyde + NAD+ + ATP + H2O -> AMP + Diphosphate + 2H+ + AcetylCoA'
'Reaction 48'	'Dismutase'	'O2 + 2H+ -> H2O2'
'Reaction 49'	'Fed: Glucose -> G6P'	'ATP + Glucose -> ADP + Glucose 6-Phosphate'
'Reaction 50'	'FED: G6P -> F6P'	'Glucose 6-Phosphate->Fructose 6 Phosphate'
'Reaction 51'	'FED: F6P->G3P'	'Fructose 6 Phosphate + ATP -> ADP + Glycerone Phosphate + Glyceraldehyde 3 Phosphate'
'Reaction 52'	'FED: G3P->3PG'	'Glyceraldehyde 3 Phosphate + NAD+ ADP +Pi -> 3 Phosphoglycerate + H+ NADH + ATP'
'Reaction 53'	'FED: 3PG -> PEP'	'3 Phosphoglycerate -> Phosphoenolpyruvate + H2O'
'Reaction 54'	'PEP->Pyruvate'	'Phosphoenolpyruvate + ADP -> Pyruvate + ATP'
'Reaction 55'	'PPP-oxidative'	'Glucose-6 Phosphate + 2 NADP+ H2O -> 2 NADPH + Ribulose 5 Phosphate + CO2 + 2H+'
'Reaction 56'	'Fasted: PEP->3PG'	'Phosphoenolpyruvate + H2O -> 3-Phosphoglycerate'
'Reaction 57'	'Fasted: 3PG -> G3P'	' 3 Phosphoglycerate + H+ NADH + ATP -> Glyceraldehyde 3 Phosphate + NAD+ ADP +Pi'
'Reaction 58'	'Fasted: G3P->F6P'	'Glycaldehyde 3-Phosphate + Glycerone Phosphate + H2O-> Fructose 6-Phosphate + Pi'
'Reaction 59'	'Fasted: F6P->G6P'	'Fructose 6-Phosphate -> Glucose 6-Phosphate'
'Reaction 60'	'Fasted: G6P -> Glucose'	'Glucose 6-Phosphate + H2O -> Pi + Glucose + H+'
'Reaction 61'	'FED: Glyc1'	'Glucose 6-Phosphate-> Glucose 1-Phosphate'
'Reaction 62'	'FED: Glyc2'	'8-UDP Glucose + Glyc-4 -> Glycogen -12 + 8 UDP'
'Reaction 63'	'TCA_ 1: acetyl coa->citrate'	'Acetyl CoA + Oxaloacetate + H2O -> Citrate + H+ + CoA'
'Reaction 64'	'TCA_2: Citrate->2oxoglutarate'	'Citrate + NAD+ -> 2-Oxoglutarate + NADH + CO2 + H+'
'Reaction 65'	'TCA_3-2-oxoketoglutarate-M-> succinyl coa M'	'NAD+ + 2-oxoglutarate + CoA-> Succinyl CoA + NADH + CO2'
'Reaction 66'	'TCA_4: succinylcoa-m -> fumarate -M'	'Succinyl-CoA + FAD + Orthophosphate + GDP -> Fumarate + FADH2 + CoA + GTP'
'Reaction 67'	'TCA_5: Fumarate-M -> Malate-M'	'Fumarate + H2O -> Malate'
'Reaction 68'	'TCA_6: Malate-M -> Oxaloacetate-M'	'Malate + NAD+ -> NADH + Oxaloacetate + H+'
'Reaction 69'	'Oxaloacetate->Malate'	'Oxaloacetate + NADH + H+ -> NAD+ + Malate'
'Reaction 70'	'Malate -> Pyruvate'	'Malate + NADP -> Pyruvate + NADPH + CO2'
'Reaction 71'	'Malate -> Malate-M'	'Malate -> Malate-M'
'Reaction 72'	'Urea Cycle 1: Carbomoyl Phosphate Synthesis'	'2ATP + NH3 + CO2 + H2O -> Carbamoyl Phosphate + ADP + Pi + 2H+'
'Reaction 73'	'Urea Cycle_2: Ornithine -> Citrulline'	'Ornithine + Carbamoyl Phosphate -> Pi + 2H+ + Citrulilne'
'Reaction 74'	'Urea Cycle_3: Citrulline -> Arginine'	'Aspartate + Citrulline + ATP -> Arginine + Fumarate + Ppi + AMP'
'Reaction 75'	'Urea Cycle_4: Arginine -> Urea + Ornithine'	'Arginine + H2O -> Urea + Ornithine'
'Reaction 76'	'PPP - ribulose->ribose'	'Ribulose 5 Phosphate -> Ribose 5-Phosphate'
'Reaction 77'	'PPP: Ribose 5 phosphate -> Glyceraldehyde 3 phosphate'	'Ribose 5 Phosphate + Xylulose 5 Phosphate->Glyceraldehyde 3 phosphate + Sedoheptulose 7 phosphate'
'Reaction 78'	'PPP Ribulose -> Xylulose'	'Ribulose 5 Phosphate -> Xylulose 5-phosphate'
'Reaction 79'	'PPP: Xylulose -> G3P'	'Xylulose 5-phosphate + Erythrose 4-phosphate -> Fructose 6 phosphate + Glyceraldehyde 3-phosphate'
'Reaction 80'	'PPP-R01827-fed'	'Fructose 6-phosphate + Erythrose 4-phosphate -> Glyceraldehyde 3 Phosphate + Sedoheptulose 7-phosphate'
'Reaction 81'	'PPP-R01827-fasted'	'Glyceraldehyde 3 Phosphate + Sedoheptulose 7-phosphate -> Fructose 6-phosphate + Erythrose 4-phosphate'
'Reaction 82'	'Glycerone Phosphate -> Glyceraldehyde 3 phosphate'	'Glycrone phosphate -> Glyceraldehyde 3-phosphate'
'Reaction 83'	'Glycogen Degradation'	'Glycogen 12 + 8 Pi + 8 H+ -> 8 Glucose 1-phosphate + Glycogen-4'
'Reaction 84'	'Glucose 1 phosphate -> Glucose 6 Phosphate'	'Glucose 1-phosphate -> Glucose 6-phosphate'
'Reaction 85'	'Pyruvate Transport'	'Pyruvate -> Pyruvate-M'
'Reaction 86'	'Pyruvate-M -> Acetyl CoA-M'	'Pyruvate +NAD+ +CoA -> CO2 + Acetyl CoA + NADH'
'Reaction 87'	'Pyruvate-M->Oxaloacetate-M'	'Pyruvate + ATP -> Oxaloacetate + ADP + Pi'
'Reaction 88'	'Pyruvate-M -> Malate-M '	'Pyruvate + NADH + CO2 -> Malate + NAD+'
'Reaction 89'	'Oxaloaetate-M->PEP-M->PEP'	'Oxaloacetate + GTP + H+ -> CO2 + GDP + Phosphoenolpyruvate'
'Reaction 90'	'Acetyl CoA -> Acetoacetyl CoA'	'2 Acetyl-CoA -> CoA + Acetoacetyl-CoA'
'Reaction 91'	'Acetoacetyl CoA -> Acetoacetate: R00410'	'Succinate + Acetoacetyl CoA -> Acetoacetate + Succinyl-CoA'
'Reaction 92'	'B-OH production'	'Acetoacetate + H+ + NADH -> Beta hydroxybutanoate + NAD+'
'Reaction 93'	'Pyruvate -> Lactate'	'Pyruvate + NADH + H+ -> NAD+ + Lactate'
'Reaction 94'	'Lactate-> Pyruvate'	'NAD+ + Lactate -> NADH + Pyruvate + H+'
'Reaction 95'	'Glutamate -> Ammonia (M)'	'Glutamate + NAD+ + H2O -> NADH + NH3 + 2-oxoglutarate + H+'
'Reaction 96'	'Glutamine->Glutamate'	'Glutamine + H2O -> NH3 + Glutamate'
'Reaction 97'	'Glutamate Transport (cytosol ->Mitochondria)'	Glutamate-C -> Glutamate -M
'Reaction 98'	'Ammonia->Glutamate-M'	'2-Oxoglutarate + NADH + NH3 + H+ -> Glutamate + NAD+ + H2O '
'Reaction 99'	'Glutamate Transport (Mitochondria->Cytosol)'	Glutamate-M -. Glutamate-C
'Reaction 100'	'Glutamate-> Glutamine'	'Glutamate + ATP + NH3 -> Glutamine + ADP + Pi + H+'
'Reaction 101'	'Alanine Biosynthesis'	'Pyruvate + Glutamate -> 2-oxoglutarate + Alanine'
'Reaction 102'	'Serine-> Glycine'	'Serine + Tetrahydrofolate -> Glycine + 5,10,methylenetetrahydrofolate + H2O'
'Reaction 103'	'Glycine->Serine'	'Glycine + H2O + 5,10-methylenetetrahydrofolate -> Serine + Tetrahydrofolate'
'Reaction 104'	'Glycine -> Glutamate'	'Glycine + 2-Oxoglutarate -> Glutamate + Glyoxylate'
'Reaction 105'	'Serine Biosynthesis'	'Glutamate + 3-phosphoglycerate +NAD+ -> Serine + 2-Oxoglutarate + NADH'
'Reaction 106'	'Aspartate Biosynthesis'	'Glutamate + Oxaloacetate -> Aspartate + 2-Oxoglutarate'
'Reaction 107'	'Asparagine Biosynthesis'	'Aspartate + Glutamine + ATP + H2O -> Pyrophosphate + Glutamate + Asparagine + AMP'
'Reaction 108'	'Proline Biosynthesis'	'Glutamate + 2NADH + 2H+ -> Proline+ 2NAD+ +H2O'
'Reaction 109'	'Alanine Degradation'	' Alanine + 2-Oxoglutarate-> Glutamate + Pyruvate'
'Reaction 110'	'Asparagine Degradation'	'Asparagine + H2O -> NH3 + Aspartate'
'Reaction 111'	'Aspartate Degradation->oxaloacetate'	'Aspartate + 2-Oxoglutarate -> Glutamate + Oxaloacetate'
'Reaction 112'	'Aspartate Degradation->fumarate'	'Aspartate + GTP + IMP -> Fumarate + AMP + Pi + GDP + 2H+'
'Reaction 113'	'Serine Degradation'	'Serine -> NH3 + Pyruvate'
'Reaction 114'	'Arginine Degradation (ornithine to glutamate)'	'Ornithine + 2-Oxoglutarate -> Glutamate + Glutamate 5-semialdehyde'
'Reaction 115'	'Cysteine Degradation'	O2+2-Oxoglutarate + Cysteine -> Pyruvate + L-Glutamate'
'Reaction 116'	'Serine-> Alanine'	'Serine + Pyruvate -> alanine + Hydroxypyruvate'
'Reaction 117'	'Serine->Cysteine'	'Serine + HS -> H2O + Cysteine'
'Reaction 118'	'Proline Degradation'	'Proline + 2NAD+ + H2O ->Glutamate + 2NADH + 2H+'
'Reaction 119'	'Tyrosine Degradation'	'Tyrosine + 3O2 +2H2O -> NH3 + CO2 + Acetoacetate + Fumarate +H2O2'
'Reaction 120'	'Histidine Degradation'	'Histidine + 2H2O + tetrahydrofolate -> NH3 + Glutamate + 5-fermimino tetraydrofolate'
'Reaction 121'	'Lysine Degradation -> glutamate, acetyl coaM'	'Lysine + 2-oxoglutarate + 2NAD+ + 2H2O + CoA -> 2 Glutamate + 2CO2+ 2NADH + Acetoacetyl CoA + 2H+'
'Reaction 122'	'Tryptophan Degradation'	'3O2 + Tryptophan + NADPH + NAD+ + 4H2O + CoA -> NH3 + Alanine + 3CO2 + NADP+ + NADH + Acetoacetyl CoA + H+'
'Reaction 123'	'Methionine->Cysteine'	'Serine + Methionine + Pyruvate + 2H2O -> NH3 + Cysteine + 2-oxobutanoate + Diphosphate'
'Reaction 124'	'Phenylalanine->Tyrosine'	'Phenylalanine + O2 + Tetrahydrobiopterin -> H2O + Tyrosine + Dihydrobiopterin'
'Reaction 125'	'Threonine->alpha keot butyrate'	'Threonine -> NH3 + 2-Oxobutanoate'
'Reaction 126'	'Threonine->Glycine'	'Threonine + NAD+ + CoA -> Glycine + NADH + H+'
'Reaction 127'	'Alpha-ketobutanoate->succinylcoa'	'2-oxobutanoate + Oxaloacetate + CoA -> Pyruvate + Succinyl-CoA + formate'
'Reaction 128'	'Glutathione Degradation'	'Glutathione + 2H2O-> Glutamate + Glycine + cysteine'
'Reaction 129'	'Glutathione Synthesis'	'Glutamate + Glycine + Cysteine + 2ATP -> Glutathione + 2ADP + 2Pi'
'Reaction 130'	'GSSH formation'	'H2O2 + 2Glutathione -> 2H2O + glutathione disulfide'
'Reaction 131'	'GSSH degradation'	'Glutathione disulfide + NADPH + H+ -> 2 Glutathione + NADP+'
'Reaction 132'	'Glycerol->sn-Glycerol-3 Phosphate'	'Glycerol + ATP -> ADP + sn-Glycerol 3-phosphate'
'Reaction 133'	'Fasted: sn-Glycerol 3 Phosphate -> Glycerone Phosphate'	'sn-Glycerol 3-phosphate + NAD+ -> NADH + H+ + Glycerone Phosphate'
'Reaction 134'	'Fed: Glycerone Phosphate -> sn-Glycerol 3 Phosphate'	'NADH + H+ + Glycerone Phosphate -> sn-Glycerol 3-phosphate + NAD+'
'Reaction 135'	'snglycerol 3 Phosphate -> 1,2 diacyl sn glycerol'	'Palmitoyl CoA + sn-Glycerol 3-phosphate + H2O -> 1,2 Diacyl sn-glycerol + CoA + Pi'
'Reaction 136'	'Triglyceride Synthesis'	'Palmitoyl CoA + 1,2 Diacyl sn-Glycerol-> Triglyceride + CoA'
'Reaction 137'	'Rop1'	'2.3 Pi + 2.3 ADP + H+ +NADH +0.5 O2 -> 2.3 ATP + H2O + NAD+'
'Reaction 138'	'Rop2'	'0.5 O2 + FADH2 + 1.4 ADP + H+ -> FAD + 1.4 ATP + H2O'
'Reaction 139'	'Chol1'	'2NADPH + Acetyl CoA + Acetoacetyl CoA + 3ATP + H+ + H2O ->CO2 + NADP+ + Isopentenyl diphosphate + 3ADP + Pi'
'Reaction 140'	'Chol2'	'Isopentenyl diphosphate -> Dimethylallyl diphosphate'
'Reaction 141'	'Chol3'	'Isopentenyl diphosphate + Dimethylallyl diphosphate -> Pyrophosphate + Geranyl diphosphate'
'Reaction 142'	'Chol4'	'Isopentenyl diphosphate + Geranyl diphosphate -> Pyrophosphate + trans, trans-Farnesyl diphosphate'
'Reaction 143'	'Chol5'	'8O2 + 15 NADPH + 2 Farnesyl Diphosphate + 15H+ -> Lactate + CO2 + 15 NADP+ + 12H2O + 2 Diphosphate + formate'
'Reaction 144'	'Apo B Synthesis'	'''298 Glutamate + 207 Glycine + 275 Alanine + 357 Lysine + 233 Aspartate + 150 Arginine + 230 Glutamine + 392 Serine + 79 Methioni...'' <Preview truncated at 128 characters>'
'Reaction 145'	'Apo E Synthesis'	'''40 Glutamate +18 Glycine + 39 Alanine + 13 Lysine + 11 Aspartate + 34 Arginine + 32 Glutamine + 14 Serine + 8 Methionine + 8 Tr...'' <Preview truncated at 128 characters>'
'Reaction 146'	'VLDL Synthesis'	'9000 Cholesterol + ApoB + 33 Apo E + 2300 Phosphatidyl Choline + 2500 Phosphatidyl ethanolamine + 12500 Triglyceride-> VLDL'
'Reaction 147'	'Citrate Transport'	'Citrate-M -> Citrate'
'Reaction 148'	'Citrate -> Acetyl CoA'	'ATP + Citrate + CoA -> Acetyl coA + Oxaloacetate +ADP + Pi'
'Reaction 149'	'Beta oxidation(Palmitate -> aceytlcoa)'	'7O2 + Palmitate +27ATP + 8CoA-> 8 Acetyl CoA +28ADP + 7H2O + AMP + 26 Pi'
'Reaction 150'	'Palmitate Synthesis'	'14 NADPH + Acetyl CoA + 7 Malonyl CoA + 14 H+-> CO2 + 14 NADP+ + Palmitate +7CoA'
'Reaction 151'	'Palmitoyl coA'	'Palmitate + CoA -> Palmitoyl CoA + H2O'
'Reaction 152'	'Malonyl CoA Synthesis'	'Acetyl CoA + CO2 -> Malonyl-CoA + H+'
'Reaction 153'	'Phosphatidyl ethanolamine -> Phosphatidyl Choline'	'Phosphatidyl Ethanolamine + 3 Adomet-> Phosphatidyl Choline + Adohyc'
'Reaction 154'	'Ethanolamine -> CDP Ethanolamine'	'Ethanolamine + ATP + CTP-> CDP Ethanolamine + AdP + Diphosphate'
'Reaction 155'	'CDP Ethanolamine -> Phosphatidyl Ethanolamine'	'1,2 Diacyl sn-Glycerol + Palmitoyl CoA -> Phosphatidyl Ethanolamine + CMP'
'Reaction 156'	'TGZ-> TGZ GSH'	'TGZ + Glutathione -> TGZ-GSH'
'Reaction 157'	'TGZ-> TGZ sulfate 1'	'TGZ + SO3 -> TGZ-sulfate'
'Reaction 158'	'TGZ->TGZ-quinone'	'TGZ -> TGZ quinone'
'Reaction 159'	'TGZ->TGZ Glucuronide'	'TGZ -> TGZ-glucuronide'
'MY ID'	15902
'Parental ID'	15900
'Size'	133
'Cycle Count'	1017
Partition	Divides into 15905 and 15906
'Reaction 2'	'NH3_Transport'	'Extracellular <-> Cytosol'
'Reaction 3'	'Glutamate_Transport'	'Extracellular <-> Cytosol'
'Reaction 4'	'Glycine-Transport'	'Extracellular <-> Cytosol'
'Reaction 5'	'Alanine_Transport'	'Extracellular <-> Cytosol'
'Reaction 6'	'Lysine_Transport'	'Extracellular <-> Cytosol'
'Reaction 7'	'Asp_Transport'	'Extracellular <-> Cytosol'
'Reaction 8'	'Arginine_Transport'	'Extracellular <-> Cytosol'
'Reaction 9'	'Glutamine_Transport'	'Extracellular <-> Cytosol'
'Reaction 10'	'Serine_Transport'	'Extracellular <-> Cytosol'
'Reaction 11'	'Methionine_Transport'	'Extracellular <-> Cytosol'
'Reaction 12'	'Tryptophan_Transport'	'Extracellular <-> Cytosol'
'Reaction 13'	'Phenylalanine_Transport'	'Extracellular <-> Cytosol'
'Reaction 15'	'Urea_Transport'	'Extracellular <-> Cytosol'
'Reaction 16'	'Cysteine_Transport'	'Extracellular <-> Cytosol'
'Reaction 17'	'Glycerol_Transport'	'Extracellular <-> Cytosol'
'Reaction 18'	'Leucine_Transport'	'Extracellular <-> Cytosol'
'Reaction 19'	'Histidine_Transport'	'Extracellular <-> Cytosol'
'Reaction 20'	'Proline_Trnasport'	'Extracellular <-> Cytosol'
'Reaction 21'	'Asn-Transport'	'Extracellular <-> Cytosol'
'Reaction 22'	'Valine_Transport'	'Extracellular <-> Cytosol'
'Reaction 23'	'Lactate_Transport'	'Extracellular <-> Cytosol'
'Reaction 24'	'Cholesterol_Transport'	'Extracellular <-> Cytosol'
'Reaction 25'	'Threonine_Transport'	'Extracellular <-> Cytosol'
'Reaction 26'	'Ethanolamine_Transport'	'Extracellular <-> Cytosol'
'Reaction 28'	'Isoleuine_Transport'	'Extracellular <-> Cytosol'
'Reaction 29'	'VLDL_transport'	'Extracellular <-> Cytosol'
'Reaction 30'	'CO2 Transport'	'Extracellular <-> Cytosol'
'Reaction 32'	'Beta OH Transport'	'Extracellular <-> Cytosol'
'Reaction 33'	'TGZ transport'	'Extracellular <-> Cytosol'
'Reaction 34'	'TGZ_gsh_transport'	'Extracellular <-> Cytosol'
'Reaction 35'	'TGZ_sulfate_transport'	'Extracellular <-> Cytosol'
'Reaction 36'	'TGZ_glucuronide_transport'	'Extracellular <-> Cytosol'
'Reaction 37'	'TGZ_quinone_transport'	'Extracellular <-> Cytosol'
'Reaction 38'	'Glutathione Transport'	'Extracellular <-> Cytosol'
'Reaction 39'	'Ornithine_Transport'	'Extracellular <-> Cytosol'
'Reaction 40'	'Palmitate Uptake'	'Extracellular <-> Cytosol'
'Reaction 41'	'Ethanol Transport'	'Extracellular <-> Cytosol'
'Reaction 42'	'Acetyl CoA transport (M)'	'Mitochondria <-> Cytosol'
'Reaction 43'	'Alcohol Dehydrogenase'	'Ethanol + NAD+ -> Acetaldehyde + NADH + H+'
'Reaction 47'	'Acetaldehyde -> Acetyl CoA'	'Acetaldehyde + NAD+ + ATP + H2O -> AMP + Diphosphate + 2H+ + AcetylCoA'
'Reaction 49'	'Fed: Glucose -> G6P'	'ATP + Glucose -> ADP + Glucose 6-Phosphate'
'Reaction 50'	'FED: G6P -> F6P'	'Glucose 6-Phosphate->Fructose 6 Phosphate'
'Reaction 51'	'FED: F6P->G3P'	'Fructose 6 Phosphate + ATP -> ADP + Glycerone Phosphate + Glyceraldehyde 3 Phosphate'
'Reaction 52'	'FED: G3P->3PG'	'Glyceraldehyde 3 Phosphate + NAD+ ADP +Pi -> 3 Phosphoglycerate + H+ NADH + ATP'
'Reaction 53'	'FED: 3PG -> PEP'	'3 Phosphoglycerate -> Phosphoenolpyruvate + H2O'
'Reaction 54'	'PEP->Pyruvate'	'Phosphoenolpyruvate + ADP -> Pyruvate + ATP'
'Reaction 56'	'Fasted: PEP->3PG'	'Phosphoenolpyruvate + H2O -> 3-Phosphoglycerate'
'Reaction 57'	'Fasted: 3PG -> G3P'	' 3 Phosphoglycerate + H+ NADH + ATP -> Glyceraldehyde 3 Phosphate + NAD+ ADP +Pi'
'Reaction 58'	'Fasted: G3P->F6P'	'Glycaldehyde 3-Phosphate + Glycerone Phosphate + H2O-> Fructose 6-Phosphate + Pi'
'Reaction 59'	'Fasted: F6P->G6P'	'Fructose 6-Phosphate -> Glucose 6-Phosphate'
'Reaction 60'	'Fasted: G6P -> Glucose'	'Glucose 6-Phosphate + H2O -> Pi + Glucose + H+'
'Reaction 62'	'FED: Glyc2'	'8-UDP Glucose + Glyc-4 -> Glycogen -12 + 8 UDP'
'Reaction 63'	'TCA_ 1: acetyl coa->citrate'	'Acetyl CoA + Oxaloacetate + H2O -> Citrate + H+ + CoA'
'Reaction 64'	'TCA_2: Citrate->2oxoglutarate'	'Citrate + NAD+ -> 2-Oxoglutarate + NADH + CO2 + H+'
'Reaction 65'	'TCA_3-2-oxoketoglutarate-M-> succinyl coa M'	'NAD+ + 2-oxoglutarate + CoA-> Succinyl CoA + NADH + CO2'
'Reaction 66'	'TCA_4: succinylcoa-m -> fumarate -M'	'Succinyl-CoA + FAD + Orthophosphate + GDP -> Fumarate + FADH2 + CoA + GTP'
'Reaction 67'	'TCA_5: Fumarate-M -> Malate-M'	'Fumarate + H2O -> Malate'
'Reaction 68'	'TCA_6: Malate-M -> Oxaloacetate-M'	'Malate + NAD+ -> NADH + Oxaloacetate + H+'
'Reaction 69'	'Oxaloacetate->Malate'	'Oxaloacetate + NADH + H+ -> NAD+ + Malate'
'Reaction 71'	'Malate -> Malate-M'	'Malate -> Malate-M'
'Reaction 72'	'Urea Cycle 1: Carbomoyl Phosphate Synthesis'	'2ATP + NH3 + CO2 + H2O -> Carbamoyl Phosphate + ADP + Pi + 2H+'
'Reaction 73'	'Urea Cycle_2: Ornithine -> Citrulline'	'Ornithine + Carbamoyl Phosphate -> Pi + 2H+ + Citrulilne'
'Reaction 74'	'Urea Cycle_3: Citrulline -> Arginine'	'Aspartate + Citrulline + ATP -> Arginine + Fumarate + Ppi + AMP'
'Reaction 75'	'Urea Cycle_4: Arginine -> Urea + Ornithine'	'Arginine + H2O -> Urea + Ornithine'
'Reaction 79'	'PPP: Xylulose -> G3P'	'Xylulose 5-phosphate + Erythrose 4-phosphate -> Fructose 6 phosphate + Glyceraldehyde 3-phosphate'
'Reaction 80'	'PPP-R01827-fed'	'Fructose 6-phosphate + Erythrose 4-phosphate -> Glyceraldehyde 3 Phosphate + Sedoheptulose 7-phosphate'
'Reaction 81'	'PPP-R01827-fasted'	'Glyceraldehyde 3 Phosphate + Sedoheptulose 7-phosphate -> Fructose 6-phosphate + Erythrose 4-phosphate'
'Reaction 82'	'Glycerone Phosphate -> Glyceraldehyde 3 phosphate'	'Glycrone phosphate -> Glyceraldehyde 3-phosphate'
'Reaction 83'	'Glycogen Degradation'	'Glycogen 12 + 8 Pi + 8 H+ -> 8 Glucose 1-phosphate + Glycogen-4'
'Reaction 85'	'Pyruvate Transport'	'Pyruvate -> Pyruvate-M'
'Reaction 86'	'Pyruvate-M -> Acetyl CoA-M'	'Pyruvate +NAD+ +CoA -> CO2 + Acetyl CoA + NADH'
'Reaction 87'	'Pyruvate-M->Oxaloacetate-M'	'Pyruvate + ATP -> Oxaloacetate + ADP + Pi'
'Reaction 88'	'Pyruvate-M -> Malate-M '	'Pyruvate + NADH + CO2 -> Malate + NAD+'
'Reaction 89'	'Oxaloaetate-M->PEP-M->PEP'	'Oxaloacetate + GTP + H+ -> CO2 + GDP + Phosphoenolpyruvate'
'Reaction 91'	'Acetoacetyl CoA -> Acetoacetate: R00410'	'Succinate + Acetoacetyl CoA -> Acetoacetate + Succinyl-CoA'
'Reaction 92'	'B-OH production'	'Acetoacetate + H+ + NADH -> Beta hydroxybutanoate + NAD+'
'Reaction 93'	'Pyruvate -> Lactate'	'Pyruvate + NADH + H+ -> NAD+ + Lactate'
'Reaction 94'	'Lactate-> Pyruvate'	'NAD+ + Lactate -> NADH + Pyruvate + H+'
'Reaction 95'	'Glutamate -> Ammonia (M)'	'Glutamate + NAD+ + H2O -> NADH + NH3 + 2-oxoglutarate + H+'
'Reaction 96'	'Glutamine->Glutamate'	'Glutamine + H2O -> NH3 + Glutamate'
'Reaction 97'	'Glutamate Transport (cytosol ->Mitochondria)'	Glutamate-C -> Glutamate-M
'Reaction 98'	'Ammonia->Glutamate-M'	'2-Oxoglutarate + NADH + NH3 + H+ -> Glutamate + NAD+ + H2O '
'Reaction 99'	'Glutamate Transport (Mitochondria->Cytosol)'	Glutamate-M -> Glutamate-C
'Reaction 100'	'Glutamate-> Glutamine'	'Glutamate + ATP + NH3 -> Glutamine + ADP + Pi + H+'
'Reaction 101'	'Alanine Biosynthesis'	'Pyruvate + Glutamate -> 2-oxoglutarate + Alanine'
'Reaction 102'	'Serine-> Glycine'	'Serine + Tetrahydrofolate -> Glycine + 5,10,methylenetetrahydrofolate + H2O'
'Reaction 103'	'Glycine->Serine'	'Glycine + H2O + 5,10-methylenetetrahydrofolate -> Serine + Tetrahydrofolate'
'Reaction 104'	'Glycine -> Glutamate'	'Glycine + 2-Oxoglutarate -> Glutamate + Glyoxylate'
'Reaction 105'	'Serine Biosynthesis'	'Glutamate + 3-phosphoglycerate +NAD+ -> Serine + 2-Oxoglutarate + NADH'
'Reaction 106'	'Aspartate Biosynthesis'	'Glutamate + Oxaloacetate -> Aspartate + 2-Oxoglutarate'
'Reaction 107'	'Asparagine Biosynthesis'	'Aspartate + Glutamine + ATP + H2O -> Pyrophosphate + Glutamate + Asparagine + AMP'
'Reaction 108'	'Proline Biosynthesis'	'Glutamate + 2NADH + 2H+ -> Proline+ 2NAD+ +H2O'
'Reaction 109'	'Alanine Degradation'	' Alanine + 2-Oxoglutarate-> Glutamate + Pyruvate'
'Reaction 110'	'Asparagine Degradation'	'Asparagine + H2O -> NH3 + Aspartate'
'Reaction 111'	'Aspartate Degradation->oxaloacetate'	'Aspartate + 2-Oxoglutarate -> Glutamate + Oxaloacetate'
'Reaction 112'	'Aspartate Degradation->fumarate'	'Aspartate + GTP + IMP -> Fumarate + AMP + Pi + GDP + 2H+'
'Reaction 113'	'Serine Degradation'	'Serine -> NH3 + Pyruvate'
'Reaction 114'	'Arginine Degradation (ornithine to glutamate)'	'Ornithine + 2-Oxoglutarate -> Glutamate + Glutamate 5-semialdehyde'
'Reaction 115'	'Cysteine Degradation'	O2+2-Oxoglutarate + Cysteine -> Pyruvate + L-Glutamate'
'Reaction 116'	'Serine-> Alanine'	'Serine + Pyruvate -> alanine + Hydroxypyruvate'
'Reaction 117'	'Serine->Cysteine'	'Serine + HS -> H2O + Cysteine'
'Reaction 118'	'Proline Degradation'	'Proline + 2NAD+ + H2O ->Glutamate + 2NADH + 2H+'
'Reaction 120'	'Histidine Degradation'	'Histidine + 2H2O + tetrahydrofolate -> NH3 + Glutamate + 5-fermimino tetraydrofolate'
'Reaction 121'	'Lysine Degradation -> glutamate, acetyl coaM'	'Lysine + 2-oxoglutarate + 2NAD+ + 2H2O + CoA -> 2 Glutamate + 2CO2+ 2NADH + Acetoacetyl CoA + 2H+'
'Reaction 122'	'Tryptophan Degradation'	'3O2 + Tryptophan + NADPH + NAD+ + 4H2O + CoA -> NH3 + Alanine + 3CO2 + NADP+ + NADH + Acetoacetyl CoA + H+'
'Reaction 123'	'Methionine->Cysteine'	'Serine + Methionine + Pyruvate + 2H2O -> NH3 + Cysteine + 2-oxobutanoate + Diphosphate'
'Reaction 125'	'Threonine->alpha keot butyrate'	'Threonine -> NH3 + 2-Oxobutanoate'
'Reaction 126'	'Threonine->Glycine'	'Threonine + NAD+ + CoA -> Glycine + NADH + H+'
'Reaction 127'	'Alpha-ketobutanoate->succinylcoa'	'2-oxobutanoate + Oxaloacetate + CoA -> Pyruvate + Succinyl-CoA + formate'
'Reaction 128'	'Glutathione Degradation'	'Glutathione + 2H2O-> Glutamate + Glycine + cysteine'
'Reaction 129'	'Glutathione Synthesis'	'Glutamate + Glycine + Cysteine + 2ATP -> Glutathione + 2ADP + 2Pi'
'Reaction 132'	'Glycerol->sn-Glycerol-3 Phosphate'	'Glycerol + ATP -> ADP + sn-Glycerol 3-phosphate'
'Reaction 133'	'Fasted: sn-Glycerol 3 Phosphate -> Glycerone Phosphate'	'sn-Glycerol 3-phosphate + NAD+ -> NADH + H+ + Glycerone Phosphate'
'Reaction 134'	'Fed: Glycerone Phosphate -> sn-Glycerol 3 Phosphate'	'NADH + H+ + Glycerone Phosphate -> sn-Glycerol 3-phosphate + NAD+'
'Reaction 135'	'snglycerol 3 Phosphate -> 1,2 diacyl sn glycerol'	'Palmitoyl CoA + sn-Glycerol 3-phosphate + H2O -> 1,2 Diacyl sn-glycerol + CoA + Pi'
'Reaction 136'	'Triglyceride Synthesis'	'Palmitoyl CoA + 1,2 Diacyl sn-Glycerol-> Triglyceride + CoA'
'Reaction 137'	'Rop1'	'2.3 Pi + 2.3 ADP + H+ +NADH +0.5 O2 -> 2.3 ATP + H2O + NAD+'
'Reaction 138'	'Rop2'	'0.5 O2 + FADH2 + 1.4 ADP + H+ -> FAD + 1.4 ATP + H2O'
'Reaction 139'	'Chol1'	'2NADPH + Acetyl CoA + Acetoacetyl CoA + 3ATP + H+ + H2O ->CO2 + NADP+ + Isopentenyl diphosphate + 3ADP + Pi'
'Reaction 144'	'Apo B Synthesis'	'''298 Glutamate + 207 Glycine + 275 Alanine + 357 Lysine + 233 Aspartate + 150 Arginine + 230 Glutamine + 392 Serine + 79 Methioni...'' <Preview truncated at 128 characters>'
'Reaction 145'	'Apo E Synthesis'	'''40 Glutamate +18 Glycine + 39 Alanine + 13 Lysine + 11 Aspartate + 34 Arginine + 32 Glutamine + 14 Serine + 8 Methionine + 8 Tr...'' <Preview truncated at 128 characters>'
'Reaction 146'	'VLDL Synthesis'	'9000 Cholesterol + ApoB + 33 Apo E + 2300 Phosphatidyl Choline + 2500 Phosphatidyl ethanolamine + 12500 Triglyceride-> VLDL'
'Reaction 147'	'Citrate Transport'	'Citrate-M -> Citrate'
'Reaction 148'	'Citrate -> Acetyl CoA'	'ATP + Citrate + CoA -> Acetyl coA + Oxaloacetate +ADP + Pi'
'Reaction 149'	'Beta oxidation(Palmitate -> aceytlcoa)'	'7O2 + Palmitate +27ATP + 8CoA-> 8 Acetyl CoA +28ADP + 7H2O + AMP + 26 Pi'
'Reaction 151'	'Palmitoyl coA'	'Palmitate + CoA -> Palmitoyl CoA + H2O'
'Reaction 153'	'Phosphatidyl ethanolamine -> Phosphatidyl Choline'	'Phosphatidyl Ethanolamine + 3 Adomet-> Phosphatidyl Choline + Adohyc'
'Reaction 154'	'Ethanolamine -> CDP Ethanolamine'	'Ethanolamine + ATP + CTP-> CDP Ethanolamine + AdP + Diphosphate'
'Reaction 155'	'CDP Ethanolamine -> Phosphatidyl Ethanolamine'	'1,2 Diacyl sn-Glycerol + Palmitoyl CoA -> Phosphatidyl Ethanolamine + CMP'
'Reaction 156'	'TGZ-> TGZ GSH'	'TGZ + Glutathione -> TGZ-GSH'
'Reaction 157'	'TGZ-> TGZ sulfate 1'	'TGZ + SO3 -> TGZ-sulfate'
'Reaction 158'	'TGZ->TGZ-quinone'	'TGZ -> TGZ quinone'
'Reaction 159'	'TGZ->TGZ Glucuronide'	'TGZ -> TGZ-glucuronide'
'MY ID'	15905
'Parental ID'	15902
'Size'	82
'Cycle Count'	1050
Partition	Becomes 15907, 15932, 15933, 15934
'Reaction 3'	'Glutamate_Transport'	'Extracellular <-> Cytosol'
'Reaction 4'	'Glycine-Transport'	'Extracellular <-> Cytosol'
'Reaction 5'	'Alanine_Transport'	'Extracellular <-> Cytosol'
'Reaction 6'	'Lysine_Transport'	'Extracellular <-> Cytosol'
'Reaction 7'	'Asp_Transport'	'Extracellular <-> Cytosol'
'Reaction 8'	'Arginine_Transport'	'Extracellular <-> Cytosol'
'Reaction 9'	'Glutamine_Transport'	'Extracellular <-> Cytosol'
'Reaction 10'	'Serine_Transport'	'Extracellular <-> Cytosol'
'Reaction 11'	'Methionine_Transport'	'Extracellular <-> Cytosol'
'Reaction 12'	'Tryptophan_Transport'	'Extracellular <-> Cytosol'
'Reaction 13'	'Phenylalanine_Transport'	'Extracellular <-> Cytosol'
'Reaction 15'	'Urea_Transport'	'Extracellular <-> Cytosol'
'Reaction 16'	'Cysteine_Transport'	'Extracellular <-> Cytosol'
'Reaction 17'	'Glycerol_Transport'	'Extracellular <-> Cytosol'
'Reaction 18'	'Leucine_Transport'	'Extracellular <-> Cytosol'
'Reaction 19'	'Histidine_Transport'	'Extracellular <-> Cytosol'
'Reaction 20'	'Proline_Trnasport'	'Extracellular <-> Cytosol'
'Reaction 22'	'Valine_Transport'	'Extracellular <-> Cytosol'
'Reaction 23'	'Lactate_Transport'	'Extracellular <-> Cytosol'
'Reaction 24'	'Cholesterol_Transport'	'Extracellular <-> Cytosol'
'Reaction 25'	'Threonine_Transport'	'Extracellular <-> Cytosol'
'Reaction 26'	'Ethanolamine_Transport'	'Extracellular <-> Cytosol'
'Reaction 28'	'Isoleuine_Transport'	'Extracellular <-> Cytosol'
'Reaction 29'	'VLDL_transport'	'Extracellular <-> Cytosol'
'Reaction 32'	'Beta OH Transport'	'Extracellular <-> Cytosol'
'Reaction 33'	'TGZ transport'	'Extracellular <-> Cytosol'
'Reaction 34'	'TGZ_gsh_transport'	'Extracellular <-> Cytosol'
'Reaction 35'	'TGZ_sulfate_transport'	'Extracellular <-> Cytosol'
'Reaction 36'	'TGZ_glucuronide_transport'	'Extracellular <-> Cytosol'
'Reaction 37'	'TGZ_quinone_transport'	'Extracellular <-> Cytosol'
'Reaction 39'	'Ornithine_Transport'	'Extracellular <-> Cytosol'
'Reaction 40'	'Palmitate Uptake'	'Extracellular <-> Cytosol'
'Reaction 41'	'Ethanol Transport'	'Extracellular <-> Cytosol'
'Reaction 43'	'Alcohol Dehydrogenase'	'Ethanol + NAD+ -> Acetaldehyde + NADH + H+'
'Reaction 57'	'Fasted: 3PG -> G3P'	' 3 Phosphoglycerate + H+ NADH + ATP -> Glyceraldehyde 3 Phosphate + NAD+ ADP +Pi'
'Reaction 69'	'Oxaloacetate->Malate'	'Oxaloacetate + NADH + H+ -> NAD+ + Malate'
'Reaction 75'	'Urea Cycle_4: Arginine -> Urea + Ornithine'	'Arginine + H2O -> Urea + Ornithine'
'Reaction 91'	'Acetoacetyl CoA -> Acetoacetate: R00410'	'Succinate + Acetoacetyl CoA -> Acetoacetate + Succinyl-CoA'
'Reaction 92'	'B-OH production'	'Acetoacetate + H+ + NADH -> Beta hydroxybutanoate + NAD+'
'Reaction 93'	'Pyruvate -> Lactate'	'Pyruvate + NADH + H+ -> NAD+ + Lactate'
'Reaction 94'	'Lactate-> Pyruvate'	'NAD+ + Lactate -> NADH + Pyruvate + H+'
'Reaction 96'	'Glutamine->Glutamate'	'Glutamine + H2O -> NH3 + Glutamate'
'Reaction 97'	'Glutamate Transport (cytosol ->Mitochondria)'	Glutamate-C -> Glutamate-M
'Reaction 99'	'Glutamate Transport (Mitochondria->Cytosol)'	Glutamate-M -> Glutamate-C
'Reaction 101'	'Alanine Biosynthesis'	'Pyruvate + Glutamate -> 2-oxoglutarate + Alanine'
'Reaction 102'	'Serine-> Glycine'	'Serine + Tetrahydrofolate -> Glycine + 5,10,methylenetetrahydrofolate + H2O'
'Reaction 103'	'Glycine->Serine'	'Glycine + H2O + 5,10-methylenetetrahydrofolate -> Serine + Tetrahydrofolate'
'Reaction 104'	'Glycine -> Glutamate'	'Glycine + 2-Oxoglutarate -> Glutamate + Glyoxylate'
'Reaction 105'	'Serine Biosynthesis'	'Glutamate + 3-phosphoglycerate +NAD+ -> Serine + 2-Oxoglutarate + NADH'
'Reaction 107'	'Asparagine Biosynthesis'	'Aspartate + Glutamine + ATP + H2O -> Pyrophosphate + Glutamate + Asparagine + AMP'
'Reaction 108'	'Proline Biosynthesis'	'Glutamate + 2NADH + 2H+ -> Proline+ 2NAD+ +H2O'
'Reaction 109'	'Alanine Degradation'	' Alanine + 2-Oxoglutarate-> Glutamate + Pyruvate'
'Reaction 110'	'Asparagine Degradation'	'Asparagine + H2O -> NH3 + Aspartate'
'Reaction 111'	'Aspartate Degradation->oxaloacetate'	'Aspartate + 2-Oxoglutarate -> Glutamate + Oxaloacetate'
'Reaction 112'	'Aspartate Degradation->fumarate'	'Aspartate + GTP + IMP -> Fumarate + AMP + Pi + GDP + 2H+'
'Reaction 113'	'Serine Degradation'	'Serine -> NH3 + Pyruvate'
'Reaction 114'	'Arginine Degradation (ornithine to glutamate)'	'Ornithine + 2-Oxoglutarate -> Glutamate + Glutamate 5-semialdehyde'
'Reaction 115'	'Cysteine Degradation'	O2+2-Oxoglutarate + Cysteine -> Pyruvate + L-Glutamate'
'Reaction 116'	'Serine-> Alanine'	'Serine + Pyruvate -> alanine + Hydroxypyruvate'
'Reaction 117'	'Serine->Cysteine'	'Serine + HS -> H2O + Cysteine'
'Reaction 118'	'Proline Degradation'	'Proline + 2NAD+ + H2O ->Glutamate + 2NADH + 2H+'
'Reaction 120'	'Histidine Degradation'	'Histidine + 2H2O + tetrahydrofolate -> NH3 + Glutamate + 5-fermimino tetraydrofolate'
'Reaction 121'	'Lysine Degradation -> glutamate, acetyl coaM'	'Lysine + 2-oxoglutarate + 2NAD+ + 2H2O + CoA -> 2 Glutamate + 2CO2+ 2NADH + Acetoacetyl CoA + 2H+'
'Reaction 122'	'Tryptophan Degradation'	'3O2 + Tryptophan + NADPH + NAD+ + 4H2O + CoA -> NH3 + Alanine + 3CO2 + NADP+ + NADH + Acetoacetyl CoA + H+'
'Reaction 123'	'Methionine->Cysteine'	'Serine + Methionine + Pyruvate + 2H2O -> NH3 + Cysteine + 2-oxobutanoate + Diphosphate'
'Reaction 125'	'Threonine->alpha keot butyrate'	'Threonine -> NH3 + 2-Oxobutanoate'
'Reaction 126'	'Threonine->Glycine'	'Threonine + NAD+ + CoA -> Glycine + NADH + H+'
'Reaction 128'	'Glutathione Degradation'	'Glutathione + 2H2O-> Glutamate + Glycine + cysteine'
'Reaction 133'	'Fasted: sn-Glycerol 3 Phosphate -> Glycerone Phosphate'	'sn-Glycerol 3-phosphate + NAD+ -> NADH + H+ + Glycerone Phosphate'
'Reaction 134'	'Fed: Glycerone Phosphate -> sn-Glycerol 3 Phosphate'	'NADH + H+ + Glycerone Phosphate -> sn-Glycerol 3-phosphate + NAD+'
'Reaction 135'	'snglycerol 3 Phosphate -> 1,2 diacyl sn glycerol'	'Palmitoyl CoA + sn-Glycerol 3-phosphate + H2O -> 1,2 Diacyl sn-glycerol + CoA + Pi'
'Reaction 136'	'Triglyceride Synthesis'	'Palmitoyl CoA + 1,2 Diacyl sn-Glycerol-> Triglyceride + CoA'
'Reaction 144'	'Apo B Synthesis'	'''298 Glutamate + 207 Glycine + 275 Alanine + 357 Lysine + 233 Aspartate + 150 Arginine + 230 Glutamine + 392 Serine + 79 Methioni...'' <Preview truncated at 128 characters>'
'Reaction 145'	'Apo E Synthesis'	'''40 Glutamate +18 Glycine + 39 Alanine + 13 Lysine + 11 Aspartate + 34 Arginine + 32 Glutamine + 14 Serine + 8 Methionine + 8 Tr...'' <Preview truncated at 128 characters>'
'Reaction 146'	'VLDL Synthesis'	'9000 Cholesterol + ApoB + 33 Apo E + 2300 Phosphatidyl Choline + 2500 Phosphatidyl ethanolamine + 12500 Triglyceride-> VLDL'
'Reaction 151'	'Palmitoyl coA'	'Palmitate + CoA -> Palmitoyl CoA + H2O'
'Reaction 153'	'Phosphatidyl ethanolamine -> Phosphatidyl Choline'	'Phosphatidyl Ethanolamine + 3 Adomet-> Phosphatidyl Choline + Adohyc'
'Reaction 155'	'CDP Ethanolamine -> Phosphatidyl Ethanolamine'	'1,2 Diacyl sn-Glycerol + Palmitoyl CoA -> Phosphatidyl Ethanolamine + CMP'
'Reaction 156'	'TGZ-> TGZ GSH'	'TGZ + Glutathione -> TGZ-GSH'
'Reaction 157'	'TGZ-> TGZ sulfate 1'	'TGZ + SO3 -> TGZ-sulfate'
'Reaction 158'	'TGZ->TGZ-quinone'	'TGZ -> TGZ quinone'
'Reaction 159'	'TGZ->TGZ Glucuronide'	'TGZ -> TGZ-glucuronide'
'MY ID'	15907
'Parental ID'	15905
'Size'	71
'Cycle Count'	1043
Partition	Divides into 15908 and 15909
'Reaction 3'	'Glutamate_Transport'	'Extracellular <-> Cytosol'
'Reaction 4'	'Glycine-Transport'	'Extracellular <-> Cytosol'
'Reaction 5'	'Alanine_Transport'	'Extracellular <-> Cytosol'
'Reaction 6'	'Lysine_Transport'	'Extracellular <-> Cytosol'
'Reaction 7'	'Asp_Transport'	'Extracellular <-> Cytosol'
'Reaction 8'	'Arginine_Transport'	'Extracellular <-> Cytosol'
'Reaction 9'	'Glutamine_Transport'	'Extracellular <-> Cytosol'
'Reaction 10'	'Serine_Transport'	'Extracellular <-> Cytosol'
'Reaction 11'	'Methionine_Transport'	'Extracellular <-> Cytosol'
'Reaction 12'	'Tryptophan_Transport'	'Extracellular <-> Cytosol'
'Reaction 13'	'Phenylalanine_Transport'	'Extracellular <-> Cytosol'
'Reaction 15'	'Urea_Transport'	'Extracellular <-> Cytosol'
'Reaction 16'	'Cysteine_Transport'	'Extracellular <-> Cytosol'
'Reaction 18'	'Leucine_Transport'	'Extracellular <-> Cytosol'
'Reaction 19'	'Histidine_Transport'	'Extracellular <-> Cytosol'
'Reaction 20'	'Proline_Trnasport'	'Extracellular <-> Cytosol'
'Reaction 22'	'Valine_Transport'	'Extracellular <-> Cytosol'
'Reaction 23'	'Lactate_Transport'	'Extracellular <-> Cytosol'
'Reaction 24'	'Cholesterol_Transport'	'Extracellular <-> Cytosol'
'Reaction 25'	'Threonine_Transport'	'Extracellular <-> Cytosol'
'Reaction 28'	'Isoleuine_Transport'	'Extracellular <-> Cytosol'
'Reaction 29'	'VLDL_transport'	'Extracellular <-> Cytosol'
'Reaction 32'	'Beta OH Transport'	'Extracellular <-> Cytosol'
'Reaction 39'	'Ornithine_Transport'	'Extracellular <-> Cytosol'
'Reaction 40'	'Palmitate Uptake'	'Extracellular <-> Cytosol'
'Reaction 41'	'Ethanol Transport'	'Extracellular <-> Cytosol'
'Reaction 43'	'Alcohol Dehydrogenase'	'Ethanol + NAD+ -> Acetaldehyde + NADH + H+'
'Reaction 57'	'Fasted: 3PG -> G3P'	' 3 Phosphoglycerate + H+ NADH + ATP -> Glyceraldehyde 3 Phosphate + NAD+ ADP +Pi'
'Reaction 69'	'Oxaloacetate->Malate'	'Oxaloacetate + NADH + H+ -> NAD+ + Malate'
'Reaction 75'	'Urea Cycle_4: Arginine -> Urea + Ornithine'	'Arginine + H2O -> Urea + Ornithine'
'Reaction 91'	'Acetoacetyl CoA -> Acetoacetate: R00410'	'Succinate + Acetoacetyl CoA -> Acetoacetate + Succinyl-CoA'
'Reaction 92'	'B-OH production'	'Acetoacetate + H+ + NADH -> Beta hydroxybutanoate + NAD+'
'Reaction 93'	'Pyruvate -> Lactate'	'Pyruvate + NADH + H+ -> NAD+ + Lactate'
'Reaction 94'	'Lactate-> Pyruvate'	'NAD+ + Lactate -> NADH + Pyruvate + H+'
'Reaction 96'	'Glutamine->Glutamate'	'Glutamine + H2O -> NH3 + Glutamate'
'Reaction 97'	'Glutamate Transport (cytosol ->Mitochondria)'	Glutamate-C -> Glutamate-M
'Reaction 99'	'Glutamate Transport (Mitochondria->Cytosol)'	Glutamate-M-> Glutamate-C
'Reaction 101'	'Alanine Biosynthesis'	'Pyruvate + Glutamate -> 2-oxoglutarate + Alanine'
'Reaction 102'	'Serine-> Glycine'	'Serine + Tetrahydrofolate -> Glycine + 5,10,methylenetetrahydrofolate + H2O'
'Reaction 103'	'Glycine->Serine'	'Glycine + H2O + 5,10-methylenetetrahydrofolate -> Serine + Tetrahydrofolate'
'Reaction 104'	'Glycine -> Glutamate'	'Glycine + 2-Oxoglutarate -> Glutamate + Glyoxylate'
'Reaction 105'	'Serine Biosynthesis'	'Glutamate + 3-phosphoglycerate +NAD+ -> Serine + 2-Oxoglutarate + NADH'
'Reaction 107'	'Asparagine Biosynthesis'	'Aspartate + Glutamine + ATP + H2O -> Pyrophosphate + Glutamate + Asparagine + AMP'
'Reaction 108'	'Proline Biosynthesis'	'Glutamate + 2NADH + 2H+ -> Proline+ 2NAD+ +H2O'
'Reaction 109'	'Alanine Degradation'	' Alanine + 2-Oxoglutarate-> Glutamate + Pyruvate'
'Reaction 110'	'Asparagine Degradation'	'Asparagine + H2O -> NH3 + Aspartate'
'Reaction 111'	'Aspartate Degradation->oxaloacetate'	'Aspartate + 2-Oxoglutarate -> Glutamate + Oxaloacetate'
'Reaction 112'	'Aspartate Degradation->fumarate'	'Aspartate + GTP + IMP -> Fumarate + AMP + Pi + GDP + 2H+'
'Reaction 113'	'Serine Degradation'	'Serine -> NH3 + Pyruvate'
'Reaction 114'	'Arginine Degradation (ornithine to glutamate)'	'Ornithine + 2-Oxoglutarate -> Glutamate + Glutamate 5-semialdehyde'
'Reaction 115'	'Cysteine Degradation'	O2+2-Oxoglutarate + Cysteine -> Pyruvate + L-Glutamate'
'Reaction 116'	'Serine-> Alanine'	'Serine + Pyruvate -> alanine + Hydroxypyruvate'
'Reaction 117'	'Serine->Cysteine'	'Serine + HS -> H2O + Cysteine'
'Reaction 118'	'Proline Degradation'	'Proline + 2NAD+ + H2O ->Glutamate + 2NADH + 2H+'
'Reaction 120'	'Histidine Degradation'	'Histidine + 2H2O + tetrahydrofolate -> NH3 + Glutamate + 5-fermimino tetraydrofolate'
'Reaction 121'	'Lysine Degradation -> glutamate, acetyl coaM'	'Lysine + 2-oxoglutarate + 2NAD+ + 2H2O + CoA -> 2 Glutamate + 2CO2+ 2NADH + Acetoacetyl CoA + 2H+'
'Reaction 122'	'Tryptophan Degradation'	'3O2 + Tryptophan + NADPH + NAD+ + 4H2O + CoA -> NH3 + Alanine + 3CO2 + NADP+ + NADH + Acetoacetyl CoA + H+'
'Reaction 123'	'Methionine->Cysteine'	'Serine + Methionine + Pyruvate + 2H2O -> NH3 + Cysteine + 2-oxobutanoate + Diphosphate'
'Reaction 125'	'Threonine->alpha keot butyrate'	'Threonine -> NH3 + 2-Oxobutanoate'
'Reaction 126'	'Threonine->Glycine'	'Threonine + NAD+ + CoA -> Glycine + NADH + H+'
'Reaction 128'	'Glutathione Degradation'	'Glutathione + 2H2O-> Glutamate + Glycine + cysteine'
'Reaction 133'	'Fasted: sn-Glycerol 3 Phosphate -> Glycerone Phosphate'	'sn-Glycerol 3-phosphate + NAD+ -> NADH + H+ + Glycerone Phosphate'
'Reaction 134'	'Fed: Glycerone Phosphate -> sn-Glycerol 3 Phosphate'	'NADH + H+ + Glycerone Phosphate -> sn-Glycerol 3-phosphate + NAD+'
'Reaction 135'	'snglycerol 3 Phosphate -> 1,2 diacyl sn glycerol'	'Palmitoyl CoA + sn-Glycerol 3-phosphate + H2O -> 1,2 Diacyl sn-glycerol + CoA + Pi'
'Reaction 136'	'Triglyceride Synthesis'	'Palmitoyl CoA + 1,2 Diacyl sn-Glycerol-> Triglyceride + CoA'
'Reaction 144'	'Apo B Synthesis'	'''298 Glutamate + 207 Glycine + 275 Alanine + 357 Lysine + 233 Aspartate + 150 Arginine + 230 Glutamine + 392 Serine + 79 Methioni...'' <Preview truncated at 128 characters>'
'Reaction 145'	'Apo E Synthesis'	'''40 Glutamate +18 Glycine + 39 Alanine + 13 Lysine + 11 Aspartate + 34 Arginine + 32 Glutamine + 14 Serine + 8 Methionine + 8 Tr...'' <Preview truncated at 128 characters>'
'Reaction 146'	'VLDL Synthesis'	'9000 Cholesterol + ApoB + 33 Apo E + 2300 Phosphatidyl Choline + 2500 Phosphatidyl ethanolamine + 12500 Triglyceride-> VLDL'
'Reaction 151'	'Palmitoyl coA'	'Palmitate + CoA -> Palmitoyl CoA + H2O'
'Reaction 153'	'Phosphatidyl ethanolamine -> Phosphatidyl Choline'	'Phosphatidyl Ethanolamine + 3 Adomet-> Phosphatidyl Choline + Adohyc'
'Reaction 155'	'CDP Ethanolamine -> Phosphatidyl Ethanolamine'	'1,2 Diacyl sn-Glycerol + Palmitoyl CoA -> Phosphatidyl Ethanolamine + CMP'
'MY ID'	15908
'Parental ID'	15907
'Size'	48
'Cycle Count'	1026
Partition	Terminal Node
'Reaction 5'	'Alanine_Transport'	'Extracellular <-> Cytosol'
'Reaction 6'	'Lysine_Transport'	'Extracellular <-> Cytosol'
'Reaction 8'	'Arginine_Transport'	'Extracellular <-> Cytosol'
'Reaction 11'	'Methionine_Transport'	'Extracellular <-> Cytosol'
'Reaction 12'	'Tryptophan_Transport'	'Extracellular <-> Cytosol'
'Reaction 13'	'Phenylalanine_Transport'	'Extracellular <-> Cytosol'
'Reaction 15'	'Urea_Transport'	'Extracellular <-> Cytosol'
'Reaction 18'	'Leucine_Transport'	'Extracellular <-> Cytosol'
'Reaction 19'	'Histidine_Transport'	'Extracellular <-> Cytosol'
'Reaction 20'	'Proline_Trnasport'	'Extracellular <-> Cytosol'
'Reaction 22'	'Valine_Transport'	'Extracellular <-> Cytosol'
'Reaction 23'	'Lactate_Transport'	'Extracellular <-> Cytosol'
'Reaction 24'	'Cholesterol_Transport'	'Extracellular <-> Cytosol'
'Reaction 25'	'Threonine_Transport'	'Extracellular <-> Cytosol'
'Reaction 28'	'Isoleuine_Transport'	'Extracellular <-> Cytosol'
'Reaction 29'	'VLDL_transport'	'Extracellular <-> Cytosol'
'Reaction 32'	'Beta OH Transport'	'Extracellular <-> Cytosol'
'Reaction 39'	'Ornithine_Transport'	'Extracellular <-> Cytosol'
'Reaction 40'	'Palmitate Uptake'	'Extracellular <-> Cytosol'
'Reaction 41'	'Ethanol Transport'	'Extracellular <-> Cytosol'
'Reaction 43'	'Alcohol Dehydrogenase'	'Ethanol + NAD+ -> Acetaldehyde + NADH + H+'
'Reaction 57'	'Fasted: 3PG -> G3P'	' 3 Phosphoglycerate + H+ NADH + ATP -> Glyceraldehyde 3 Phosphate + NAD+ ADP +Pi'
'Reaction 69'	'Oxaloacetate->Malate'	'Oxaloacetate + NADH + H+ -> NAD+ + Malate'
'Reaction 75'	'Urea Cycle_4: Arginine -> Urea + Ornithine'	'Arginine + H2O -> Urea + Ornithine'
'Reaction 91'	'Acetoacetyl CoA -> Acetoacetate: R00410'	'Succinate + Acetoacetyl CoA -> Acetoacetate + Succinyl-CoA'
'Reaction 92'	'B-OH production'	'Acetoacetate + H+ + NADH -> Beta hydroxybutanoate + NAD+'
'Reaction 93'	'Pyruvate -> Lactate'	'Pyruvate + NADH + H+ -> NAD+ + Lactate'
'Reaction 94'	'Lactate-> Pyruvate'	'NAD+ + Lactate -> NADH + Pyruvate + H+'
'Reaction 105'	'Serine Biosynthesis'	'Glutamate + 3-phosphoglycerate +NAD+ -> Serine + 2-Oxoglutarate + NADH'
'Reaction 108'	'Proline Biosynthesis'	'Glutamate + 2NADH + 2H+ -> Proline+ 2NAD+ +H2O'
'Reaction 113'	'Serine Degradation'	'Serine -> NH3 + Pyruvate'
'Reaction 118'	'Proline Degradation'	'Proline + 2NAD+ + H2O ->Glutamate + 2NADH + 2H+'
'Reaction 120'	'Histidine Degradation'	'Histidine + 2H2O + tetrahydrofolate -> NH3 + Glutamate + 5-fermimino tetraydrofolate'
'Reaction 121'	'Lysine Degradation -> glutamate, acetyl coaM'	'Lysine + 2-oxoglutarate + 2NAD+ + 2H2O + CoA -> 2 Glutamate + 2CO2+ 2NADH + Acetoacetyl CoA + 2H+'
'Reaction 122'	'Tryptophan Degradation'	'3O2 + Tryptophan + NADPH + NAD+ + 4H2O + CoA -> NH3 + Alanine + 3CO2 + NADP+ + NADH + Acetoacetyl CoA + H+'
'Reaction 125'	'Threonine->alpha keot butyrate'	'Threonine -> NH3 + 2-Oxobutanoate'
'Reaction 126'	'Threonine->Glycine'	'Threonine + NAD+ + CoA -> Glycine + NADH + H+'
'Reaction 128'	'Glutathione Degradation'	'Glutathione + 2H2O-> Glutamate + Glycine + cysteine'
'Reaction 133'	'Fasted: sn-Glycerol 3 Phosphate -> Glycerone Phosphate'	'sn-Glycerol 3-phosphate + NAD+ -> NADH + H+ + Glycerone Phosphate'
'Reaction 134'	'Fed: Glycerone Phosphate -> sn-Glycerol 3 Phosphate'	'NADH + H+ + Glycerone Phosphate -> sn-Glycerol 3-phosphate + NAD+'
'Reaction 135'	'snglycerol 3 Phosphate -> 1,2 diacyl sn glycerol'	'Palmitoyl CoA + sn-Glycerol 3-phosphate + H2O -> 1,2 Diacyl sn-glycerol + CoA + Pi'
'Reaction 136'	'Triglyceride Synthesis'	'Palmitoyl CoA + 1,2 Diacyl sn-Glycerol-> Triglyceride + CoA'
'Reaction 144'	'Apo B Synthesis'	'''298 Glutamate + 207 Glycine + 275 Alanine + 357 Lysine + 233 Aspartate + 150 Arginine + 230 Glutamine + 392 Serine + 79 Methioni...'' <Preview truncated at 128 characters>'
'Reaction 145'	'Apo E Synthesis'	'''40 Glutamate +18 Glycine + 39 Alanine + 13 Lysine + 11 Aspartate + 34 Arginine + 32 Glutamine + 14 Serine + 8 Methionine + 8 Tr...'' <Preview truncated at 128 characters>'
'Reaction 146'	'VLDL Synthesis'	'9000 Cholesterol + ApoB + 33 Apo E + 2300 Phosphatidyl Choline + 2500 Phosphatidyl ethanolamine + 12500 Triglyceride-> VLDL'
'Reaction 151'	'Palmitoyl coA'	'Palmitate + CoA -> Palmitoyl CoA + H2O'
'Reaction 153'	'Phosphatidyl ethanolamine -> Phosphatidyl Choline'	'Phosphatidyl Ethanolamine + 3 Adomet-> Phosphatidyl Choline + Adohyc'
'Reaction 155'	'CDP Ethanolamine -> Phosphatidyl Ethanolamine'	'1,2 Diacyl sn-Glycerol + Palmitoyl CoA -> Phosphatidyl Ethanolamine + CMP'
'MY ID'	15909
'Parental ID'	15907
'Size'	23
'Cycle Count'	426
Partition	Divide into 15914 and 15915
'Reaction 3'	'Glutamate_Transport'	'Extracellular <-> Cytosol'
'Reaction 4'	'Glycine-Transport'	'Extracellular <-> Cytosol'
'Reaction 7'	'Asp_Transport'	'Extracellular <-> Cytosol'
'Reaction 9'	'Glutamine_Transport'	'Extracellular <-> Cytosol'
'Reaction 10'	'Serine_Transport'	'Extracellular <-> Cytosol'
'Reaction 16'	'Cysteine_Transport'	'Extracellular <-> Cytosol'
'Reaction 96'	'Glutamine->Glutamate'	'Glutamine + H2O -> NH3 + Glutamate'
'Reaction 97'	'Glutamate Transport (cytosol ->Mitochondria)'	Glutamate-C -> Glutamate-M
'Reaction 99'	'Glutamate Transport (Mitochondria->Cytosol)'	Glutamate-M-> Glutamate-C
'Reaction 101'	'Alanine Biosynthesis'	'Pyruvate + Glutamate -> 2-oxoglutarate + Alanine'
'Reaction 102'	'Serine-> Glycine'	'Serine + Tetrahydrofolate -> Glycine + 5,10,methylenetetrahydrofolate + H2O'
'Reaction 103'	'Glycine->Serine'	'Glycine + H2O + 5,10-methylenetetrahydrofolate -> Serine + Tetrahydrofolate'
'Reaction 104'	'Glycine -> Glutamate'	'Glycine + 2-Oxoglutarate -> Glutamate + Glyoxylate'
'Reaction 107'	'Asparagine Biosynthesis'	'Aspartate + Glutamine + ATP + H2O -> Pyrophosphate + Glutamate + Asparagine + AMP'
'Reaction 109'	'Alanine Degradation'	' Alanine + 2-Oxoglutarate-> Glutamate + Pyruvate'
'Reaction 110'	'Asparagine Degradation'	'Asparagine + H2O -> NH3 + Aspartate'
'Reaction 111'	'Aspartate Degradation->oxaloacetate'	'Aspartate + 2-Oxoglutarate -> Glutamate + Oxaloacetate'
'Reaction 112'	'Aspartate Degradation->fumarate'	'Aspartate + GTP + IMP -> Fumarate + AMP + Pi + GDP + 2H+'
'Reaction 114'	'Arginine Degradation (ornithine to glutamate)'	'Ornithine + 2-Oxoglutarate -> Glutamate + Glutamate 5-semialdehyde'
'Reaction 115'	'Cysteine Degradation'	O2+2-Oxoglutarate + Cysteine -> Pyruvate + L-Glutamate'
'Reaction 116'	'Serine-> Alanine'	'Serine + Pyruvate -> alanine + Hydroxypyruvate'
'Reaction 117'	'Serine->Cysteine'	'Serine + HS -> H2O + Cysteine'
'Reaction 123'	'Methionine->Cysteine'	'Serine + Methionine + Pyruvate + 2H2O -> NH3 + Cysteine + 2-oxobutanoate + Diphosphate'
'MY ID'	15914
'Parental ID'	15909
'Size'	11
'Cycle Count'	14
'Reaction 4'	'Glycine-Transport'	'Extracellular <-> Cytosol'
'Reaction 10'	'Serine_Transport'	'Extracellular <-> Cytosol'
'Reaction 16'	'Cysteine_Transport'	'Extracellular <-> Cytosol'
'Reaction 101'	'Alanine Biosynthesis'	'Pyruvate + Glutamate -> 2-oxoglutarate + Alanine'
'Reaction 102'	'Serine-> Glycine'	'Serine + Tetrahydrofolate -> Glycine + 5,10,methylenetetrahydrofolate + H2O'
'Reaction 103'	'Glycine->Serine'	'Glycine + H2O + 5,10-methylenetetrahydrofolate -> Serine + Tetrahydrofolate'
'Reaction 109'	'Alanine Degradation'	' Alanine + 2-Oxoglutarate-> Glutamate + Pyruvate'
'Reaction 115'	'Cysteine Degradation'	O2+2-Oxoglutarate + Cysteine -> Pyruvate + L-Glutamate'
'Reaction 116'	'Serine-> Alanine'	'Serine + Pyruvate -> alanine + Hydroxypyruvate'
'Reaction 117'	'Serine->Cysteine'	'Serine + HS -> H2O + Cysteine'
'Reaction 123'	'Methionine->Cysteine'	'Serine + Methionine + Pyruvate + 2H2O -> NH3 + Cysteine + 2-oxobutanoate + Diphosphate'
'MY ID'	15917
'Parental ID'	15914
'Size'	8
'Cycle Count'	6
Partition	Terminal Node
'Reaction 4'	'Glycine-Transport'	'Extracellular <-> Cytosol'
'Reaction 10'	'Serine_Transport'	'Extracellular <-> Cytosol'
'Reaction 101'	'Alanine Biosynthesis'	'Pyruvate + Glutamate -> 2-oxoglutarate + Alanine'
'Reaction 102'	'Serine-> Glycine'	'Serine + Tetrahydrofolate -> Glycine + 5,10,methylenetetrahydrofolate + H2O'
'Reaction 103'	'Glycine->Serine'	'Glycine + H2O + 5,10-methylenetetrahydrofolate -> Serine + Tetrahydrofolate'
'Reaction 109'	'Alanine Degradation'	' Alanine + 2-Oxoglutarate-> Glutamate + Pyruvate'
'Reaction 116'	'Serine-> Alanine'	'Serine + Pyruvate -> alanine + Hydroxypyruvate'
'Reaction 117'	'Serine->Cysteine'	'Serine + HS -> H2O + Cysteine'
'MY ID'	15918
'Parental ID'	15914
'Size'	3
'Cycle Count'	2
Partition	Terminal Node
'Reaction 16'	'Cysteine_Transport'	'Extracellular <-> Cytosol'
'Reaction 115'	'Cysteine Degradation'	O2+2-Oxoglutarate + Cysteine -> Pyruvate + L-Glutamate'
'Reaction 123'	'Methionine->Cysteine'	'Serine + Methionine + Pyruvate + 2H2O -> NH3 + Cysteine + 2-oxobutanoate + Diphosphate'
'MY ID'	15915
'Parental ID'	15909
'Size'	12
'Cycle Count'	39
Partition	Divides into 15926 and 15927
'Reaction 3'	'Glutamate_Transport'	'Extracellular <-> Cytosol'
'Reaction 7'	'Asp_Transport'	'Extracellular <-> Cytosol'
'Reaction 9'	'Glutamine_Transport'	'Extracellular <-> Cytosol'
'Reaction 96'	'Glutamine->Glutamate'	'Glutamine + H2O -> NH3 + Glutamate'
'Reaction 97'	'Glutamate Transport (cytosol ->Mitochondria)'	Glutamate-C -> Glutamate-M
'Reaction 99'	'Glutamate Transport (Mitochondria->Cytosol)'	Glutamate-M->Glutamate-C
'Reaction 104'	'Glycine -> Glutamate'	'Glycine + 2-Oxoglutarate -> Glutamate + Glyoxylate'
'Reaction 107'	'Asparagine Biosynthesis'	'Aspartate + Glutamine + ATP + H2O -> Pyrophosphate + Glutamate + Asparagine + AMP'
'Reaction 110'	'Asparagine Degradation'	'Asparagine + H2O -> NH3 + Aspartate'
'Reaction 111'	'Aspartate Degradation->oxaloacetate'	'Aspartate + 2-Oxoglutarate -> Glutamate + Oxaloacetate'
'Reaction 112'	'Aspartate Degradation->fumarate'	'Aspartate + GTP + IMP -> Fumarate + AMP + Pi + GDP + 2H+'
'Reaction 114'	'Arginine Degradation (ornithine to glutamate)'	'Ornithine + 2-Oxoglutarate -> Glutamate + Glutamate 5-semialdehyde'
'MY ID'	15926
'Parental ID'	15915
'Size'	7
'Cycle Count'	6
Partition	Terminal Node
'Reaction 7'	'Asp_Transport'	'Extracellular <-> Cytosol'
'Reaction 104'	'Glycine -> Glutamate'	'Glycine + 2-Oxoglutarate -> Glutamate + Glyoxylate'
'Reaction 107'	'Asparagine Biosynthesis'	'Aspartate + Glutamine + ATP + H2O -> Pyrophosphate + Glutamate + Asparagine + AMP'
'Reaction 110'	'Asparagine Degradation'	'Asparagine + H2O -> NH3 + Aspartate'
'Reaction 111'	'Aspartate Degradation->oxaloacetate'	'Aspartate + 2-Oxoglutarate -> Glutamate + Oxaloacetate'
'Reaction 112'	'Aspartate Degradation->fumarate'	'Aspartate + GTP + IMP -> Fumarate + AMP + Pi + GDP + 2H+'
'Reaction 114'	'Arginine Degradation (ornithine to glutamate)'	'Ornithine + 2-Oxoglutarate -> Glutamate + Glutamate 5-semialdehyde'
'MY ID'	15927
'Parental ID'	15915
'Size'	5
'Cycle Count'	2
Partition	Terminal Node
'Reaction 3'	'Glutamate_Transport'	'Extracellular <-> Cytosol'
'Reaction 9'	'Glutamine_Transport'	'Extracellular <-> Cytosol'
'Reaction 96'	'Glutamine->Glutamate'	'Glutamine + H2O -> NH3 + Glutamate'
'Reaction 97'	'Glutamate Transport (cytosol ->Mitochondria)'	Glutamate-C -> Glutamate-M
'Reaction 99'	'Glutamate Transport (Mitochondria->Cytosol)'	Glutamate-M -> Glutamate-C
'MY ID'	15932
'Parental ID'	15905
'Size'	1
'Cycle Count'	0
Partition	Terminal Node
'Reaction 17'	'Glycerol_Transport'	'Extracellular <-> Cytosol'
'MY ID'	15933
'Parental ID'	15905
'Size'	1
'Cycle Count'	0
Partition	Terminal Node
'Reaction 26'	'Ethanolamine_Transport'	'Extracellular <-> Cytosol'
'MY ID'	15934
'Parental ID'	15905
'Size'	9
'Cycle Count'	0
Partition	Terminal Node
'Reaction 33'	'TGZ transport'	'Extracellular <-> Cytosol'
'Reaction 34'	'TGZ_gsh_transport'	'Extracellular <-> Cytosol'
'Reaction 35'	'TGZ_sulfate_transport'	'Extracellular <-> Cytosol'
'Reaction 36'	'TGZ_glucuronide_transport'	'Extracellular <-> Cytosol'
'Reaction 37'	'TGZ_quinone_transport'	'Extracellular <-> Cytosol'
'Reaction 156'	'TGZ-> TGZ GSH'	'TGZ + Glutathione -> TGZ-GSH'
'Reaction 157'	'TGZ-> TGZ sulfate 1'	'TGZ + SO3 -> TGZ-sulfate'
'Reaction 158'	'TGZ->TGZ-quinone'	'TGZ -> TGZ quinone'
'Reaction 159'	'TGZ->TGZ Glucuronide'	'TGZ -> TGZ-glucuronide'
'MY ID'	15906
'Parental ID'	15902
'Size'	51
'Cycle Count'	1037
Partition	Becomes 15935 and 15992
'Reaction 2'	'NH3_Transport'	'Extracellular <-> Cytosol'
'Reaction 21'	'Asn-Transport'	'Extracellular <-> Cytosol'
'Reaction 30'	'CO2 Transport'	'Extracellular <-> Cytosol'
'Reaction 38'	'Glutathione Transport'	'Extracellular <-> Cytosol'
'Reaction 42'	'Acetyl CoA transport (M)'	'Mitochondria <-> Cytosol'
'Reaction 47'	'Acetaldehyde -> Acetyl CoA'	'Acetaldehyde + NAD+ + ATP + H2O -> AMP + Diphosphate + 2H+ + AcetylCoA'
'Reaction 49'	'Fed: Glucose -> G6P'	'ATP + Glucose -> ADP + Glucose 6-Phosphate'
'Reaction 50'	'FED: G6P -> F6P'	'Glucose 6-Phosphate->Fructose 6 Phosphate'
'Reaction 51'	'FED: F6P->G3P'	'Fructose 6 Phosphate + ATP -> ADP + Glycerone Phosphate + Glyceraldehyde 3 Phosphate'
'Reaction 52'	'FED: G3P->3PG'	'Glyceraldehyde 3 Phosphate + NAD+ ADP +Pi -> 3 Phosphoglycerate + H+ NADH + ATP'
'Reaction 53'	'FED: 3PG -> PEP'	'3 Phosphoglycerate -> Phosphoenolpyruvate + H2O'
'Reaction 54'	'PEP->Pyruvate'	'Phosphoenolpyruvate + ADP -> Pyruvate + ATP'
'Reaction 56'	'Fasted: PEP->3PG'	'Phosphoenolpyruvate + H2O -> 3-Phosphoglycerate'
'Reaction 58'	'Fasted: G3P->F6P'	'Glycaldehyde 3-Phosphate + Glycerone Phosphate + H2O-> Fructose 6-Phosphate + Pi'
'Reaction 59'	'Fasted: F6P->G6P'	'Fructose 6-Phosphate -> Glucose 6-Phosphate'
'Reaction 60'	'Fasted: G6P -> Glucose'	'Glucose 6-Phosphate + H2O -> Pi + Glucose + H+'
'Reaction 62'	'FED: Glyc2'	'8-UDP Glucose + Glyc-4 -> Glycogen -12 + 8 UDP'
'Reaction 63'	'TCA_ 1: acetyl coa->citrate'	'Acetyl CoA + Oxaloacetate + H2O -> Citrate + H+ + CoA'
'Reaction 64'	'TCA_2: Citrate->2oxoglutarate'	'Citrate + NAD+ -> 2-Oxoglutarate + NADH + CO2 + H+'
'Reaction 65'	'TCA_3-2-oxoketoglutarate-M-> succinyl coa M'	'NAD+ + 2-oxoglutarate + CoA-> Succinyl CoA + NADH + CO2'
'Reaction 66'	'TCA_4: succinylcoa-m -> fumarate -M'	'Succinyl-CoA + FAD + Orthophosphate + GDP -> Fumarate + FADH2 + CoA + GTP'
'Reaction 67'	'TCA_5: Fumarate-M -> Malate-M'	'Fumarate + H2O -> Malate'
'Reaction 68'	'TCA_6: Malate-M -> Oxaloacetate-M'	'Malate + NAD+ -> NADH + Oxaloacetate + H+'
'Reaction 71'	'Malate -> Malate-M'	'Malate -> Malate-M'
'Reaction 72'	'Urea Cycle 1: Carbomoyl Phosphate Synthesis'	'2ATP + NH3 + CO2 + H2O -> Carbamoyl Phosphate + ADP + Pi + 2H+'
'Reaction 73'	'Urea Cycle_2: Ornithine -> Citrulline'	'Ornithine + Carbamoyl Phosphate -> Pi + 2H+ + Citrulilne'
'Reaction 74'	'Urea Cycle_3: Citrulline -> Arginine'	'Aspartate + Citrulline + ATP -> Arginine + Fumarate + Ppi + AMP'
'Reaction 79'	'PPP: Xylulose -> G3P'	'Xylulose 5-phosphate + Erythrose 4-phosphate -> Fructose 6 phosphate + Glyceraldehyde 3-phosphate'
'Reaction 80'	'PPP-R01827-fed'	'Fructose 6-phosphate + Erythrose 4-phosphate -> Glyceraldehyde 3 Phosphate + Sedoheptulose 7-phosphate'
'Reaction 81'	'PPP-R01827-fasted'	'Glyceraldehyde 3 Phosphate + Sedoheptulose 7-phosphate -> Fructose 6-phosphate + Erythrose 4-phosphate'
'Reaction 82'	'Glycerone Phosphate -> Glyceraldehyde 3 phosphate'	'Glycrone phosphate -> Glyceraldehyde 3-phosphate'
'Reaction 83'	'Glycogen Degradation'	'Glycogen 12 + 8 Pi + 8 H+ -> 8 Glucose 1-phosphate + Glycogen-4'
'Reaction 85'	'Pyruvate Transport'	'Pyruvate -> Pyruvate-M'
'Reaction 86'	'Pyruvate-M -> Acetyl CoA-M'	'Pyruvate +NAD+ +CoA -> CO2 + Acetyl CoA + NADH'
'Reaction 87'	'Pyruvate-M->Oxaloacetate-M'	'Pyruvate + ATP -> Oxaloacetate + ADP + Pi'
'Reaction 88'	'Pyruvate-M -> Malate-M '	'Pyruvate + NADH + CO2 -> Malate + NAD+'
'Reaction 89'	'Oxaloaetate-M->PEP-M->PEP'	'Oxaloacetate + GTP + H+ -> CO2 + GDP + Phosphoenolpyruvate'
'Reaction 95'	'Glutamate -> Ammonia (M)'	'Glutamate + NAD+ + H2O -> NADH + NH3 + 2-oxoglutarate + H+'
'Reaction 98'	'Ammonia->Glutamate-M'	'2-Oxoglutarate + NADH + NH3 + H+ -> Glutamate + NAD+ + H2O '
'Reaction 100'	'Glutamate-> Glutamine'	'Glutamate + ATP + NH3 -> Glutamine + ADP + Pi + H+'
'Reaction 106'	'Aspartate Biosynthesis'	'Glutamate + Oxaloacetate -> Aspartate + 2-Oxoglutarate'
'Reaction 127'	'Alpha-ketobutanoate->succinylcoa'	'2-oxobutanoate + Oxaloacetate + CoA -> Pyruvate + Succinyl-CoA + formate'
'Reaction 129'	'Glutathione Synthesis'	'Glutamate + Glycine + Cysteine + 2ATP -> Glutathione + 2ADP + 2Pi'
'Reaction 132'	'Glycerol->sn-Glycerol-3 Phosphate'	'Glycerol + ATP -> ADP + sn-Glycerol 3-phosphate'
'Reaction 137'	'Rop1'	'2.3 Pi + 2.3 ADP + H+ +NADH +0.5 O2 -> 2.3 ATP + H2O + NAD+'
'Reaction 138'	'Rop2'	'0.5 O2 + FADH2 + 1.4 ADP + H+ -> FAD + 1.4 ATP + H2O'
'Reaction 139'	'Chol1'	'2NADPH + Acetyl CoA + Acetoacetyl CoA + 3ATP + H+ + H2O ->CO2 + NADP+ + Isopentenyl diphosphate + 3ADP + Pi'
'Reaction 147'	'Citrate Transport'	'Citrate-M -> Citrate'
'Reaction 148'	'Citrate -> Acetyl CoA'	'ATP + Citrate + CoA -> Acetyl coA + Oxaloacetate +ADP + Pi'
'Reaction 149'	'Beta oxidation(Palmitate -> aceytlcoa)'	'7O2 + Palmitate +27ATP + 8CoA-> 8 Acetyl CoA +28ADP + 7H2O + AMP + 26 Pi'
'Reaction 154'	'Ethanolamine -> CDP Ethanolamine'	'Ethanolamine + ATP + CTP-> CDP Ethanolamine + AdP + Diphosphate'
'MY ID'	15935
'Parental ID'	15906
'Size'	50
'Cycle Count'	1035
Partition	Divided into 15936 and 15937
'Reaction 2'	'NH3_Transport'	'Extracellular <-> Cytosol'
'Reaction 30'	'CO2 Transport'	'Extracellular <-> Cytosol'
'Reaction 38'	'Glutathione Transport'	'Extracellular <-> Cytosol'
'Reaction 42'	'Acetyl CoA transport (M)'	'Mitochondria <-> Cytosol'
'Reaction 47'	'Acetaldehyde -> Acetyl CoA'	'Acetaldehyde + NAD+ + ATP + H2O -> AMP + Diphosphate + 2H+ + AcetylCoA'
'Reaction 49'	'Fed: Glucose -> G6P'	'ATP + Glucose -> ADP + Glucose 6-Phosphate'
'Reaction 50'	'FED: G6P -> F6P'	'Glucose 6-Phosphate->Fructose 6 Phosphate'
'Reaction 51'	'FED: F6P->G3P'	'Fructose 6 Phosphate + ATP -> ADP + Glycerone Phosphate + Glyceraldehyde 3 Phosphate'
'Reaction 52'	'FED: G3P->3PG'	'Glyceraldehyde 3 Phosphate + NAD+ ADP +Pi -> 3 Phosphoglycerate + H+ NADH + ATP'
'Reaction 53'	'FED: 3PG -> PEP'	'3 Phosphoglycerate -> Phosphoenolpyruvate + H2O'
'Reaction 54'	'PEP->Pyruvate'	'Phosphoenolpyruvate + ADP -> Pyruvate + ATP'
'Reaction 56'	'Fasted: PEP->3PG'	'Phosphoenolpyruvate + H2O -> 3-Phosphoglycerate'
'Reaction 58'	'Fasted: G3P->F6P'	'Glycaldehyde 3-Phosphate + Glycerone Phosphate + H2O-> Fructose 6-Phosphate + Pi'
'Reaction 59'	'Fasted: F6P->G6P'	'Fructose 6-Phosphate -> Glucose 6-Phosphate'
'Reaction 60'	'Fasted: G6P -> Glucose'	'Glucose 6-Phosphate + H2O -> Pi + Glucose + H+'
'Reaction 62'	'FED: Glyc2'	'8-UDP Glucose + Glyc-4 -> Glycogen -12 + 8 UDP'
'Reaction 63'	'TCA_ 1: acetyl coa->citrate'	'Acetyl CoA + Oxaloacetate + H2O -> Citrate + H+ + CoA'
'Reaction 64'	'TCA_2: Citrate->2oxoglutarate'	'Citrate + NAD+ -> 2-Oxoglutarate + NADH + CO2 + H+'
'Reaction 65'	'TCA_3-2-oxoketoglutarate-M-> succinyl coa M'	'NAD+ + 2-oxoglutarate + CoA-> Succinyl CoA + NADH + CO2'
'Reaction 66'	'TCA_4: succinylcoa-m -> fumarate -M'	'Succinyl-CoA + FAD + Orthophosphate + GDP -> Fumarate + FADH2 + CoA + GTP'
'Reaction 67'	'TCA_5: Fumarate-M -> Malate-M'	'Fumarate + H2O -> Malate'
'Reaction 68'	'TCA_6: Malate-M -> Oxaloacetate-M'	'Malate + NAD+ -> NADH + Oxaloacetate + H+'
'Reaction 71'	'Malate -> Malate-M'	'Malate -> Malate-M'
'Reaction 72'	'Urea Cycle 1: Carbomoyl Phosphate Synthesis'	'2ATP + NH3 + CO2 + H2O -> Carbamoyl Phosphate + ADP + Pi + 2H+'
'Reaction 73'	'Urea Cycle_2: Ornithine -> Citrulline'	'Ornithine + Carbamoyl Phosphate -> Pi + 2H+ + Citrulilne'
'Reaction 74'	'Urea Cycle_3: Citrulline -> Arginine'	'Aspartate + Citrulline + ATP -> Arginine + Fumarate + Ppi + AMP'
'Reaction 79'	'PPP: Xylulose -> G3P'	'Xylulose 5-phosphate + Erythrose 4-phosphate -> Fructose 6 phosphate + Glyceraldehyde 3-phosphate'
'Reaction 80'	'PPP-R01827-fed'	'Fructose 6-phosphate + Erythrose 4-phosphate -> Glyceraldehyde 3 Phosphate + Sedoheptulose 7-phosphate'
'Reaction 81'	'PPP-R01827-fasted'	'Glyceraldehyde 3 Phosphate + Sedoheptulose 7-phosphate -> Fructose 6-phosphate + Erythrose 4-phosphate'
'Reaction 82'	'Glycerone Phosphate -> Glyceraldehyde 3 phosphate'	'Glycrone phosphate -> Glyceraldehyde 3-phosphate'
'Reaction 83'	'Glycogen Degradation'	'Glycogen 12 + 8 Pi + 8 H+ -> 8 Glucose 1-phosphate + Glycogen-4'
'Reaction 85'	'Pyruvate Transport'	'Pyruvate -> Pyruvate-M'
'Reaction 86'	'Pyruvate-M -> Acetyl CoA-M'	'Pyruvate +NAD+ +CoA -> CO2 + Acetyl CoA + NADH'
'Reaction 87'	'Pyruvate-M->Oxaloacetate-M'	'Pyruvate + ATP -> Oxaloacetate + ADP + Pi'
'Reaction 88'	'Pyruvate-M -> Malate-M '	'Pyruvate + NADH + CO2 -> Malate + NAD+'
'Reaction 89'	'Oxaloaetate-M->PEP-M->PEP'	'Oxaloacetate + GTP + H+ -> CO2 + GDP + Phosphoenolpyruvate'
'Reaction 95'	'Glutamate -> Ammonia (M)'	'Glutamate + NAD+ + H2O -> NADH + NH3 + 2-oxoglutarate + H+'
'Reaction 98'	'Ammonia->Glutamate-M'	'2-Oxoglutarate + NADH + NH3 + H+ -> Glutamate + NAD+ + H2O '
'Reaction 100'	'Glutamate-> Glutamine'	'Glutamate + ATP + NH3 -> Glutamine + ADP + Pi + H+'
'Reaction 106'	'Aspartate Biosynthesis'	'Glutamate + Oxaloacetate -> Aspartate + 2-Oxoglutarate'
'Reaction 127'	'Alpha-ketobutanoate->succinylcoa'	'2-oxobutanoate + Oxaloacetate + CoA -> Pyruvate + Succinyl-CoA + formate'
'Reaction 129'	'Glutathione Synthesis'	'Glutamate + Glycine + Cysteine + 2ATP -> Glutathione + 2ADP + 2Pi'
'Reaction 132'	'Glycerol->sn-Glycerol-3 Phosphate'	'Glycerol + ATP -> ADP + sn-Glycerol 3-phosphate'
'Reaction 137'	'Rop1'	'2.3 Pi + 2.3 ADP + H+ +NADH +0.5 O2 -> 2.3 ATP + H2O + NAD+'
'Reaction 138'	'Rop2'	'0.5 O2 + FADH2 + 1.4 ADP + H+ -> FAD + 1.4 ATP + H2O'
'Reaction 139'	'Chol1'	'2NADPH + Acetyl CoA + Acetoacetyl CoA + 3ATP + H+ + H2O ->CO2 + NADP+ + Isopentenyl diphosphate + 3ADP + Pi'
'Reaction 147'	'Citrate Transport'	'Citrate-M -> Citrate'
'Reaction 148'	'Citrate -> Acetyl CoA'	'ATP + Citrate + CoA -> Acetyl coA + Oxaloacetate +ADP + Pi'
'Reaction 149'	'Beta oxidation(Palmitate -> aceytlcoa)'	'7O2 + Palmitate +27ATP + 8CoA-> 8 Acetyl CoA +28ADP + 7H2O + AMP + 26 Pi'
'Reaction 154'	'Ethanolamine -> CDP Ethanolamine'	'Ethanolamine + ATP + CTP-> CDP Ethanolamine + AdP + Diphosphate'
'MY ID'	15968
'Parental ID'	15937
'Size'	19
'Cycle Count'	1007
Partition	Becomes 15978 and 15979
'Reaction 38'	'Glutathione Transport'	'Extracellular <-> Cytosol'
'Reaction 47'	'Acetaldehyde -> Acetyl CoA'	'Acetaldehyde + NAD+ + ATP + H2O -> AMP + Diphosphate + 2H+ + AcetylCoA'
'Reaction 49'	'Fed: Glucose -> G6P'	'ATP + Glucose -> ADP + Glucose 6-Phosphate'
'Reaction 50'	'FED: G6P -> F6P'	'Glucose 6-Phosphate->Fructose 6 Phosphate'
'Reaction 51'	'FED: F6P->G3P'	'Fructose 6 Phosphate + ATP -> ADP + Glycerone Phosphate + Glyceraldehyde 3 Phosphate'
'Reaction 52'	'FED: G3P->3PG'	'Glyceraldehyde 3 Phosphate + NAD+ ADP +Pi -> 3 Phosphoglycerate + H+ NADH + ATP'
'Reaction 53'	'FED: 3PG -> PEP'	'3 Phosphoglycerate -> Phosphoenolpyruvate + H2O'
'Reaction 54'	'PEP->Pyruvate'	'Phosphoenolpyruvate + ADP -> Pyruvate + ATP'
'Reaction 56'	'Fasted: PEP->3PG'	'Phosphoenolpyruvate + H2O -> 3-Phosphoglycerate'
'Reaction 58'	'Fasted: G3P->F6P'	'Glycaldehyde 3-Phosphate + Glycerone Phosphate + H2O-> Fructose 6-Phosphate + Pi'
'Reaction 59'	'Fasted: F6P->G6P'	'Fructose 6-Phosphate -> Glucose 6-Phosphate'
'Reaction 60'	'Fasted: G6P -> Glucose'	'Glucose 6-Phosphate + H2O -> Pi + Glucose + H+'
'Reaction 62'	'FED: Glyc2'	'8-UDP Glucose + Glyc-4 -> Glycogen -12 + 8 UDP'
'Reaction 71'	'Malate -> Malate-M'	'Malate -> Malate-M'
'Reaction 79'	'PPP: Xylulose -> G3P'	'Xylulose 5-phosphate + Erythrose 4-phosphate -> Fructose 6 phosphate + Glyceraldehyde 3-phosphate'
'Reaction 80'	'PPP-R01827-fed'	'Fructose 6-phosphate + Erythrose 4-phosphate -> Glyceraldehyde 3 Phosphate + Sedoheptulose 7-phosphate'
'Reaction 81'	'PPP-R01827-fasted'	'Glyceraldehyde 3 Phosphate + Sedoheptulose 7-phosphate -> Fructose 6-phosphate + Erythrose 4-phosphate'
'Reaction 82'	'Glycerone Phosphate -> Glyceraldehyde 3 phosphate'	'Glycrone phosphate -> Glyceraldehyde 3-phosphate'
'Reaction 83'	'Glycogen Degradation'	'Glycogen 12 + 8 Pi + 8 H+ -> 8 Glucose 1-phosphate + Glycogen-4'
'MY ID'	15938
'Parental ID'	15936
'Size'	1
'Cycle Count'	0
Partition	Terminal Node
'Reaction 38'	'Glutathione Transport'	'Extracellular <-> Cytosol'
'MY ID'	15939
'Parental ID'	15936
'Size'	17
'Cycle Count'	1007
Partition	Divides into 15940 and 15941
'Reaction 47'	'Acetaldehyde -> Acetyl CoA'	'Acetaldehyde + NAD+ + ATP + H2O -> AMP + Diphosphate + 2H+ + AcetylCoA'
'Reaction 49'	'Fed: Glucose -> G6P'	'ATP + Glucose -> ADP + Glucose 6-Phosphate'
'Reaction 50'	'FED: G6P -> F6P'	'Glucose 6-Phosphate->Fructose 6 Phosphate'
'Reaction 51'	'FED: F6P->G3P'	'Fructose 6 Phosphate + ATP -> ADP + Glycerone Phosphate + Glyceraldehyde 3 Phosphate'
'Reaction 52'	'FED: G3P->3PG'	'Glyceraldehyde 3 Phosphate + NAD+ ADP +Pi -> 3 Phosphoglycerate + H+ NADH + ATP'
'Reaction 53'	'FED: 3PG -> PEP'	'3 Phosphoglycerate -> Phosphoenolpyruvate + H2O'
'Reaction 54'	'PEP->Pyruvate'	'Phosphoenolpyruvate + ADP -> Pyruvate + ATP'
'Reaction 56'	'Fasted: PEP->3PG'	'Phosphoenolpyruvate + H2O -> 3-Phosphoglycerate'
'Reaction 58'	'Fasted: G3P->F6P'	'Glycaldehyde 3-Phosphate + Glycerone Phosphate + H2O-> Fructose 6-Phosphate + Pi'
'Reaction 59'	'Fasted: F6P->G6P'	'Fructose 6-Phosphate -> Glucose 6-Phosphate'
'Reaction 60'	'Fasted: G6P -> Glucose'	'Glucose 6-Phosphate + H2O -> Pi + Glucose + H+'
'Reaction 62'	'FED: Glyc2'	'8-UDP Glucose + Glyc-4 -> Glycogen -12 + 8 UDP'
'Reaction 79'	'PPP: Xylulose -> G3P'	'Xylulose 5-phosphate + Erythrose 4-phosphate -> Fructose 6 phosphate + Glyceraldehyde 3-phosphate'
'Reaction 80'	'PPP-R01827-fed'	'Fructose 6-phosphate + Erythrose 4-phosphate -> Glyceraldehyde 3 Phosphate + Sedoheptulose 7-phosphate'
'Reaction 81'	'PPP-R01827-fasted'	'Glyceraldehyde 3 Phosphate + Sedoheptulose 7-phosphate -> Fructose 6-phosphate + Erythrose 4-phosphate'
'Reaction 82'	'Glycerone Phosphate -> Glyceraldehyde 3 phosphate'	'Glycrone phosphate -> Glyceraldehyde 3-phosphate'
'Reaction 83'	'Glycogen Degradation'	'Glycogen 12 + 8 Pi + 8 H+ -> 8 Glucose 1-phosphate + Glycogen-4'
'MY ID'	15942
'Parental ID'	15940
'Size'	13
'Cycle Count'	934
Partition	Divides into 15943 and 15944
'Reaction 47'	'Acetaldehyde -> Acetyl CoA'	'Acetaldehyde + NAD+ + ATP + H2O -> AMP + Diphosphate + 2H+ + AcetylCoA'
'Reaction 49'	'Fed: Glucose -> G6P'	'ATP + Glucose -> ADP + Glucose 6-Phosphate'
'Reaction 50'	'FED: G6P -> F6P'	'Glucose 6-Phosphate->Fructose 6 Phosphate'
'Reaction 51'	'FED: F6P->G3P'	'Fructose 6 Phosphate + ATP -> ADP + Glycerone Phosphate + Glyceraldehyde 3 Phosphate'
'Reaction 52'	'FED: G3P->3PG'	'Glyceraldehyde 3 Phosphate + NAD+ ADP +Pi -> 3 Phosphoglycerate + H+ NADH + ATP'
'Reaction 54'	'PEP->Pyruvate'	'Phosphoenolpyruvate + ADP -> Pyruvate + ATP'
'Reaction 58'	'Fasted: G3P->F6P'	'Glycaldehyde 3-Phosphate + Glycerone Phosphate + H2O-> Fructose 6-Phosphate + Pi'
'Reaction 59'	'Fasted: F6P->G6P'	'Fructose 6-Phosphate -> Glucose 6-Phosphate'
'Reaction 60'	'Fasted: G6P -> Glucose'	'Glucose 6-Phosphate + H2O -> Pi + Glucose + H+'
'Reaction 79'	'PPP: Xylulose -> G3P'	'Xylulose 5-phosphate + Erythrose 4-phosphate -> Fructose 6 phosphate + Glyceraldehyde 3-phosphate'
'Reaction 80'	'PPP-R01827-fed'	'Fructose 6-phosphate + Erythrose 4-phosphate -> Glyceraldehyde 3 Phosphate + Sedoheptulose 7-phosphate'
'Reaction 81'	'PPP-R01827-fasted'	'Glyceraldehyde 3 Phosphate + Sedoheptulose 7-phosphate -> Fructose 6-phosphate + Erythrose 4-phosphate'
'Reaction 82'	'Glycerone Phosphate -> Glyceraldehyde 3 phosphate'	'Glycrone phosphate -> Glyceraldehyde 3-phosphate'
'MY ID'	15943
'Parental ID'	15940
'Size'	8
'Cycle Count'	79
Partition	Divides into 15946 and 15947
'Reaction 47'	'Acetaldehyde -> Acetyl CoA'	'Acetaldehyde + NAD+ + ATP + H2O -> AMP + Diphosphate + 2H+ + AcetylCoA'
'Reaction 51'	'FED: F6P->G3P'	'Fructose 6 Phosphate + ATP -> ADP + Glycerone Phosphate + Glyceraldehyde 3 Phosphate'
'Reaction 52'	'FED: G3P->3PG'	'Glyceraldehyde 3 Phosphate + NAD+ ADP +Pi -> 3 Phosphoglycerate + H+ NADH + ATP'
'Reaction 58'	'Fasted: G3P->F6P'	'Glycaldehyde 3-Phosphate + Glycerone Phosphate + H2O-> Fructose 6-Phosphate + Pi'
'Reaction 79'	'PPP: Xylulose -> G3P'	'Xylulose 5-phosphate + Erythrose 4-phosphate -> Fructose 6 phosphate + Glyceraldehyde 3-phosphate'
'Reaction 80'	'PPP-R01827-fed'	'Fructose 6-phosphate + Erythrose 4-phosphate -> Glyceraldehyde 3 Phosphate + Sedoheptulose 7-phosphate'
'Reaction 81'	'PPP-R01827-fasted'	'Glyceraldehyde 3 Phosphate + Sedoheptulose 7-phosphate -> Fructose 6-phosphate + Erythrose 4-phosphate'
'Reaction 82'	'Glycerone Phosphate -> Glyceraldehyde 3 phosphate'	'Glycrone phosphate -> Glyceraldehyde 3-phosphate'
'MY ID'	15946
'Parental ID'	15943
'Size'	4
'Cycle Count'	5
Partition	Divides into 15949 and 15950
'Reaction 58'	'Fasted: G3P->F6P'	'Glycaldehyde 3-Phosphate + Glycerone Phosphate + H2O-> Fructose 6-Phosphate + Pi'
'Reaction 79'	'PPP: Xylulose -> G3P'	'Xylulose 5-phosphate + Erythrose 4-phosphate -> Fructose 6 phosphate + Glyceraldehyde 3-phosphate'
'Reaction 80'	'PPP-R01827-fed'	'Fructose 6-phosphate + Erythrose 4-phosphate -> Glyceraldehyde 3 Phosphate + Sedoheptulose 7-phosphate'
'Reaction 81'	'PPP-R01827-fasted'	'Glyceraldehyde 3 Phosphate + Sedoheptulose 7-phosphate -> Fructose 6-phosphate + Erythrose 4-phosphate'
'MY ID'	15949
'Parental ID'	15946
'Size'	2
'Cycle Count'	1
Partition	Terminal Node
'Reaction 58'	'Fasted: G3P->F6P'	'Glycaldehyde 3-Phosphate + Glycerone Phosphate + H2O-> Fructose 6-Phosphate + Pi'
'Reaction 80'	'PPP-R01827-fed'	'Fructose 6-phosphate + Erythrose 4-phosphate -> Glyceraldehyde 3 Phosphate + Sedoheptulose 7-phosphate'
'MY ID'	15950
'Parental ID'	15946
'Size'	2
'Cycle Count'	1
Partition	Terminal Node
'Reaction 79'	'PPP: Xylulose -> G3P'	'Xylulose 5-phosphate + Erythrose 4-phosphate -> Fructose 6 phosphate + Glyceraldehyde 3-phosphate'
'Reaction 81'	'PPP-R01827-fasted'	'Glyceraldehyde 3 Phosphate + Sedoheptulose 7-phosphate -> Fructose 6-phosphate + Erythrose 4-phosphate'
MY ID'	15947
'Parental ID'	15943
'Size'	4
'Cycle Count'	5
Partition	Terminal Node
'Reaction 47'	'Acetaldehyde -> Acetyl CoA'	'Acetaldehyde + NAD+ + ATP + H2O -> AMP + Diphosphate + 2H+ + AcetylCoA'
'Reaction 51'	'FED: F6P->G3P'	'Fructose 6 Phosphate + ATP -> ADP + Glycerone Phosphate + Glyceraldehyde 3 Phosphate'
'Reaction 52'	'FED: G3P->3PG'	'Glyceraldehyde 3 Phosphate + NAD+ ADP +Pi -> 3 Phosphoglycerate + H+ NADH + ATP'
'Reaction 82'	'Glycerone Phosphate -> Glyceraldehyde 3 phosphate'	'Glycrone phosphate -> Glyceraldehyde 3-phosphate'
'MY ID'	15944
'Parental ID'	15940
'Size'	5
'Cycle Count'	7
Partition	Divides into 15957 and 15958
'Reaction 49'	'Fed: Glucose -> G6P'	'ATP + Glucose -> ADP + Glucose 6-Phosphate'
'Reaction 50'	'FED: G6P -> F6P'	'Glucose 6-Phosphate->Fructose 6 Phosphate'
'Reaction 54'	'PEP->Pyruvate'	'Phosphoenolpyruvate + ADP -> Pyruvate + ATP'
'Reaction 59'	'Fasted: F6P->G6P'	'Fructose 6-Phosphate -> Glucose 6-Phosphate'
'Reaction 60'	'Fasted: G6P -> Glucose'	'Glucose 6-Phosphate + H2O -> Pi + Glucose + H+'
'MY ID'	15957
'Parental ID'	15944
'Size'	2
'Cycle Count'	1
Partition	Terminal Node
'Reaction 50'	'FED: G6P -> F6P'	'Glucose 6-Phosphate->Fructose 6 Phosphate'
'Reaction 59'	'Fasted: F6P->G6P'	'Fructose 6-Phosphate -> Glucose 6-Phosphate'
'MY ID'	15958
'Parental ID'	15944
'Size'	3
'Cycle Count'	2
Partition	Terminal Node
'Reaction 49'	'Fed: Glucose -> G6P'	'ATP + Glucose -> ADP + Glucose 6-Phosphate'
'Reaction 54'	'PEP->Pyruvate'	'Phosphoenolpyruvate + ADP -> Pyruvate + ATP'
'Reaction 60'	'Fasted: G6P -> Glucose'	'Glucose 6-Phosphate + H2O -> Pi + Glucose + H+'
'MY ID'	15941
'Parental ID'	15939
'Size'	4
'Cycle Count'	2
Partition	Becomes 15963 and 15964
'Reaction 53'	'FED: 3PG -> PEP'	'3 Phosphoglycerate -> Phosphoenolpyruvate + H2O'
'Reaction 56'	'Fasted: PEP->3PG'	'Phosphoenolpyruvate + H2O -> 3-Phosphoglycerate'
'Reaction 62'	'FED: Glyc2'	'8-UDP Glucose + Glyc-4 -> Glycogen -12 + 8 UDP'
'Reaction 83'	'Glycogen Degradation'	'Glycogen 12 + 8 Pi + 8 H+ -> 8 Glucose 1-phosphate + Glycogen-4'
'MY ID'	15963
'Parental ID'	15941
'Size'	2
'Cycle Count'	1
Partition	Terminal Node
'Reaction 53'	'FED: 3PG -> PEP'	'3 Phosphoglycerate -> Phosphoenolpyruvate + H2O'
'Reaction 56'	'Fasted: PEP->3PG'	'Phosphoenolpyruvate + H2O -> 3-Phosphoglycerate'
'MY ID'	15964
'Parental ID'	15941
'Size'	2
'Cycle Count'	1
Partition	Terminal Node
'Reaction 62'	'FED: Glyc2'	'8-UDP Glucose + Glyc-4 -> Glycogen -12 + 8 UDP'
'Reaction 83'	'Glycogen Degradation'	'Glycogen 12 + 8 Pi + 8 H+ -> 8 Glucose 1-phosphate + Glycogen-4'
'MY ID'	15965
'Parental ID'	15936
'Size'	1
'Cycle Count'	0
Partition	Terminal Node
'Reaction 71'	'Malate -> Malate-M'	'Malate -> Malate-M'
'MY ID'	15937
'Parental ID'	15935
'Size'	31
'Cycle Count'	1035
Partition	Divides into 15967 and 15968
'Reaction 2'	'NH3_Transport'	'Extracellular <-> Cytosol'
'Reaction 30'	'CO2 Transport'	'Extracellular <-> Cytosol'
'Reaction 42'	'Acetyl CoA transport (M)'	'Mitochondria <-> Cytosol'
'Reaction 63'	'TCA_ 1: acetyl coa->citrate'	'Acetyl CoA + Oxaloacetate + H2O -> Citrate + H+ + CoA'
'Reaction 64'	'TCA_2: Citrate->2oxoglutarate'	'Citrate + NAD+ -> 2-Oxoglutarate + NADH + CO2 + H+'
'Reaction 65'	'TCA_3-2-oxoketoglutarate-M-> succinyl coa M'	'NAD+ + 2-oxoglutarate + CoA-> Succinyl CoA + NADH + CO2'
'Reaction 66'	'TCA_4: succinylcoa-m -> fumarate -M'	'Succinyl-CoA + FAD + Orthophosphate + GDP -> Fumarate + FADH2 + CoA + GTP'
'Reaction 67'	'TCA_5: Fumarate-M -> Malate-M'	'Fumarate + H2O -> Malate'
'Reaction 68'	'TCA_6: Malate-M -> Oxaloacetate-M'	'Malate + NAD+ -> NADH + Oxaloacetate + H+'
'Reaction 72'	'Urea Cycle 1: Carbomoyl Phosphate Synthesis'	'2ATP + NH3 + CO2 + H2O -> Carbamoyl Phosphate + ADP + Pi + 2H+'
'Reaction 73'	'Urea Cycle_2: Ornithine -> Citrulline'	'Ornithine + Carbamoyl Phosphate -> Pi + 2H+ + Citrulilne'
'Reaction 74'	'Urea Cycle_3: Citrulline -> Arginine'	'Aspartate + Citrulline + ATP -> Arginine + Fumarate + Ppi + AMP'
'Reaction 85'	'Pyruvate Transport'	'Pyruvate -> Pyruvate-M'
'Reaction 86'	'Pyruvate-M -> Acetyl CoA-M'	'Pyruvate +NAD+ +CoA -> CO2 + Acetyl CoA + NADH'
'Reaction 87'	'Pyruvate-M->Oxaloacetate-M'	'Pyruvate + ATP -> Oxaloacetate + ADP + Pi'
'Reaction 88'	'Pyruvate-M -> Malate-M '	'Pyruvate + NADH + CO2 -> Malate + NAD+'
'Reaction 89'	'Oxaloaetate-M->PEP-M->PEP'	'Oxaloacetate + GTP + H+ -> CO2 + GDP + Phosphoenolpyruvate'
'Reaction 95'	'Glutamate -> Ammonia (M)'	'Glutamate + NAD+ + H2O -> NADH + NH3 + 2-oxoglutarate + H+'
'Reaction 98'	'Ammonia->Glutamate-M'	'2-Oxoglutarate + NADH + NH3 + H+ -> Glutamate + NAD+ + H2O '
'Reaction 100'	'Glutamate-> Glutamine'	'Glutamate + ATP + NH3 -> Glutamine + ADP + Pi + H+'
'Reaction 106'	'Aspartate Biosynthesis'	'Glutamate + Oxaloacetate -> Aspartate + 2-Oxoglutarate'
'Reaction 127'	'Alpha-ketobutanoate->succinylcoa'	'2-oxobutanoate + Oxaloacetate + CoA -> Pyruvate + Succinyl-CoA + formate'
'Reaction 129'	'Glutathione Synthesis'	'Glutamate + Glycine + Cysteine + 2ATP -> Glutathione + 2ADP + 2Pi'
'Reaction 132'	'Glycerol->sn-Glycerol-3 Phosphate'	'Glycerol + ATP -> ADP + sn-Glycerol 3-phosphate'
'Reaction 137'	'Rop1'	'2.3 Pi + 2.3 ADP + H+ +NADH +0.5 O2 -> 2.3 ATP + H2O + NAD+'
'Reaction 138'	'Rop2'	'0.5 O2 + FADH2 + 1.4 ADP + H+ -> FAD + 1.4 ATP + H2O'
'Reaction 139'	'Chol1'	'2NADPH + Acetyl CoA + Acetoacetyl CoA + 3ATP + H+ + H2O ->CO2 + NADP+ + Isopentenyl diphosphate + 3ADP + Pi'
'Reaction 147'	'Citrate Transport'	'Citrate-M -> Citrate'
'Reaction 148'	'Citrate -> Acetyl CoA'	'ATP + Citrate + CoA -> Acetyl coA + Oxaloacetate +ADP + Pi'
'Reaction 149'	'Beta oxidation(Palmitate -> aceytlcoa)'	'7O2 + Palmitate +27ATP + 8CoA-> 8 Acetyl CoA +28ADP + 7H2O + AMP + 26 Pi'
'Reaction 154'	'Ethanolamine -> CDP Ethanolamine'	'Ethanolamine + ATP + CTP-> CDP Ethanolamine + AdP + Diphosphate'
'MY ID'	15967
'Parental ID'	15937
'Size'	12
'Cycle Count'	27
Partition	Divides into 15970 and 15971
'Reaction 2'	'NH3_Transport'	'Extracellular <-> Cytosol'
'Reaction 30'	'CO2 Transport'	'Extracellular <-> Cytosol'
'Reaction 67'	'TCA_5: Fumarate-M -> Malate-M'	'Fumarate + H2O -> Malate'
'Reaction 68'	'TCA_6: Malate-M -> Oxaloacetate-M'	'Malate + NAD+ -> NADH + Oxaloacetate + H+'
'Reaction 73'	'Urea Cycle_2: Ornithine -> Citrulline'	'Ornithine + Carbamoyl Phosphate -> Pi + 2H+ + Citrulilne'
'Reaction 74'	'Urea Cycle_3: Citrulline -> Arginine'	'Aspartate + Citrulline + ATP -> Arginine + Fumarate + Ppi + AMP'
'Reaction 85'	'Pyruvate Transport'	'Pyruvate -> Pyruvate-M'
'Reaction 86'	'Pyruvate-M -> Acetyl CoA-M'	'Pyruvate +NAD+ +CoA -> CO2 + Acetyl CoA + NADH'
'Reaction 88'	'Pyruvate-M -> Malate-M '	'Pyruvate + NADH + CO2 -> Malate + NAD+'
'Reaction 89'	'Oxaloaetate-M->PEP-M->PEP'	'Oxaloacetate + GTP + H+ -> CO2 + GDP + Phosphoenolpyruvate'
'Reaction 98'	'Ammonia->Glutamate-M'	'2-Oxoglutarate + NADH + NH3 + H+ -> Glutamate + NAD+ + H2O '
'Reaction 106'	'Aspartate Biosynthesis'	'Glutamate + Oxaloacetate -> Aspartate + 2-Oxoglutarate'
'MY ID'	15970
'Parental ID'	15967
'Size'	7
'Cycle Count'	1
Partition	Becomes 15972 and 15973
'Reaction 2'	'NH3_Transport'	'Extracellular <-> Cytosol'
'Reaction 67'	'TCA_5: Fumarate-M -> Malate-M'	'Fumarate + H2O -> Malate'
'Reaction 73'	'Urea Cycle_2: Ornithine -> Citrulline'	'Ornithine + Carbamoyl Phosphate -> Pi + 2H+ + Citrulilne'
'Reaction 74'	'Urea Cycle_3: Citrulline -> Arginine'	'Aspartate + Citrulline + ATP -> Arginine + Fumarate + Ppi + AMP'
'Reaction 85'	'Pyruvate Transport'	'Pyruvate -> Pyruvate-M'
'Reaction 98'	'Ammonia->Glutamate-M'	'2-Oxoglutarate + NADH + NH3 + H+ -> Glutamate + NAD+ + H2O '
'Reaction 106'	'Aspartate Biosynthesis'	'Glutamate + Oxaloacetate -> Aspartate + 2-Oxoglutarate'
'MY ID'	15972
'Parental ID'	15970
'Size'	6
'Cycle Count'	1
Partition	Terminal Node
'Reaction 2'	'NH3_Transport'	'Extracellular <-> Cytosol'
'Reaction 67'	'TCA_5: Fumarate-M -> Malate-M'	'Fumarate + H2O -> Malate'
'Reaction 73'	'Urea Cycle_2: Ornithine -> Citrulline'	'Ornithine + Carbamoyl Phosphate -> Pi + 2H+ + Citrulilne'
'Reaction 74'	'Urea Cycle_3: Citrulline -> Arginine'	'Aspartate + Citrulline + ATP -> Arginine + Fumarate + Ppi + AMP'
'Reaction 98'	'Ammonia->Glutamate-M'	'2-Oxoglutarate + NADH + NH3 + H+ -> Glutamate + NAD+ + H2O '
'Reaction 106'	'Aspartate Biosynthesis'	'Glutamate + Oxaloacetate -> Aspartate + 2-Oxoglutarate'
'MY ID'	15973
'Parental ID'	15970
'Size'	1
'Cycle Count'	0
Partition	Terminal Node
'Reaction 85'	'Pyruvate Transport'	'Pyruvate -> Pyruvate-M'
'MY ID'	15971
'Parental ID'	15967
'Size'	5
'Cycle Count'	5
'What Happens to Me'	'create Partition 15974'
'Reaction 30'	'CO2 Transport'	'Extracellular <-> Cytosol'
'Reaction 68'	'TCA_6: Malate-M -> Oxaloacetate-M'	'Malate + NAD+ -> NADH + Oxaloacetate + H+'
'Reaction 86'	'Pyruvate-M -> Acetyl CoA-M'	'Pyruvate +NAD+ +CoA -> CO2 + Acetyl CoA + NADH'
'Reaction 88'	'Pyruvate-M -> Malate-M '	'Pyruvate + NADH + CO2 -> Malate + NAD+'
'Reaction 89'	'Oxaloaetate-M->PEP-M->PEP'	'Oxaloacetate + GTP + H+ -> CO2 + GDP + Phosphoenolpyruvate'
'MY ID'	15968
'Parental ID'	15937
'Size'	19
'Cycle Count'	1020
Partition	Divides into 15978 and 15979
'Reaction 42'	'Acetyl CoA transport (M)'	'Mitochondria <-> Cytosol'
'Reaction 63'	'TCA_ 1: acetyl coa->citrate'	'Acetyl CoA + Oxaloacetate + H2O -> Citrate + H+ + CoA'
'Reaction 64'	'TCA_2: Citrate->2oxoglutarate'	'Citrate + NAD+ -> 2-Oxoglutarate + NADH + CO2 + H+'
'Reaction 65'	'TCA_3-2-oxoketoglutarate-M-> succinyl coa M'	'NAD+ + 2-oxoglutarate + CoA-> Succinyl CoA + NADH + CO2'
'Reaction 66'	'TCA_4: succinylcoa-m -> fumarate -M'	'Succinyl-CoA + FAD + Orthophosphate + GDP -> Fumarate + FADH2 + CoA + GTP'
'Reaction 72'	'Urea Cycle 1: Carbomoyl Phosphate Synthesis'	'2ATP + NH3 + CO2 + H2O -> Carbamoyl Phosphate + ADP + Pi + 2H+'
'Reaction 87'	'Pyruvate-M->Oxaloacetate-M'	'Pyruvate + ATP -> Oxaloacetate + ADP + Pi'
'Reaction 95'	'Glutamate -> Ammonia (M)'	'Glutamate + NAD+ + H2O -> NADH + NH3 + 2-oxoglutarate + H+'
'Reaction 100'	'Glutamate-> Glutamine'	'Glutamate + ATP + NH3 -> Glutamine + ADP + Pi + H+'
'Reaction 127'	'Alpha-ketobutanoate->succinylcoa'	'2-oxobutanoate + Oxaloacetate + CoA -> Pyruvate + Succinyl-CoA + formate'
'Reaction 129'	'Glutathione Synthesis'	'Glutamate + Glycine + Cysteine + 2ATP -> Glutathione + 2ADP + 2Pi'
'Reaction 132'	'Glycerol->sn-Glycerol-3 Phosphate'	'Glycerol + ATP -> ADP + sn-Glycerol 3-phosphate'
'Reaction 137'	'Rop1'	'2.3 Pi + 2.3 ADP + H+ +NADH +0.5 O2 -> 2.3 ATP + H2O + NAD+'
'Reaction 138'	'Rop2'	'0.5 O2 + FADH2 + 1.4 ADP + H+ -> FAD + 1.4 ATP + H2O'
'Reaction 139'	'Chol1'	'2NADPH + Acetyl CoA + Acetoacetyl CoA + 3ATP + H+ + H2O ->CO2 + NADP+ + Isopentenyl diphosphate + 3ADP + Pi'
'Reaction 147'	'Citrate Transport'	'Citrate-M -> Citrate'
'Reaction 148'	'Citrate -> Acetyl CoA'	'ATP + Citrate + CoA -> Acetyl coA + Oxaloacetate +ADP + Pi'
'Reaction 149'	'Beta oxidation(Palmitate -> aceytlcoa)'	'7O2 + Palmitate +27ATP + 8CoA-> 8 Acetyl CoA +28ADP + 7H2O + AMP + 26 Pi'
'Reaction 154'	'Ethanolamine -> CDP Ethanolamine'	'Ethanolamine + ATP + CTP-> CDP Ethanolamine + AdP + Diphosphate'
'MY ID'	15978
'Parental ID'	15968
'Size'	5
'Cycle Count'	3
Partition	Terminal Node
'Reaction 42'	'Acetyl CoA transport (M)'	'Mitochondria <-> Cytosol'
'Reaction 63'	'TCA_ 1: acetyl coa->citrate'	'Acetyl CoA + Oxaloacetate + H2O -> Citrate + H+ + CoA'
'Reaction 127'	'Alpha-ketobutanoate->succinylcoa'	'2-oxobutanoate + Oxaloacetate + CoA -> Pyruvate + Succinyl-CoA + formate'
'Reaction 147'	'Citrate Transport'	'Citrate-M -> Citrate'
'Reaction 148'	'Citrate -> Acetyl CoA'	'ATP + Citrate + CoA -> Acetyl coA + Oxaloacetate +ADP + Pi'
'MY ID'	15968
'Parental ID'	15979
'Size'	14
'Cycle Count'	1004
Partition	Divides into 15984 and 15985
'Reaction 64'	'TCA_2: Citrate->2oxoglutarate'	'Citrate + NAD+ -> 2-Oxoglutarate + NADH + CO2 + H+'
'Reaction 65'	'TCA_3-2-oxoketoglutarate-M-> succinyl coa M'	'NAD+ + 2-oxoglutarate + CoA-> Succinyl CoA + NADH + CO2'
'Reaction 66'	'TCA_4: succinylcoa-m -> fumarate -M'	'Succinyl-CoA + FAD + Orthophosphate + GDP -> Fumarate + FADH2 + CoA + GTP'
'Reaction 72'	'Urea Cycle 1: Carbomoyl Phosphate Synthesis'	'2ATP + NH3 + CO2 + H2O -> Carbamoyl Phosphate + ADP + Pi + 2H+'
'Reaction 87'	'Pyruvate-M->Oxaloacetate-M'	'Pyruvate + ATP -> Oxaloacetate + ADP + Pi'
'Reaction 95'	'Glutamate -> Ammonia (M)'	'Glutamate + NAD+ + H2O -> NADH + NH3 + 2-oxoglutarate + H+'
'Reaction 100'	'Glutamate-> Glutamine'	'Glutamate + ATP + NH3 -> Glutamine + ADP + Pi + H+'
'Reaction 129'	'Glutathione Synthesis'	'Glutamate + Glycine + Cysteine + 2ATP -> Glutathione + 2ADP + 2Pi'
'Reaction 132'	'Glycerol->sn-Glycerol-3 Phosphate'	'Glycerol + ATP -> ADP + sn-Glycerol 3-phosphate'
'Reaction 137'	'Rop1'	'2.3 Pi + 2.3 ADP + H+ +NADH +0.5 O2 -> 2.3 ATP + H2O + NAD+'
'Reaction 138'	'Rop2'	'0.5 O2 + FADH2 + 1.4 ADP + H+ -> FAD + 1.4 ATP + H2O'
'Reaction 139'	'Chol1'	'2NADPH + Acetyl CoA + Acetoacetyl CoA + 3ATP + H+ + H2O ->CO2 + NADP+ + Isopentenyl diphosphate + 3ADP + Pi'
'Reaction 149'	'Beta oxidation(Palmitate -> aceytlcoa)'	'7O2 + Palmitate +27ATP + 8CoA-> 8 Acetyl CoA +28ADP + 7H2O + AMP + 26 Pi'
'Reaction 154'	'Ethanolamine -> CDP Ethanolamine'	'Ethanolamine + ATP + CTP-> CDP Ethanolamine + AdP + Diphosphate'
'MY ID'	15984
'Parental ID'	15979
'Size'	8
'Cycle Count'	129
Partition	Terminal Node
'Reaction 64'	'TCA_2: Citrate->2oxoglutarate'	'Citrate + NAD+ -> 2-Oxoglutarate + NADH + CO2 + H+'
'Reaction 65'	'TCA_3-2-oxoketoglutarate-M-> succinyl coa M'	'NAD+ + 2-oxoglutarate + CoA-> Succinyl CoA + NADH + CO2'
'Reaction 72'	'Urea Cycle 1: Carbomoyl Phosphate Synthesis'	'2ATP + NH3 + CO2 + H2O -> Carbamoyl Phosphate + ADP + Pi + 2H+'
'Reaction 95'	'Glutamate -> Ammonia (M)'	'Glutamate + NAD+ + H2O -> NADH + NH3 + 2-oxoglutarate + H+'
'Reaction 100'	'Glutamate-> Glutamine'	'Glutamate + ATP + NH3 -> Glutamine + ADP + Pi + H+'
'Reaction 129'	'Glutathione Synthesis'	'Glutamate + Glycine + Cysteine + 2ATP -> Glutathione + 2ADP + 2Pi'
'Reaction 137'	'Rop1'	'2.3 Pi + 2.3 ADP + H+ +NADH +0.5 O2 -> 2.3 ATP + H2O + NAD+'
'Reaction 139'	'Chol1'	'2NADPH + Acetyl CoA + Acetoacetyl CoA + 3ATP + H+ + H2O ->CO2 + NADP+ + Isopentenyl diphosphate + 3ADP + Pi'
'MY ID'	15985
'Parental ID'	15979
'Size'	6
'Cycle Count'	6
Partition	Terminal Node
'Reaction 66'	'TCA_4: succinylcoa-m -> fumarate -M'	'Succinyl-CoA + FAD + Orthophosphate + GDP -> Fumarate + FADH2 + CoA + GTP'
'Reaction 87'	'Pyruvate-M->Oxaloacetate-M'	'Pyruvate + ATP -> Oxaloacetate + ADP + Pi'
'Reaction 132'	'Glycerol->sn-Glycerol-3 Phosphate'	'Glycerol + ATP -> ADP + sn-Glycerol 3-phosphate'
'Reaction 138'	'Rop2'	'0.5 O2 + FADH2 + 1.4 ADP + H+ -> FAD + 1.4 ATP + H2O'
'Reaction 149'	'Beta oxidation(Palmitate -> aceytlcoa)'	'7O2 + Palmitate +27ATP + 8CoA-> 8 Acetyl CoA +28ADP + 7H2O + AMP + 26 Pi'
'Reaction 154'	'Ethanolamine -> CDP Ethanolamine'	'Ethanolamine + ATP + CTP-> CDP Ethanolamine + AdP + Diphosphate'
'MY ID'	15992
'Parental ID'	15906
'Size'	1
'Cycle Count'	0
Partition	Temrinal Node
'Reaction 21'	'Asn-Transport'	'Extracellular <-> Cytosol'
'MY ID'	15903
'Parental ID'	15900
'Size'	26
'Cycle Count'	192
Partition	Becomes 15993, 16015, 16016
'Reaction 1'	'Oxygen_Transport'	'Extracellular <-> Cytosol'
'Reaction 14'	'Tyrosine_Transport'	'Extracellular <-> Cytosol'
'Reaction 27'	'Glucose_Transport'	'Extracellular <-> Cytosol'
'Reaction 31'	'Acetoacetate_Transport'	'Extracellular <-> Cytosol'
'Reaction 44'	'Monooxygenase System'	'Ethanol + 2O2 + H+ + NADPH -> NADP+ + Acetylaldehyde + H2O2'
'Reaction 45'	'Catalase I'	'Ethanol + H2O2 -> Acetaldehyde + 2H2O'
'Reaction 46'	'Catalase II'	'2H2O2 -> 2H2O + O2'
'Reaction 48'	'Dismutase'	'O2 + 2H+ -> H2O2'
'Reaction 55'	'PPP-oxidative'	'Glucose-6 Phosphate + 2 NADP+ H2O -> 2 NADPH + Ribulose 5 Phosphate + CO2 + 2H+'
'Reaction 61'	'FED: Glyc1'	'Glucose 6-Phosphate-> Glucose 1-Phosphate'
'Reaction 70'	'Malate -> Pyruvate'	'Malate + NADP -> Pyruvate + NADPH + CO2'
'Reaction 76'	'PPP - ribulose->ribose'	'Ribulose 5 Phosphate -> Ribose 5-Phosphate'
'Reaction 77'	'PPP: Ribose 5 phosphate -> Glyceraldehyde 3 phosphate'	'Ribose 5 Phosphate + Xylulose 5 Phosphate->Glyceraldehyde 3 phosphate + Sedoheptulose 7 phosphate'
'Reaction 78'	'PPP Ribulose -> Xylulose'	'Ribulose 5 Phosphate -> Xylulose 5-phosphate'
'Reaction 84'	'Glucose 1 phosphate -> Glucose 6 Phosphate'	'Glucose 1-phosphate -> Glucose 6-phosphate'
'Reaction 90'	'Acetyl CoA -> Acetoacetyl CoA'	'2 Acetyl-CoA -> CoA + Acetoacetyl-CoA'
'Reaction 119'	'Tyrosine Degradation'	'Tyrosine + 3O2 +2H2O -> NH3 + CO2 + Acetoacetate + Fumarate +H2O2'
'Reaction 124'	'Phenylalanine->Tyrosine'	'Phenylalanine + O2 + Tetrahydrobiopterin -> H2O + Tyrosine + Dihydrobiopterin'
'Reaction 130'	'GSSH formation'	'H2O2 + 2Glutathione -> 2H2O + glutathione disulfide'
'Reaction 131'	'GSSH degradation'	'Glutathione disulfide + NADPH + H+ -> 2 Glutathione + NADP+'
'Reaction 140'	'Chol2'	'Isopentenyl diphosphate -> Dimethylallyl diphosphate'
'Reaction 141'	'Chol3'	'Isopentenyl diphosphate + Dimethylallyl diphosphate -> Pyrophosphate + Geranyl diphosphate'
'Reaction 142'	'Chol4'	'Isopentenyl diphosphate + Geranyl diphosphate -> Pyrophosphate + trans, trans-Farnesyl diphosphate'
'Reaction 143'	'Chol5'	'8O2 + 15 NADPH + 2 Farnesyl Diphosphate + 15H+ -> Lactate + CO2 + 15 NADP+ + 12H2O + 2 Diphosphate + formate'
'Reaction 150'	'Palmitate Synthesis'	'14 NADPH + Acetyl CoA + 7 Malonyl CoA + 14 H+-> CO2 + 14 NADP+ + Palmitate +7CoA'
'Reaction 152'	'Malonyl CoA Synthesis'	'Acetyl CoA + CO2 -> Malonyl-CoA + H+'
'MY ID'	15993
'Parental ID'	15903
'Size'	24
'Cycle Count'	189
Partition	Becomes 15994 and 15995
'Reaction 1'	'Oxygen_Transport'	'Extracellular <-> Cytosol'
'Reaction 14'	'Tyrosine_Transport'	'Extracellular <-> Cytosol'
'Reaction 31'	'Acetoacetate_Transport'	'Extracellular <-> Cytosol'
'Reaction 44'	'Monooxygenase System'	'Ethanol + 2O2 + H+ + NADPH -> NADP+ + Acetylaldehyde + H2O2'
'Reaction 45'	'Catalase I'	'Ethanol + H2O2 -> Acetaldehyde + 2H2O'
'Reaction 46'	'Catalase II'	'2H2O2 -> 2H2O + O2'
'Reaction 48'	'Dismutase'	'O2 + 2H+ -> H2O2'
'Reaction 55'	'PPP-oxidative'	'Glucose-6 Phosphate + 2 NADP+ H2O -> 2 NADPH + Ribulose 5 Phosphate + CO2 + 2H+'
'Reaction 61'	'FED: Glyc1'	'Glucose 6-Phosphate-> Glucose 1-Phosphate'
'Reaction 70'	'Malate -> Pyruvate'	'Malate + NADP -> Pyruvate + NADPH + CO2'
'Reaction 76'	'PPP - ribulose->ribose'	'Ribulose 5 Phosphate -> Ribose 5-Phosphate'
'Reaction 77'	'PPP: Ribose 5 phosphate -> Glyceraldehyde 3 phosphate'	'Ribose 5 Phosphate + Xylulose 5 Phosphate->Glyceraldehyde 3 phosphate + Sedoheptulose 7 phosphate'
'Reaction 78'	'PPP Ribulose -> Xylulose'	'Ribulose 5 Phosphate -> Xylulose 5-phosphate'
'Reaction 84'	'Glucose 1 phosphate -> Glucose 6 Phosphate'	'Glucose 1-phosphate -> Glucose 6-phosphate'
'Reaction 119'	'Tyrosine Degradation'	'Tyrosine + 3O2 +2H2O -> NH3 + CO2 + Acetoacetate + Fumarate +H2O2'
'Reaction 124'	'Phenylalanine->Tyrosine'	'Phenylalanine + O2 + Tetrahydrobiopterin -> H2O + Tyrosine + Dihydrobiopterin'
'Reaction 130'	'GSSH formation'	'H2O2 + 2Glutathione -> 2H2O + glutathione disulfide'
'Reaction 131'	'GSSH degradation'	'Glutathione disulfide + NADPH + H+ -> 2 Glutathione + NADP+'
'Reaction 140'	'Chol2'	'Isopentenyl diphosphate -> Dimethylallyl diphosphate'
'Reaction 141'	'Chol3'	'Isopentenyl diphosphate + Dimethylallyl diphosphate -> Pyrophosphate + Geranyl diphosphate'
'Reaction 142'	'Chol4'	'Isopentenyl diphosphate + Geranyl diphosphate -> Pyrophosphate + trans, trans-Farnesyl diphosphate'
'Reaction 143'	'Chol5'	'8O2 + 15 NADPH + 2 Farnesyl Diphosphate + 15H+ -> Lactate + CO2 + 15 NADP+ + 12H2O + 2 Diphosphate + formate'
'Reaction 150'	'Palmitate Synthesis'	'14 NADPH + Acetyl CoA + 7 Malonyl CoA + 14 H+-> CO2 + 14 NADP+ + Palmitate +7CoA'
'Reaction 152'	'Malonyl CoA Synthesis'	'Acetyl CoA + CO2 -> Malonyl-CoA + H+'
'MY ID'	15994
'Parental ID'	15993
'Size'	16
'Cycle Count'	8
Partition	Becomes 15996, 15999, 16000, 16001
'Reaction 1'	'Oxygen_Transport'	'Extracellular <-> Cytosol'
'Reaction 14'	'Tyrosine_Transport'	'Extracellular <-> Cytosol'
'Reaction 31'	'Acetoacetate_Transport'	'Extracellular <-> Cytosol'
'Reaction 45'	'Catalase I'	'Ethanol + H2O2 -> Acetaldehyde + 2H2O'
'Reaction 46'	'Catalase II'	'2H2O2 -> 2H2O + O2'
'Reaction 48'	'Dismutase'	'O2 + 2H+ -> H2O2'
'Reaction 61'	'FED: Glyc1'	'Glucose 6-Phosphate-> Glucose 1-Phosphate'
'Reaction 76'	'PPP - ribulose->ribose'	'Ribulose 5 Phosphate -> Ribose 5-Phosphate'
'Reaction 77'	'PPP: Ribose 5 phosphate -> Glyceraldehyde 3 phosphate'	'Ribose 5 Phosphate + Xylulose 5 Phosphate->Glyceraldehyde 3 phosphate + Sedoheptulose 7 phosphate'
'Reaction 78'	'PPP Ribulose -> Xylulose'	'Ribulose 5 Phosphate -> Xylulose 5-phosphate'
'Reaction 84'	'Glucose 1 phosphate -> Glucose 6 Phosphate'	'Glucose 1-phosphate -> Glucose 6-phosphate'
'Reaction 119'	'Tyrosine Degradation'	'Tyrosine + 3O2 +2H2O -> NH3 + CO2 + Acetoacetate + Fumarate +H2O2'
'Reaction 124'	'Phenylalanine->Tyrosine'	'Phenylalanine + O2 + Tetrahydrobiopterin -> H2O + Tyrosine + Dihydrobiopterin'
'Reaction 140'	'Chol2'	'Isopentenyl diphosphate -> Dimethylallyl diphosphate'
'Reaction 141'	'Chol3'	'Isopentenyl diphosphate + Dimethylallyl diphosphate -> Pyrophosphate + Geranyl diphosphate'
'Reaction 142'	'Chol4'	'Isopentenyl diphosphate + Geranyl diphosphate -> Pyrophosphate + trans, trans-Farnesyl diphosphate'
'MY ID'	15996
'Parental ID'	15994
'Size'	8
'Cycle Count'	8
Partition	Terminal Node
'Reaction 1'	'Oxygen_Transport'	'Extracellular <-> Cytosol'
'Reaction 14'	'Tyrosine_Transport'	'Extracellular <-> Cytosol'
'Reaction 31'	'Acetoacetate_Transport'	'Extracellular <-> Cytosol'
'Reaction 45'	'Catalase I'	'Ethanol + H2O2 -> Acetaldehyde + 2H2O'
'Reaction 46'	'Catalase II'	'2H2O2 -> 2H2O + O2'
'Reaction 48'	'Dismutase'	'O2 + 2H+ -> H2O2'
'Reaction 119'	'Tyrosine Degradation'	'Tyrosine + 3O2 +2H2O -> NH3 + CO2 + Acetoacetate + Fumarate +H2O2'
'Reaction 124'	'Phenylalanine->Tyrosine'	'Phenylalanine + O2 + Tetrahydrobiopterin -> H2O + Tyrosine + Dihydrobiopterin'
'MY ID'	15999
'Parental ID'	15994
'Size'	2
'Cycle Count'	0
Partition	Terminal Node
'Reaction 61'	'FED: Glyc1'	'Glucose 6-Phosphate-> Glucose 1-Phosphate'
'Reaction 84'	'Glucose 1 phosphate -> Glucose 6 Phosphate'	'Glucose 1-phosphate -> Glucose 6-phosphate'
'MY ID'	16000
'Parental ID'	15994
'Size'	3
'Cycle Count'	0
Partition	Terminal Node
'Reaction 76'	'PPP - ribulose->ribose'	'Ribulose 5 Phosphate -> Ribose 5-Phosphate'
'Reaction 77'	'PPP: Ribose 5 phosphate -> Glyceraldehyde 3 phosphate'	'Ribose 5 Phosphate + Xylulose 5 Phosphate->Glyceraldehyde 3 phosphate + Sedoheptulose 7 phosphate'
'Reaction 78'	'PPP Ribulose -> Xylulose'	'Ribulose 5 Phosphate -> Xylulose 5-phosphate'
'MY ID'	16001
'Parental ID'	15994
'Size'	3
'Cycle Count'	0
Partition	Terminal Node
'Reaction 140'	'Chol2'	'Isopentenyl diphosphate -> Dimethylallyl diphosphate'
'Reaction 141'	'Chol3'	'Isopentenyl diphosphate + Dimethylallyl diphosphate -> Pyrophosphate + Geranyl diphosphate'
'Reaction 142'	'Chol4'	'Isopentenyl diphosphate + Geranyl diphosphate -> Pyrophosphate + trans, trans-Farnesyl diphosphate'
'MY ID'	15995
'Parental ID'	15993
'Size'	8
'Cycle Count'	58
Partition	Divides into 16003, and 16004
'Reaction 44'	'Monooxygenase System'	'Ethanol + 2O2 + H+ + NADPH -> NADP+ + Acetylaldehyde + H2O2'
'Reaction 55'	'PPP-oxidative'	'Glucose-6 Phosphate + 2 NADP+ H2O -> 2 NADPH + Ribulose 5 Phosphate + CO2 + 2H+'
'Reaction 70'	'Malate -> Pyruvate'	'Malate + NADP -> Pyruvate + NADPH + CO2'
'Reaction 130'	'GSSH formation'	'H2O2 + 2Glutathione -> 2H2O + glutathione disulfide'
'Reaction 131'	'GSSH degradation'	'Glutathione disulfide + NADPH + H+ -> 2 Glutathione + NADP+'
'Reaction 143'	'Chol5'	'8O2 + 15 NADPH + 2 Farnesyl Diphosphate + 15H+ -> Lactate + CO2 + 15 NADP+ + 12H2O + 2 Diphosphate + formate'
'Reaction 150'	'Palmitate Synthesis'	'14 NADPH + Acetyl CoA + 7 Malonyl CoA + 14 H+-> CO2 + 14 NADP+ + Palmitate +7CoA'
'Reaction 152'	'Malonyl CoA Synthesis'	'Acetyl CoA + CO2 -> Malonyl-CoA + H+'
'MY ID'	16003
'Parental ID'	15995
'Size'	4
'Cycle Count'	5
Partition	Divides into 16006 and 16007
'Reaction 70'	'Malate -> Pyruvate'	'Malate + NADP -> Pyruvate + NADPH + CO2'
'Reaction 143'	'Chol5'	'8O2 + 15 NADPH + 2 Farnesyl Diphosphate + 15H+ -> Lactate + CO2 + 15 NADP+ + 12H2O + 2 Diphosphate + formate'
'Reaction 150'	'Palmitate Synthesis'	'14 NADPH + Acetyl CoA + 7 Malonyl CoA + 14 H+-> CO2 + 14 NADP+ + Palmitate +7CoA'
'Reaction 152'	'Malonyl CoA Synthesis'	'Acetyl CoA + CO2 -> Malonyl-CoA + H+'
'MY ID'	16006
'Parental ID'	16003
'Size'	2
'Cycle Count'	1
Partition	Terminal Node
'Reaction 70'	'Malate -> Pyruvate'	'Malate + NADP -> Pyruvate + NADPH + CO2'
'Reaction 143'	'Chol5'	'8O2 + 15 NADPH + 2 Farnesyl Diphosphate + 15H+ -> Lactate + CO2 + 15 NADP+ + 12H2O + 2 Diphosphate + formate'
'MY ID'	16007
'Parental ID'	16003
'Size'	2
'Cycle Count'	1
'What Happens to Me'	'create Partition 16009'
'Reaction 150'	'Palmitate Synthesis'	'14 NADPH + Acetyl CoA + 7 Malonyl CoA + 14 H+-> CO2 + 14 NADP+ + Palmitate +7CoA'
'Reaction 152'	'Malonyl CoA Synthesis'	'Acetyl CoA + CO2 -> Malonyl-CoA + H+'
'MY ID'	16004
'Parental ID'	15995
'Size'	4
'Cycle Count'	6
Partition	Divides into 16011 and 16012
'Reaction 44'	'Monooxygenase System'	'Ethanol + 2O2 + H+ + NADPH -> NADP+ + Acetylaldehyde + H2O2'
'Reaction 55'	'PPP-oxidative'	'Glucose-6 Phosphate + 2 NADP+ H2O -> 2 NADPH + Ribulose 5 Phosphate + CO2 + 2H+'
'Reaction 130'	'GSSH formation'	'H2O2 + 2Glutathione -> 2H2O + glutathione disulfide'
'Reaction 131'	'GSSH degradation'	'Glutathione disulfide + NADPH + H+ -> 2 Glutathione + NADP+'
'MY ID'	16011
'Parental ID'	16004
'Size'	2
'Cycle Count'	1
Partition	Terminal Node
'Reaction 130'	'GSSH formation'	'H2O2 + 2Glutathione -> 2H2O + glutathione disulfide'
'Reaction 131'	'GSSH degradation'	'Glutathione disulfide + NADPH + H+ -> 2 Glutathione + NADP+'
'MY ID'	16012
'Parental ID'	16004
'Size'	2
'Cycle Count'	1
Partition	Terminal Node
'Reaction 44'	'Monooxygenase System'	'Ethanol + 2O2 + H+ + NADPH -> NADP+ + Acetylaldehyde + H2O2'
'Reaction 55'	'PPP-oxidative'	'Glucose-6 Phosphate + 2 NADP+ H2O -> 2 NADPH + Ribulose 5 Phosphate + CO2 + 2H+'
'MY ID'	16015
'Parental ID'	15903
'Size'	1
'Cycle Count'	0
Partition	Terminal Node
'Reaction 27'	'Glucose_Transport'	'Extracellular <-> Cytosol'
'MY ID'	16016
'Parental ID'	15903
'Size'	1
'Cycle Count'	0
Partitoin	Terminal Node
'Reaction 90'	'Acetyl CoA -> Acetoacetyl CoA'	'2 Acetyl-CoA -> CoA + Acetoacetyl-CoA'

## Sheet: Complete_Shred_Reg_Report
Report for ShReD- partition of complete model with cofactors and regulatory edges present (Figure 5B)
Module_ID	Size	Cycle_Count	Homogeneity Index	Depth	Height	Num_Shred	Ave_Shred
15900	159	1306	0.265823	0	7	7381	6.12
15902	133	1017	0.285714	1	6	4465	5.34
15903	26	192	0.230769	1	3	91	4.77
15905	82	1050	0.402439	2	3	780	4.64
15906	51	1037	0.313725	2	5	1176	4.91
15907	71	1043	0.366197	2	3	780	4.64
15908	48	1026	0.416667	3	0	136	3.51
15909	23	426	0.73913	3	2	159	4.5
15914	11	14	0.727273	4	1	21	3.38
15915	12	39	0.75	4	1	45	3.8
15917	8	6	0.75	5	0	9	2.89
15918	3	2	0.666667	5	0	3	2.67
15926	7	6	0.857143	5	0	10	3
15927	5	2	0.6	5	0	3	2.67
15932	1	0	1	2	0	0	0
15933	1	0	1	2	0	0	0
15934	9	0	0.555556	2	0	0	0
15935	50	1035	0.32	2	5	1176	4.91
15936	19	1007	0.789474	3	4	136	4.49
15937	31	1035	0.193548	3	3	435	4.46
15938	1	0	1	3	0	0	0
15939	17	1007	0.882353	3	4	136	4.49
15940	13	934	0.846154	4	3	78	3.67
15941	4	2	1	4	0	1	2
15943	8	79	0.875	5	2	28	3.32
15944	5	7	0.8	5	1	10	3.1
15946	4	5	1	6	1	6	2.83
15947	4	5	0.75	6	0	6	2.83
15949	2	1	1	7	0	1	2
15950	2	1	1	7	0	1	2
15957	2	1	1	6	0	1	2
15958	3	2	0.666667	6	0	3	2.67
15963	2	1	1	4	0	1	2
15964	2	1	1	4	0	1	2
15965	1	0	1	3	0	0	0
15967	12	27	0.416667	4	1	36	4.33
15968	19	1020	0.263158	4	2	171	3.75
15970	7	1	0.285714	5	0	1	2
15971	5	5	0.8	5	0	10	3.3
15972	6	1	0.333333	5	0	1	2
15973	1	0	1	5	0	0	0
15978	5	3	0.4	5	0	10	4.1
15979	14	1004	0.214286	5	1	91	3.18
15984	8	129	0.25	6	0	28	2.86
15985	6	6	0.333333	6	0	15	3.27
15992	1	0	1	2	0	0	0
15993	24	189	0.25	1	3	91	4.77
15994	16	8	0.3125	2	0	15	3.67
15995	8	58	0.375	2	2	28	3.36
15996	8	8	0.375	2	0	15	3.67
15999	2	0	1	2	0	0	0
16000	3	0	1	2	0	0	0
16001	3	0	1	2	0	0	0
16003	4	5	0.75	3	1	6	2.83
16004	4	6	0.75	3	1	6	2.67
16006	2	1	0.5	4	0	1	2
16007	2	1	1	4	0	1	2
16011	2	1	1	4	0	1	2
16012	2	1	0.5	4	0	1	2
16015	1	0	1	1	0	0	0
16016	1	0	1	1	0	0	0

## Sheet: Complete_Shred_Noreg_Reactions
Reactions in modules for ShReD-partition of partial model with cofactors but no regulatory edges present (Figure 7A)
'MY ID'	15900
'Parental ID'	Root
'Size'	159
'Cycle Count'	1014
Partition	Divides into 15902 and 15903
'Reaction 1'	'Oxygen_Transport'	'Extracellular <-> Cytosol'
'Reaction 2'	'NH3_Transport'	'Extracellular <-> Cytosol'
'Reaction 3'	'Glutamate_Transport'	'Extracellular <-> Cytosol'
'Reaction 4'	'Glycine-Transport'	'Extracellular <-> Cytosol'
'Reaction 5'	'Alanine_Transport'	'Extracellular <-> Cytosol'
'Reaction 6'	'Lysine_Transport'	'Extracellular <-> Cytosol'
'Reaction 7'	'Asp_Transport'	'Extracellular <-> Cytosol'
'Reaction 8'	'Arginine_Transport'	'Extracellular <-> Cytosol'
'Reaction 9'	'Glutamine_Transport'	'Extracellular <-> Cytosol'
'Reaction 10'	'Serine_Transport'	'Extracellular <-> Cytosol'
'Reaction 11'	'Methionine_Transport'	'Extracellular <-> Cytosol'
'Reaction 12'	'Tryptophan_Transport'	'Extracellular <-> Cytosol'
'Reaction 13'	'Phenylalanine_Transport'	'Extracellular <-> Cytosol'
'Reaction 14'	'Tyrosine_Transport'	'Extracellular <-> Cytosol'
'Reaction 15'	'Urea_Transport'	'Extracellular <-> Cytosol'
'Reaction 16'	'Cysteine_Transport'	'Extracellular <-> Cytosol'
'Reaction 17'	'Glycerol_Transport'	'Extracellular <-> Cytosol'
'Reaction 18'	'Leucine_Transport'	'Extracellular <-> Cytosol'
'Reaction 19'	'Histidine_Transport'	'Extracellular <-> Cytosol'
'Reaction 20'	'Proline_Trnasport'	'Extracellular <-> Cytosol'
'Reaction 21'	'Asn-Transport'	'Extracellular <-> Cytosol'
'Reaction 22'	'Valine_Transport'	'Extracellular <-> Cytosol'
'Reaction 23'	'Lactate_Transport'	'Extracellular <-> Cytosol'
'Reaction 24'	'Cholesterol_Transport'	'Extracellular <-> Cytosol'
'Reaction 25'	'Threonine_Transport'	'Extracellular <-> Cytosol'
'Reaction 26'	'Ethanolamine_Transport'	'Extracellular <-> Cytosol'
'Reaction 27'	'Glucose_Transport'	'Extracellular <-> Cytosol'
'Reaction 28'	'Isoleuine_Transport'	'Extracellular <-> Cytosol'
'Reaction 29'	'VLDL_transport'	'Extracellular <-> Cytosol'
'Reaction 30'	'CO2 Transport'	'Extracellular <-> Cytosol'
'Reaction 31'	'Acetoacetate_Transport'	'Extracellular <-> Cytosol'
'Reaction 32'	'Beta OH Transport'	'Extracellular <-> Cytosol'
'Reaction 33'	'TGZ transport'	'Extracellular <-> Cytosol'
'Reaction 34'	'TGZ_gsh_transport'	'Extracellular <-> Cytosol'
'Reaction 35'	'TGZ_sulfate_transport'	'Extracellular <-> Cytosol'
'Reaction 36'	'TGZ_glucuronide_transport'	'Extracellular <-> Cytosol'
'Reaction 37'	'TGZ_quinone_transport'	'Extracellular <-> Cytosol'
'Reaction 38'	'Glutathione Transport'	'Extracellular <-> Cytosol'
'Reaction 39'	'Ornithine_Transport'	'Extracellular <-> Cytosol'
'Reaction 40'	'Palmitate Uptake'	'Extracellular <-> Cytosol'
'Reaction 41'	'Ethanol Transport'	'Extracellular <-> Cytosol'
'Reaction 42'	'Acetyl CoA transport (M)'	'Mitochondria <-> Cytosol'
'Reaction 43'	'Alcohol Dehydrogenase'	'Ethanol + NAD+ -> Acetaldehyde + NADH + H+'
'Reaction 44'	'Monooxygenase System'	'Ethanol + 2O2 + H+ + NADPH -> NADP+ + Acetylaldehyde + H2O2'
'Reaction 45'	'Catalase I'	'Ethanol + H2O2 -> Acetaldehyde + 2H2O'
'Reaction 46'	'Catalase II'	'2H2O2 -> 2H2O + O2'
'Reaction 47'	'Acetaldehyde -> Acetyl CoA'	'Acetaldehyde + NAD+ + ATP + H2O -> AMP + Diphosphate + 2H+ + AcetylCoA'
'Reaction 48'	'Dismutase'	'O2 + 2H+ -> H2O2'
'Reaction 49'	'Fed: Glucose -> G6P'	'ATP + Glucose -> ADP + Glucose 6-Phosphate'
'Reaction 50'	'FED: G6P -> F6P'	'Glucose 6-Phosphate->Fructose 6 Phosphate'
'Reaction 51'	'FED: F6P->G3P'	'Fructose 6 Phosphate + ATP -> ADP + Glycerone Phosphate + Glyceraldehyde 3 Phosphate'
'Reaction 52'	'FED: G3P->3PG'	'Glyceraldehyde 3 Phosphate + NAD+ ADP +Pi -> 3 Phosphoglycerate + H+ NADH + ATP'
'Reaction 53'	'FED: 3PG -> PEP'	'3 Phosphoglycerate -> Phosphoenolpyruvate + H2O'
'Reaction 54'	'PEP->Pyruvate'	'Phosphoenolpyruvate + ADP -> Pyruvate + ATP'
'Reaction 55'	'PPP-oxidative'	'Glucose-6 Phosphate + 2 NADP+ H2O -> 2 NADPH + Ribulose 5 Phosphate + CO2 + 2H+'
'Reaction 56'	'Fasted: PEP->3PG'	'Phosphoenolpyruvate + H2O -> 3-Phosphoglycerate'
'Reaction 57'	'Fasted: 3PG -> G3P'	' 3 Phosphoglycerate + H+ NADH + ATP -> Glyceraldehyde 3 Phosphate + NAD+ ADP +Pi'
'Reaction 58'	'Fasted: G3P->F6P'	'Glycaldehyde 3-Phosphate + Glycerone Phosphate + H2O-> Fructose 6-Phosphate + Pi'
'Reaction 59'	'Fasted: F6P->G6P'	'Fructose 6-Phosphate -> Glucose 6-Phosphate'
'Reaction 60'	'Fasted: G6P -> Glucose'	'Glucose 6-Phosphate + H2O -> Pi + Glucose + H+'
'Reaction 61'	'FED: Glyc1'	'Glucose 6-Phosphate-> Glucose 1-Phosphate'
'Reaction 62'	'FED: Glyc2'	'8-UDP Glucose + Glyc-4 -> Glycogen -12 + 8 UDP'
'Reaction 63'	'TCA_ 1: acetyl coa->citrate'	'Acetyl CoA + Oxaloacetate + H2O -> Citrate + H+ + CoA'
'Reaction 64'	'TCA_2: Citrate->2oxoglutarate'	'Citrate + NAD+ -> 2-Oxoglutarate + NADH + CO2 + H+'
'Reaction 65'	'TCA_3-2-oxoketoglutarate-M-> succinyl coa M'	'NAD+ + 2-oxoglutarate + CoA-> Succinyl CoA + NADH + CO2'
'Reaction 66'	'TCA_4: succinylcoa-m -> fumarate -M'	'Succinyl-CoA + FAD + Orthophosphate + GDP -> Fumarate + FADH2 + CoA + GTP'
'Reaction 67'	'TCA_5: Fumarate-M -> Malate-M'	'Fumarate + H2O -> Malate'
'Reaction 68'	'TCA_6: Malate-M -> Oxaloacetate-M'	'Malate + NAD+ -> NADH + Oxaloacetate + H+'
'Reaction 69'	'Oxaloacetate->Malate'	'Oxaloacetate + NADH + H+ -> NAD+ + Malate'
'Reaction 70'	'Malate -> Pyruvate'	'Malate + NADP -> Pyruvate + NADPH + CO2'
'Reaction 71'	'Malate -> Malate-M'	'Malate -> Malate-M'
'Reaction 72'	'Urea Cycle 1: Carbomoyl Phosphate Synthesis'	'2ATP + NH3 + CO2 + H2O -> Carbamoyl Phosphate + ADP + Pi + 2H+'
'Reaction 73'	'Urea Cycle_2: Ornithine -> Citrulline'	'Ornithine + Carbamoyl Phosphate -> Pi + 2H+ + Citrulilne'
'Reaction 74'	'Urea Cycle_3: Citrulline -> Arginine'	'Aspartate + Citrulline + ATP -> Arginine + Fumarate + Ppi + AMP'
'Reaction 75'	'Urea Cycle_4: Arginine -> Urea + Ornithine'	'Arginine + H2O -> Urea + Ornithine'
'Reaction 76'	'PPP - ribulose->ribose'	'Ribulose 5 Phosphate -> Ribose 5-Phosphate'
'Reaction 77'	'PPP: Ribose 5 phosphate -> Glyceraldehyde 3 phosphate'	'Ribose 5 Phosphate + Xylulose 5 Phosphate->Glyceraldehyde 3 phosphate + Sedoheptulose 7 phosphate'
'Reaction 78'	'PPP Ribulose -> Xylulose'	'Ribulose 5 Phosphate -> Xylulose 5-phosphate'
'Reaction 79'	'PPP: Xylulose -> G3P'	'Xylulose 5-phosphate + Erythrose 4-phosphate -> Fructose 6 phosphate + Glyceraldehyde 3-phosphate'
'Reaction 80'	'PPP-R01827-fed'	'Fructose 6-phosphate + Erythrose 4-phosphate -> Glyceraldehyde 3 Phosphate + Sedoheptulose 7-phosphate'
'Reaction 81'	'PPP-R01827-fasted'	'Glyceraldehyde 3 Phosphate + Sedoheptulose 7-phosphate -> Fructose 6-phosphate + Erythrose 4-phosphate'
'Reaction 82'	'Glycerone Phosphate -> Glyceraldehyde 3 phosphate'	'Glycrone phosphate -> Glyceraldehyde 3-phosphate'
'Reaction 83'	'Glycogen Degradation'	'Glycogen 12 + 8 Pi + 8 H+ -> 8 Glucose 1-phosphate + Glycogen-4'
'Reaction 84'	'Glucose 1 phosphate -> Glucose 6 Phosphate'	'Glucose 1-phosphate -> Glucose 6-phosphate'
'Reaction 85'	'Pyruvate Transport'	'Pyruvate -> Pyruvate-M'
'Reaction 86'	'Pyruvate-M -> Acetyl CoA-M'	'Pyruvate +NAD+ +CoA -> CO2 + Acetyl CoA + NADH'
'Reaction 87'	'Pyruvate-M->Oxaloacetate-M'	'Pyruvate + ATP -> Oxaloacetate + ADP + Pi'
'Reaction 88'	'Pyruvate-M -> Malate-M '	'Pyruvate + NADH + CO2 -> Malate + NAD+'
'Reaction 89'	'Oxaloaetate-M->PEP-M->PEP'	'Oxaloacetate + GTP + H+ -> CO2 + GDP + Phosphoenolpyruvate'
'Reaction 90'	'Acetyl CoA -> Acetoacetyl CoA'	'2 Acetyl-CoA -> CoA + Acetoacetyl-CoA'
'Reaction 91'	'Acetoacetyl CoA -> Acetoacetate: R00410'	'Succinate + Acetoacetyl CoA -> Acetoacetate + Succinyl-CoA'
'Reaction 92'	'B-OH production'	'Acetoacetate + H+ + NADH -> Beta hydroxybutanoate + NAD+'
'Reaction 93'	'Pyruvate -> Lactate'	'Pyruvate + NADH + H+ -> NAD+ + Lactate'
'Reaction 94'	'Lactate-> Pyruvate'	'NAD+ + Lactate -> NADH + Pyruvate + H+'
'Reaction 95'	'Glutamate -> Ammonia (M)'	'Glutamate + NAD+ + H2O -> NADH + NH3 + 2-oxoglutarate + H+'
'Reaction 96'	'Glutamine->Glutamate'	'Glutamine + H2O -> NH3 + Glutamate'
'Reaction 97'	'Glutamate Transport (cytosol ->Mitochondria)'	Gluatamate-C -> Glutamate-M
'Reaction 98'	'Ammonia->Glutamate-M'	'2-Oxoglutarate + NADH + NH3 + H+ -> Glutamate + NAD+ + H2O '
'Reaction 99'	'Glutamate Transport (Mitochondria->Cytosol)'	Glutamate-M -> Glutamate-C
'Reaction 100'	'Glutamate-> Glutamine'	'Glutamate + ATP + NH3 -> Glutamine + ADP + Pi + H+'
'Reaction 101'	'Alanine Biosynthesis'	'Pyruvate + Glutamate -> 2-oxoglutarate + Alanine'
'Reaction 102'	'Serine-> Glycine'	'Serine + Tetrahydrofolate -> Glycine + 5,10,methylenetetrahydrofolate + H2O'
'Reaction 103'	'Glycine->Serine'	'Glycine + H2O + 5,10-methylenetetrahydrofolate -> Serine + Tetrahydrofolate'
'Reaction 104'	'Glycine -> Glutamate'	'Glycine + 2-Oxoglutarate -> Glutamate + Glyoxylate'
'Reaction 105'	'Serine Biosynthesis'	'Glutamate + 3-phosphoglycerate +NAD+ -> Serine + 2-Oxoglutarate + NADH'
'Reaction 106'	'Aspartate Biosynthesis'	'Glutamate + Oxaloacetate -> Aspartate + 2-Oxoglutarate'
'Reaction 107'	'Asparagine Biosynthesis'	'Aspartate + Glutamine + ATP + H2O -> Pyrophosphate + Glutamate + Asparagine + AMP'
'Reaction 108'	'Proline Biosynthesis'	'Glutamate + 2NADH + 2H+ -> Proline+ 2NAD+ +H2O'
'Reaction 109'	'Alanine Degradation'	' Alanine + 2-Oxoglutarate-> Glutamate + Pyruvate'
'Reaction 110'	'Asparagine Degradation'	'Asparagine + H2O -> NH3 + Aspartate'
'Reaction 111'	'Aspartate Degradation->oxaloacetate'	'Aspartate + 2-Oxoglutarate -> Glutamate + Oxaloacetate'
'Reaction 112'	'Aspartate Degradation->fumarate'	'Aspartate + GTP + IMP -> Fumarate + AMP + Pi + GDP + 2H+'
'Reaction 113'	'Serine Degradation'	'Serine -> NH3 + Pyruvate'
'Reaction 114'	'Arginine Degradation (ornithine to glutamate)'	'Ornithine + 2-Oxoglutarate -> Glutamate + Glutamate 5-semialdehyde'
'Reaction 115'	'Cysteine Degradation'	[]
'Reaction 116'	'Serine-> Alanine'	'Serine + Pyruvate -> alanine + Hydroxypyruvate'
'Reaction 117'	'Serine->Cysteine'	'Serine + HS -> H2O + Cysteine'
'Reaction 118'	'Proline Degradation'	'Proline + 2NAD+ + H2O ->Glutamate + 2NADH + 2H+'
'Reaction 119'	'Tyrosine Degradation'	'Tyrosine + 3O2 +2H2O -> NH3 + CO2 + Acetoacetate + Fumarate +H2O2'
'Reaction 120'	'Histidine Degradation'	'Histidine + 2H2O + tetrahydrofolate -> NH3 + Glutamate + 5-fermimino tetraydrofolate'
'Reaction 121'	'Lysine Degradation -> glutamate, acetyl coaM'	'Lysine + 2-oxoglutarate + 2NAD+ + 2H2O + CoA -> 2 Glutamate + 2CO2+ 2NADH + Acetoacetyl CoA + 2H+'
'Reaction 122'	'Tryptophan Degradation'	'3O2 + Tryptophan + NADPH + NAD+ + 4H2O + CoA -> NH3 + Alanine + 3CO2 + NADP+ + NADH + Acetoacetyl CoA + H+'
'Reaction 123'	'Methionine->Cysteine'	'Serine + Methionine + Pyruvate + 2H2O -> NH3 + Cysteine + 2-oxobutanoate + Diphosphate'
'Reaction 124'	'Phenylalanine->Tyrosine'	'Phenylalanine + O2 + Tetrahydrobiopterin -> H2O + Tyrosine + Dihydrobiopterin'
'Reaction 125'	'Threonine->alpha keot butyrate'	'Threonine -> NH3 + 2-Oxobutanoate'
'Reaction 126'	'Threonine->Glycine'	'Threonine + NAD+ + CoA -> Glycine + NADH + H+'
'Reaction 127'	'Alpha-ketobutanoate->succinylcoa'	'2-oxobutanoate + Oxaloacetate + CoA -> Pyruvate + Succinyl-CoA + formate'
'Reaction 128'	'Glutathione Degradation'	'Glutathione + 2H2O-> Glutamate + Glycine + cysteine'
'Reaction 129'	'Glutathione Synthesis'	'Glutamate + Glycine + Cysteine + 2ATP -> Glutathione + 2ADP + 2Pi'
'Reaction 130'	'GSSH formation'	'H2O2 + 2Glutathione -> 2H2O + glutathione disulfide'
'Reaction 131'	'GSSH degradation'	'Glutathione disulfide + NADPH + H+ -> 2 Glutathione + NADP+'
'Reaction 132'	'Glycerol->sn-Glycerol-3 Phosphate'	'Glycerol + ATP -> ADP + sn-Glycerol 3-phosphate'
'Reaction 133'	'Fasted: sn-Glycerol 3 Phosphate -> Glycerone Phosphate'	'sn-Glycerol 3-phosphate + NAD+ -> NADH + H+ + Glycerone Phosphate'
'Reaction 134'	'Fed: Glycerone Phosphate -> sn-Glycerol 3 Phosphate'	'NADH + H+ + Glycerone Phosphate -> sn-Glycerol 3-phosphate + NAD+'
'Reaction 135'	'snglycerol 3 Phosphate -> 1,2 diacyl sn glycerol'	'Palmitoyl CoA + sn-Glycerol 3-phosphate + H2O -> 1,2 Diacyl sn-glycerol + CoA + Pi'
'Reaction 136'	'Triglyceride Synthesis'	'Palmitoyl CoA + 1,2 Diacyl sn-Glycerol-> Triglyceride + CoA'
'Reaction 137'	'Rop1'	'2.3 Pi + 2.3 ADP + H+ +NADH +0.5 O2 -> 2.3 ATP + H2O + NAD+'
'Reaction 138'	'Rop2'	'0.5 O2 + FADH2 + 1.4 ADP + H+ -> FAD + 1.4 ATP + H2O'
'Reaction 139'	'Chol1'	'2NADPH + Acetyl CoA + Acetoacetyl CoA + 3ATP + H+ + H2O ->CO2 + NADP+ + Isopentenyl diphosphate + 3ADP + Pi'
'Reaction 140'	'Chol2'	'Isopentenyl diphosphate -> Dimethylallyl diphosphate'
'Reaction 141'	'Chol3'	'Isopentenyl diphosphate + Dimethylallyl diphosphate -> Pyrophosphate + Geranyl diphosphate'
'Reaction 142'	'Chol4'	'Isopentenyl diphosphate + Geranyl diphosphate -> Pyrophosphate + trans, trans-Farnesyl diphosphate'
'Reaction 143'	'Chol5'	'8O2 + 15 NADPH + 2 Farnesyl Diphosphate + 15H+ -> Lactate + CO2 + 15 NADP+ + 12H2O + 2 Diphosphate + formate'
'Reaction 144'	'Apo B Synthesis'	'''298 Glutamate + 207 Glycine + 275 Alanine + 357 Lysine + 233 Aspartate + 150 Arginine + 230 Glutamine + 392 Serine + 79 Methioni...'' <Preview truncated at 128 characters>'
'Reaction 145'	'Apo E Synthesis'	'''40 Glutamate +18 Glycine + 39 Alanine + 13 Lysine + 11 Aspartate + 34 Arginine + 32 Glutamine + 14 Serine + 8 Methionine + 8 Tr...'' <Preview truncated at 128 characters>'
'Reaction 146'	'VLDL Synthesis'	'9000 Cholesterol + ApoB + 33 Apo E + 2300 Phosphatidyl Choline + 2500 Phosphatidyl ethanolamine + 12500 Triglyceride-> VLDL'
'Reaction 147'	'Citrate Transport'	'Citrate-M -> Citrate'
'Reaction 148'	'Citrate -> Acetyl CoA'	'ATP + Citrate + CoA -> Acetyl coA + Oxaloacetate +ADP + Pi'
'Reaction 149'	'Beta oxidation(Palmitate -> aceytlcoa)'	'7O2 + Palmitate +27ATP + 8CoA-> 8 Acetyl CoA +28ADP + 7H2O + AMP + 26 Pi'
'Reaction 150'	'Palmitate Synthesis'	'14 NADPH + Acetyl CoA + 7 Malonyl CoA + 14 H+-> CO2 + 14 NADP+ + Palmitate +7CoA'
'Reaction 151'	'Palmitoyl coA'	'Palmitate + CoA -> Palmitoyl CoA + H2O'
'Reaction 152'	'Malonyl CoA Synthesis'	'Acetyl CoA + CO2 -> Malonyl-CoA + H+'
'Reaction 153'	'Phosphatidyl ethanolamine -> Phosphatidyl Choline'	'Phosphatidyl Ethanolamine + 3 Adomet-> Phosphatidyl Choline + Adohyc'
'Reaction 154'	'Ethanolamine -> CDP Ethanolamine'	'Ethanolamine + ATP + CTP-> CDP Ethanolamine + AdP + Diphosphate'
'Reaction 155'	'CDP Ethanolamine -> Phosphatidyl Ethanolamine'	'1,2 Diacyl sn-Glycerol + Palmitoyl CoA -> Phosphatidyl Ethanolamine + CMP'
'Reaction 156'	'TGZ-> TGZ GSH'	'TGZ + Glutathione -> TGZ-GSH'
'Reaction 157'	'TGZ-> TGZ sulfate 1'	'TGZ + SO3 -> TGZ-sulfate'
'Reaction 158'	'TGZ->TGZ-quinone'	'TGZ -> TGZ quinone'
'Reaction 159'	'TGZ->TGZ Glucuronide'	'TGZ -> TGZ-glucuronide'
'MY ID'	15904
'Parental ID'	15902
'Size'	129
'Cycle Count'	1046
Partition	Divides into 15905 and 15906
'Reaction 2'	'NH3_Transport'	'Extracellular <-> Cytosol'
'Reaction 3'	'Glutamate_Transport'	'Extracellular <-> Cytosol'
'Reaction 4'	'Glycine-Transport'	'Extracellular <-> Cytosol'
'Reaction 5'	'Alanine_Transport'	'Extracellular <-> Cytosol'
'Reaction 6'	'Lysine_Transport'	'Extracellular <-> Cytosol'
'Reaction 7'	'Asp_Transport'	'Extracellular <-> Cytosol'
'Reaction 8'	'Arginine_Transport'	'Extracellular <-> Cytosol'
'Reaction 9'	'Glutamine_Transport'	'Extracellular <-> Cytosol'
'Reaction 10'	'Serine_Transport'	'Extracellular <-> Cytosol'
'Reaction 11'	'Methionine_Transport'	'Extracellular <-> Cytosol'
'Reaction 12'	'Tryptophan_Transport'	'Extracellular <-> Cytosol'
'Reaction 13'	'Phenylalanine_Transport'	'Extracellular <-> Cytosol'
'Reaction 15'	'Urea_Transport'	'Extracellular <-> Cytosol'
'Reaction 16'	'Cysteine_Transport'	'Extracellular <-> Cytosol'
'Reaction 17'	'Glycerol_Transport'	'Extracellular <-> Cytosol'
'Reaction 18'	'Leucine_Transport'	'Extracellular <-> Cytosol'
'Reaction 19'	'Histidine_Transport'	'Extracellular <-> Cytosol'
'Reaction 20'	'Proline_Trnasport'	'Extracellular <-> Cytosol'
'Reaction 21'	'Asn-Transport'	'Extracellular <-> Cytosol'
'Reaction 22'	'Valine_Transport'	'Extracellular <-> Cytosol'
'Reaction 23'	'Lactate_Transport'	'Extracellular <-> Cytosol'
'Reaction 24'	'Cholesterol_Transport'	'Extracellular <-> Cytosol'
'Reaction 25'	'Threonine_Transport'	'Extracellular <-> Cytosol'
'Reaction 26'	'Ethanolamine_Transport'	'Extracellular <-> Cytosol'
'Reaction 28'	'Isoleuine_Transport'	'Extracellular <-> Cytosol'
'Reaction 29'	'VLDL_transport'	'Extracellular <-> Cytosol'
'Reaction 30'	'CO2 Transport'	'Extracellular <-> Cytosol'
'Reaction 32'	'Beta OH Transport'	'Extracellular <-> Cytosol'
'Reaction 33'	'TGZ transport'	'Extracellular <-> Cytosol'
'Reaction 34'	'TGZ_gsh_transport'	'Extracellular <-> Cytosol'
'Reaction 35'	'TGZ_sulfate_transport'	'Extracellular <-> Cytosol'
'Reaction 36'	'TGZ_glucuronide_transport'	'Extracellular <-> Cytosol'
'Reaction 37'	'TGZ_quinone_transport'	'Extracellular <-> Cytosol'
'Reaction 38'	'Glutathione Transport'	'Extracellular <-> Cytosol'
'Reaction 39'	'Ornithine_Transport'	'Extracellular <-> Cytosol'
'Reaction 40'	'Palmitate Uptake'	'Extracellular <-> Cytosol'
'Reaction 41'	'Ethanol Transport'	'Extracellular <-> Cytosol'
'Reaction 42'	'Acetyl CoA transport (M)'	'Mitochondria <-> Cytosol'
'Reaction 43'	'Alcohol Dehydrogenase'	'Ethanol + NAD+ -> Acetaldehyde + NADH + H+'
'Reaction 47'	'Acetaldehyde -> Acetyl CoA'	'Acetaldehyde + NAD+ + ATP + H2O -> AMP + Diphosphate + 2H+ + AcetylCoA'
'Reaction 49'	'Fed: Glucose -> G6P'	'ATP + Glucose -> ADP + Glucose 6-Phosphate'
'Reaction 51'	'FED: F6P->G3P'	'Fructose 6 Phosphate + ATP -> ADP + Glycerone Phosphate + Glyceraldehyde 3 Phosphate'
'Reaction 52'	'FED: G3P->3PG'	'Glyceraldehyde 3 Phosphate + NAD+ ADP +Pi -> 3 Phosphoglycerate + H+ NADH + ATP'
'Reaction 53'	'FED: 3PG -> PEP'	'3 Phosphoglycerate -> Phosphoenolpyruvate + H2O'
'Reaction 54'	'PEP->Pyruvate'	'Phosphoenolpyruvate + ADP -> Pyruvate + ATP'
'Reaction 56'	'Fasted: PEP->3PG'	'Phosphoenolpyruvate + H2O -> 3-Phosphoglycerate'
'Reaction 57'	'Fasted: 3PG -> G3P'	' 3 Phosphoglycerate + H+ NADH + ATP -> Glyceraldehyde 3 Phosphate + NAD+ ADP +Pi'
'Reaction 63'	'TCA_ 1: acetyl coa->citrate'	'Acetyl CoA + Oxaloacetate + H2O -> Citrate + H+ + CoA'
'Reaction 64'	'TCA_2: Citrate->2oxoglutarate'	'Citrate + NAD+ -> 2-Oxoglutarate + NADH + CO2 + H+'
'Reaction 65'	'TCA_3-2-oxoketoglutarate-M-> succinyl coa M'	'NAD+ + 2-oxoglutarate + CoA-> Succinyl CoA + NADH + CO2'
'Reaction 66'	'TCA_4: succinylcoa-m -> fumarate -M'	'Succinyl-CoA + FAD + Orthophosphate + GDP -> Fumarate + FADH2 + CoA + GTP'
'Reaction 67'	'TCA_5: Fumarate-M -> Malate-M'	'Fumarate + H2O -> Malate'
'Reaction 68'	'TCA_6: Malate-M -> Oxaloacetate-M'	'Malate + NAD+ -> NADH + Oxaloacetate + H+'
'Reaction 69'	'Oxaloacetate->Malate'	'Oxaloacetate + NADH + H+ -> NAD+ + Malate'
'Reaction 70'	'Malate -> Pyruvate'	'Malate + NADP -> Pyruvate + NADPH + CO2'
'Reaction 71'	'Malate -> Malate-M'	'Malate -> Malate-M'
'Reaction 72'	'Urea Cycle 1: Carbomoyl Phosphate Synthesis'	'2ATP + NH3 + CO2 + H2O -> Carbamoyl Phosphate + ADP + Pi + 2H+'
'Reaction 73'	'Urea Cycle_2: Ornithine -> Citrulline'	'Ornithine + Carbamoyl Phosphate -> Pi + 2H+ + Citrulilne'
'Reaction 74'	'Urea Cycle_3: Citrulline -> Arginine'	'Aspartate + Citrulline + ATP -> Arginine + Fumarate + Ppi + AMP'
'Reaction 75'	'Urea Cycle_4: Arginine -> Urea + Ornithine'	'Arginine + H2O -> Urea + Ornithine'
'Reaction 82'	'Glycerone Phosphate -> Glyceraldehyde 3 phosphate'	'Glycrone phosphate -> Glyceraldehyde 3-phosphate'
'Reaction 85'	'Pyruvate Transport'	'Pyruvate -> Pyruvate-M'
'Reaction 86'	'Pyruvate-M -> Acetyl CoA-M'	'Pyruvate +NAD+ +CoA -> CO2 + Acetyl CoA + NADH'
'Reaction 87'	'Pyruvate-M->Oxaloacetate-M'	'Pyruvate + ATP -> Oxaloacetate + ADP + Pi'
'Reaction 88'	'Pyruvate-M -> Malate-M '	'Pyruvate + NADH + CO2 -> Malate + NAD+'
'Reaction 89'	'Oxaloaetate-M->PEP-M->PEP'	'Oxaloacetate + GTP + H+ -> CO2 + GDP + Phosphoenolpyruvate'
'Reaction 90'	'Acetyl CoA -> Acetoacetyl CoA'	'2 Acetyl-CoA -> CoA + Acetoacetyl-CoA'
'Reaction 91'	'Acetoacetyl CoA -> Acetoacetate: R00410'	'Succinate + Acetoacetyl CoA -> Acetoacetate + Succinyl-CoA'
'Reaction 92'	'B-OH production'	'Acetoacetate + H+ + NADH -> Beta hydroxybutanoate + NAD+'
'Reaction 93'	'Pyruvate -> Lactate'	'Pyruvate + NADH + H+ -> NAD+ + Lactate'
'Reaction 94'	'Lactate-> Pyruvate'	'NAD+ + Lactate -> NADH + Pyruvate + H+'
'Reaction 95'	'Glutamate -> Ammonia (M)'	'Glutamate + NAD+ + H2O -> NADH + NH3 + 2-oxoglutarate + H+'
'Reaction 96'	'Glutamine->Glutamate'	'Glutamine + H2O -> NH3 + Glutamate'
'Reaction 97'	'Glutamate Transport (cytosol ->Mitochondria)'	'-'
'Reaction 98'	'Ammonia->Glutamate-M'	'2-Oxoglutarate + NADH + NH3 + H+ -> Glutamate + NAD+ + H2O '
'Reaction 99'	'Glutamate Transport (Mitochondria->Cytosol)'	'-'
'Reaction 100'	'Glutamate-> Glutamine'	'Glutamate + ATP + NH3 -> Glutamine + ADP + Pi + H+'
'Reaction 101'	'Alanine Biosynthesis'	'Pyruvate + Glutamate -> 2-oxoglutarate + Alanine'
'Reaction 102'	'Serine-> Glycine'	'Serine + Tetrahydrofolate -> Glycine + 5,10,methylenetetrahydrofolate + H2O'
'Reaction 103'	'Glycine->Serine'	'Glycine + H2O + 5,10-methylenetetrahydrofolate -> Serine + Tetrahydrofolate'
'Reaction 104'	'Glycine -> Glutamate'	'Glycine + 2-Oxoglutarate -> Glutamate + Glyoxylate'
'Reaction 105'	'Serine Biosynthesis'	'Glutamate + 3-phosphoglycerate +NAD+ -> Serine + 2-Oxoglutarate + NADH'
'Reaction 106'	'Aspartate Biosynthesis'	'Glutamate + Oxaloacetate -> Aspartate + 2-Oxoglutarate'
'Reaction 107'	'Asparagine Biosynthesis'	'Aspartate + Glutamine + ATP + H2O -> Pyrophosphate + Glutamate + Asparagine + AMP'
'Reaction 108'	'Proline Biosynthesis'	'Glutamate + 2NADH + 2H+ -> Proline+ 2NAD+ +H2O'
'Reaction 109'	'Alanine Degradation'	' Alanine + 2-Oxoglutarate-> Glutamate + Pyruvate'
'Reaction 110'	'Asparagine Degradation'	'Asparagine + H2O -> NH3 + Aspartate'
'Reaction 111'	'Aspartate Degradation->oxaloacetate'	'Aspartate + 2-Oxoglutarate -> Glutamate + Oxaloacetate'
'Reaction 112'	'Aspartate Degradation->fumarate'	'Aspartate + GTP + IMP -> Fumarate + AMP + Pi + GDP + 2H+'
'Reaction 113'	'Serine Degradation'	'Serine -> NH3 + Pyruvate'
'Reaction 114'	'Arginine Degradation (ornithine to glutamate)'	'Ornithine + 2-Oxoglutarate -> Glutamate + Glutamate 5-semialdehyde'
'Reaction 115'	'Cysteine Degradation'	[]
'Reaction 116'	'Serine-> Alanine'	'Serine + Pyruvate -> alanine + Hydroxypyruvate'
'Reaction 117'	'Serine->Cysteine'	'Serine + HS -> H2O + Cysteine'
'Reaction 118'	'Proline Degradation'	'Proline + 2NAD+ + H2O ->Glutamate + 2NADH + 2H+'
'Reaction 120'	'Histidine Degradation'	'Histidine + 2H2O + tetrahydrofolate -> NH3 + Glutamate + 5-fermimino tetraydrofolate'
'Reaction 121'	'Lysine Degradation -> glutamate, acetyl coaM'	'Lysine + 2-oxoglutarate + 2NAD+ + 2H2O + CoA -> 2 Glutamate + 2CO2+ 2NADH + Acetoacetyl CoA + 2H+'
'Reaction 122'	'Tryptophan Degradation'	'3O2 + Tryptophan + NADPH + NAD+ + 4H2O + CoA -> NH3 + Alanine + 3CO2 + NADP+ + NADH + Acetoacetyl CoA + H+'
'Reaction 123'	'Methionine->Cysteine'	'Serine + Methionine + Pyruvate + 2H2O -> NH3 + Cysteine + 2-oxobutanoate + Diphosphate'
'Reaction 125'	'Threonine->alpha keot butyrate'	'Threonine -> NH3 + 2-Oxobutanoate'
'Reaction 126'	'Threonine->Glycine'	'Threonine + NAD+ + CoA -> Glycine + NADH + H+'
'Reaction 127'	'Alpha-ketobutanoate->succinylcoa'	'2-oxobutanoate + Oxaloacetate + CoA -> Pyruvate + Succinyl-CoA + formate'
'Reaction 128'	'Glutathione Degradation'	'Glutathione + 2H2O-> Glutamate + Glycine + cysteine'
'Reaction 129'	'Glutathione Synthesis'	'Glutamate + Glycine + Cysteine + 2ATP -> Glutathione + 2ADP + 2Pi'
'Reaction 130'	'GSSH formation'	'H2O2 + 2Glutathione -> 2H2O + glutathione disulfide'
'Reaction 131'	'GSSH degradation'	'Glutathione disulfide + NADPH + H+ -> 2 Glutathione + NADP+'
'Reaction 132'	'Glycerol->sn-Glycerol-3 Phosphate'	'Glycerol + ATP -> ADP + sn-Glycerol 3-phosphate'
'Reaction 133'	'Fasted: sn-Glycerol 3 Phosphate -> Glycerone Phosphate'	'sn-Glycerol 3-phosphate + NAD+ -> NADH + H+ + Glycerone Phosphate'
'Reaction 134'	'Fed: Glycerone Phosphate -> sn-Glycerol 3 Phosphate'	'NADH + H+ + Glycerone Phosphate -> sn-Glycerol 3-phosphate + NAD+'
'Reaction 135'	'snglycerol 3 Phosphate -> 1,2 diacyl sn glycerol'	'Palmitoyl CoA + sn-Glycerol 3-phosphate + H2O -> 1,2 Diacyl sn-glycerol + CoA + Pi'
'Reaction 136'	'Triglyceride Synthesis'	'Palmitoyl CoA + 1,2 Diacyl sn-Glycerol-> Triglyceride + CoA'
'Reaction 137'	'Rop1'	'2.3 Pi + 2.3 ADP + H+ +NADH +0.5 O2 -> 2.3 ATP + H2O + NAD+'
'Reaction 138'	'Rop2'	'0.5 O2 + FADH2 + 1.4 ADP + H+ -> FAD + 1.4 ATP + H2O'
'Reaction 139'	'Chol1'	'2NADPH + Acetyl CoA + Acetoacetyl CoA + 3ATP + H+ + H2O ->CO2 + NADP+ + Isopentenyl diphosphate + 3ADP + Pi'
'Reaction 144'	'Apo B Synthesis'	'''298 Glutamate + 207 Glycine + 275 Alanine + 357 Lysine + 233 Aspartate + 150 Arginine + 230 Glutamine + 392 Serine + 79 Methioni...'' <Preview truncated at 128 characters>'
'Reaction 145'	'Apo E Synthesis'	'''40 Glutamate +18 Glycine + 39 Alanine + 13 Lysine + 11 Aspartate + 34 Arginine + 32 Glutamine + 14 Serine + 8 Methionine + 8 Tr...'' <Preview truncated at 128 characters>'
'Reaction 146'	'VLDL Synthesis'	'9000 Cholesterol + ApoB + 33 Apo E + 2300 Phosphatidyl Choline + 2500 Phosphatidyl ethanolamine + 12500 Triglyceride-> VLDL'
'Reaction 147'	'Citrate Transport'	'Citrate-M -> Citrate'
'Reaction 148'	'Citrate -> Acetyl CoA'	'ATP + Citrate + CoA -> Acetyl coA + Oxaloacetate +ADP + Pi'
'Reaction 149'	'Beta oxidation(Palmitate -> aceytlcoa)'	'7O2 + Palmitate +27ATP + 8CoA-> 8 Acetyl CoA +28ADP + 7H2O + AMP + 26 Pi'
'Reaction 150'	'Palmitate Synthesis'	'14 NADPH + Acetyl CoA + 7 Malonyl CoA + 14 H+-> CO2 + 14 NADP+ + Palmitate +7CoA'
'Reaction 151'	'Palmitoyl coA'	'Palmitate + CoA -> Palmitoyl CoA + H2O'
'Reaction 153'	'Phosphatidyl ethanolamine -> Phosphatidyl Choline'	'Phosphatidyl Ethanolamine + 3 Adomet-> Phosphatidyl Choline + Adohyc'
'Reaction 154'	'Ethanolamine -> CDP Ethanolamine'	'Ethanolamine + ATP + CTP-> CDP Ethanolamine + AdP + Diphosphate'
'Reaction 155'	'CDP Ethanolamine -> Phosphatidyl Ethanolamine'	'1,2 Diacyl sn-Glycerol + Palmitoyl CoA -> Phosphatidyl Ethanolamine + CMP'
'Reaction 156'	'TGZ-> TGZ GSH'	'TGZ + Glutathione -> TGZ-GSH'
'Reaction 157'	'TGZ-> TGZ sulfate 1'	'TGZ + SO3 -> TGZ-sulfate'
'Reaction 158'	'TGZ->TGZ-quinone'	'TGZ -> TGZ quinone'
'Reaction 159'	'TGZ->TGZ Glucuronide'	'TGZ -> TGZ-glucuronide'
'MY ID'	15905
'Parental ID'	15902
'Size'	88
'Cycle Count'	1112
Partition	Becomes 15907, 15968, 15970, 15971
'Reaction 3'	'Glutamate_Transport'	'Extracellular <-> Cytosol'
'Reaction 4'	'Glycine-Transport'	'Extracellular <-> Cytosol'
'Reaction 5'	'Alanine_Transport'	'Extracellular <-> Cytosol'
'Reaction 6'	'Lysine_Transport'	'Extracellular <-> Cytosol'
'Reaction 7'	'Asp_Transport'	'Extracellular <-> Cytosol'
'Reaction 9'	'Glutamine_Transport'	'Extracellular <-> Cytosol'
'Reaction 10'	'Serine_Transport'	'Extracellular <-> Cytosol'
'Reaction 11'	'Methionine_Transport'	'Extracellular <-> Cytosol'
'Reaction 12'	'Tryptophan_Transport'	'Extracellular <-> Cytosol'
'Reaction 13'	'Phenylalanine_Transport'	'Extracellular <-> Cytosol'
'Reaction 15'	'Urea_Transport'	'Extracellular <-> Cytosol'
'Reaction 16'	'Cysteine_Transport'	'Extracellular <-> Cytosol'
'Reaction 17'	'Glycerol_Transport'	'Extracellular <-> Cytosol'
'Reaction 18'	'Leucine_Transport'	'Extracellular <-> Cytosol'
'Reaction 19'	'Histidine_Transport'	'Extracellular <-> Cytosol'
'Reaction 20'	'Proline_Trnasport'	'Extracellular <-> Cytosol'
'Reaction 22'	'Valine_Transport'	'Extracellular <-> Cytosol'
'Reaction 23'	'Lactate_Transport'	'Extracellular <-> Cytosol'
'Reaction 24'	'Cholesterol_Transport'	'Extracellular <-> Cytosol'
'Reaction 25'	'Threonine_Transport'	'Extracellular <-> Cytosol'
'Reaction 26'	'Ethanolamine_Transport'	'Extracellular <-> Cytosol'
'Reaction 28'	'Isoleuine_Transport'	'Extracellular <-> Cytosol'
'Reaction 29'	'VLDL_transport'	'Extracellular <-> Cytosol'
'Reaction 32'	'Beta OH Transport'	'Extracellular <-> Cytosol'
'Reaction 33'	'TGZ transport'	'Extracellular <-> Cytosol'
'Reaction 34'	'TGZ_gsh_transport'	'Extracellular <-> Cytosol'
'Reaction 35'	'TGZ_sulfate_transport'	'Extracellular <-> Cytosol'
'Reaction 36'	'TGZ_glucuronide_transport'	'Extracellular <-> Cytosol'
'Reaction 37'	'TGZ_quinone_transport'	'Extracellular <-> Cytosol'
'Reaction 38'	'Glutathione Transport'	'Extracellular <-> Cytosol'
'Reaction 39'	'Ornithine_Transport'	'Extracellular <-> Cytosol'
'Reaction 41'	'Ethanol Transport'	'Extracellular <-> Cytosol'
'Reaction 43'	'Alcohol Dehydrogenase'	'Ethanol + NAD+ -> Acetaldehyde + NADH + H+'
'Reaction 47'	'Acetaldehyde -> Acetyl CoA'	'Acetaldehyde + NAD+ + ATP + H2O -> AMP + Diphosphate + 2H+ + AcetylCoA'
'Reaction 52'	'FED: G3P->3PG'	'Glyceraldehyde 3 Phosphate + NAD+ ADP +Pi -> 3 Phosphoglycerate + H+ NADH + ATP'
'Reaction 56'	'Fasted: PEP->3PG'	'Phosphoenolpyruvate + H2O -> 3-Phosphoglycerate'
'Reaction 57'	'Fasted: 3PG -> G3P'	' 3 Phosphoglycerate + H+ NADH + ATP -> Glyceraldehyde 3 Phosphate + NAD+ ADP +Pi'
'Reaction 69'	'Oxaloacetate->Malate'	'Oxaloacetate + NADH + H+ -> NAD+ + Malate'
'Reaction 70'	'Malate -> Pyruvate'	'Malate + NADP -> Pyruvate + NADPH + CO2'
'Reaction 82'	'Glycerone Phosphate -> Glyceraldehyde 3 phosphate'	'Glycrone phosphate -> Glyceraldehyde 3-phosphate'
'Reaction 91'	'Acetoacetyl CoA -> Acetoacetate: R00410'	'Succinate + Acetoacetyl CoA -> Acetoacetate + Succinyl-CoA'
'Reaction 92'	'B-OH production'	'Acetoacetate + H+ + NADH -> Beta hydroxybutanoate + NAD+'
'Reaction 93'	'Pyruvate -> Lactate'	'Pyruvate + NADH + H+ -> NAD+ + Lactate'
'Reaction 94'	'Lactate-> Pyruvate'	'NAD+ + Lactate -> NADH + Pyruvate + H+'
'Reaction 96'	'Glutamine->Glutamate'	'Glutamine + H2O -> NH3 + Glutamate'
'Reaction 97'	'Glutamate Transport (cytosol ->Mitochondria)'	Glutamate-C->Glutamate-M
'Reaction 99'	'Glutamate Transport (Mitochondria->Cytosol)'	Glutamate-M->Glutamate-C
'Reaction 100'	'Glutamate-> Glutamine'	'Glutamate + ATP + NH3 -> Glutamine + ADP + Pi + H+'
'Reaction 101'	'Alanine Biosynthesis'	'Pyruvate + Glutamate -> 2-oxoglutarate + Alanine'
'Reaction 102'	'Serine-> Glycine'	'Serine + Tetrahydrofolate -> Glycine + 5,10,methylenetetrahydrofolate + H2O'
'Reaction 103'	'Glycine->Serine'	'Glycine + H2O + 5,10-methylenetetrahydrofolate -> Serine + Tetrahydrofolate'
'Reaction 104'	'Glycine -> Glutamate'	'Glycine + 2-Oxoglutarate -> Glutamate + Glyoxylate'
'Reaction 105'	'Serine Biosynthesis'	'Glutamate + 3-phosphoglycerate +NAD+ -> Serine + 2-Oxoglutarate + NADH'
'Reaction 107'	'Asparagine Biosynthesis'	'Aspartate + Glutamine + ATP + H2O -> Pyrophosphate + Glutamate + Asparagine + AMP'
'Reaction 108'	'Proline Biosynthesis'	'Glutamate + 2NADH + 2H+ -> Proline+ 2NAD+ +H2O'
'Reaction 109'	'Alanine Degradation'	' Alanine + 2-Oxoglutarate-> Glutamate + Pyruvate'
'Reaction 110'	'Asparagine Degradation'	'Asparagine + H2O -> NH3 + Aspartate'
'Reaction 111'	'Aspartate Degradation->oxaloacetate'	'Aspartate + 2-Oxoglutarate -> Glutamate + Oxaloacetate'
'Reaction 113'	'Serine Degradation'	'Serine -> NH3 + Pyruvate'
'Reaction 114'	'Arginine Degradation (ornithine to glutamate)'	'Ornithine + 2-Oxoglutarate -> Glutamate + Glutamate 5-semialdehyde'
'Reaction 115'	'Cysteine Degradation'	[]
'Reaction 116'	'Serine-> Alanine'	'Serine + Pyruvate -> alanine + Hydroxypyruvate'
'Reaction 117'	'Serine->Cysteine'	'Serine + HS -> H2O + Cysteine'
'Reaction 118'	'Proline Degradation'	'Proline + 2NAD+ + H2O ->Glutamate + 2NADH + 2H+'
'Reaction 120'	'Histidine Degradation'	'Histidine + 2H2O + tetrahydrofolate -> NH3 + Glutamate + 5-fermimino tetraydrofolate'
'Reaction 121'	'Lysine Degradation -> glutamate, acetyl coaM'	'Lysine + 2-oxoglutarate + 2NAD+ + 2H2O + CoA -> 2 Glutamate + 2CO2+ 2NADH + Acetoacetyl CoA + 2H+'
'Reaction 122'	'Tryptophan Degradation'	'3O2 + Tryptophan + NADPH + NAD+ + 4H2O + CoA -> NH3 + Alanine + 3CO2 + NADP+ + NADH + Acetoacetyl CoA + H+'
'Reaction 123'	'Methionine->Cysteine'	'Serine + Methionine + Pyruvate + 2H2O -> NH3 + Cysteine + 2-oxobutanoate + Diphosphate'
'Reaction 125'	'Threonine->alpha keot butyrate'	'Threonine -> NH3 + 2-Oxobutanoate'
'Reaction 126'	'Threonine->Glycine'	'Threonine + NAD+ + CoA -> Glycine + NADH + H+'
'Reaction 128'	'Glutathione Degradation'	'Glutathione + 2H2O-> Glutamate + Glycine + cysteine'
'Reaction 129'	'Glutathione Synthesis'	'Glutamate + Glycine + Cysteine + 2ATP -> Glutathione + 2ADP + 2Pi'
'Reaction 130'	'GSSH formation'	'H2O2 + 2Glutathione -> 2H2O + glutathione disulfide'
'Reaction 131'	'GSSH degradation'	'Glutathione disulfide + NADPH + H+ -> 2 Glutathione + NADP+'
'Reaction 133'	'Fasted: sn-Glycerol 3 Phosphate -> Glycerone Phosphate'	'sn-Glycerol 3-phosphate + NAD+ -> NADH + H+ + Glycerone Phosphate'
'Reaction 134'	'Fed: Glycerone Phosphate -> sn-Glycerol 3 Phosphate'	'NADH + H+ + Glycerone Phosphate -> sn-Glycerol 3-phosphate + NAD+'
'Reaction 135'	'snglycerol 3 Phosphate -> 1,2 diacyl sn glycerol'	'Palmitoyl CoA + sn-Glycerol 3-phosphate + H2O -> 1,2 Diacyl sn-glycerol + CoA + Pi'
'Reaction 136'	'Triglyceride Synthesis'	'Palmitoyl CoA + 1,2 Diacyl sn-Glycerol-> Triglyceride + CoA'
'Reaction 144'	'Apo B Synthesis'	'''298 Glutamate + 207 Glycine + 275 Alanine + 357 Lysine + 233 Aspartate + 150 Arginine + 230 Glutamine + 392 Serine + 79 Methioni...'' <Preview truncated at 128 characters>'
'Reaction 145'	'Apo E Synthesis'	'''40 Glutamate +18 Glycine + 39 Alanine + 13 Lysine + 11 Aspartate + 34 Arginine + 32 Glutamine + 14 Serine + 8 Methionine + 8 Tr...'' <Preview truncated at 128 characters>'
'Reaction 146'	'VLDL Synthesis'	'9000 Cholesterol + ApoB + 33 Apo E + 2300 Phosphatidyl Choline + 2500 Phosphatidyl ethanolamine + 12500 Triglyceride-> VLDL'
'Reaction 151'	'Palmitoyl coA'	'Palmitate + CoA -> Palmitoyl CoA + H2O'
'Reaction 153'	'Phosphatidyl ethanolamine -> Phosphatidyl Choline'	'Phosphatidyl Ethanolamine + 3 Adomet-> Phosphatidyl Choline + Adohyc'
'Reaction 155'	'CDP Ethanolamine -> Phosphatidyl Ethanolamine'	'1,2 Diacyl sn-Glycerol + Palmitoyl CoA -> Phosphatidyl Ethanolamine + CMP'
'Reaction 156'	'TGZ-> TGZ GSH'	'TGZ + Glutathione -> TGZ-GSH'
'Reaction 157'	'TGZ-> TGZ sulfate 1'	'TGZ + SO3 -> TGZ-sulfate'
'Reaction 158'	'TGZ->TGZ-quinone'	'TGZ -> TGZ quinone'
'Reaction 159'	'TGZ->TGZ Glucuronide'	'TGZ -> TGZ-glucuronide'
'MY ID'	15907
'Parental ID'	15905
'Size'	84
'Cycle Count'	1023
Partition	Divides into 15908, 15909
'Reaction 3'	'Glutamate_Transport'	'Extracellular <-> Cytosol'
'Reaction 4'	'Glycine-Transport'	'Extracellular <-> Cytosol'
'Reaction 5'	'Alanine_Transport'	'Extracellular <-> Cytosol'
'Reaction 6'	'Lysine_Transport'	'Extracellular <-> Cytosol'
'Reaction 7'	'Asp_Transport'	'Extracellular <-> Cytosol'
'Reaction 9'	'Glutamine_Transport'	'Extracellular <-> Cytosol'
'Reaction 10'	'Serine_Transport'	'Extracellular <-> Cytosol'
'Reaction 11'	'Methionine_Transport'	'Extracellular <-> Cytosol'
'Reaction 12'	'Tryptophan_Transport'	'Extracellular <-> Cytosol'
'Reaction 13'	'Phenylalanine_Transport'	'Extracellular <-> Cytosol'
'Reaction 16'	'Cysteine_Transport'	'Extracellular <-> Cytosol'
'Reaction 18'	'Leucine_Transport'	'Extracellular <-> Cytosol'
'Reaction 19'	'Histidine_Transport'	'Extracellular <-> Cytosol'
'Reaction 20'	'Proline_Trnasport'	'Extracellular <-> Cytosol'
'Reaction 22'	'Valine_Transport'	'Extracellular <-> Cytosol'
'Reaction 23'	'Lactate_Transport'	'Extracellular <-> Cytosol'
'Reaction 24'	'Cholesterol_Transport'	'Extracellular <-> Cytosol'
'Reaction 25'	'Threonine_Transport'	'Extracellular <-> Cytosol'
'Reaction 28'	'Isoleuine_Transport'	'Extracellular <-> Cytosol'
'Reaction 29'	'VLDL_transport'	'Extracellular <-> Cytosol'
'Reaction 32'	'Beta OH Transport'	'Extracellular <-> Cytosol'
'Reaction 33'	'TGZ transport'	'Extracellular <-> Cytosol'
'Reaction 34'	'TGZ_gsh_transport'	'Extracellular <-> Cytosol'
'Reaction 35'	'TGZ_sulfate_transport'	'Extracellular <-> Cytosol'
'Reaction 36'	'TGZ_glucuronide_transport'	'Extracellular <-> Cytosol'
'Reaction 37'	'TGZ_quinone_transport'	'Extracellular <-> Cytosol'
'Reaction 38'	'Glutathione Transport'	'Extracellular <-> Cytosol'
'Reaction 41'	'Ethanol Transport'	'Extracellular <-> Cytosol'
'Reaction 43'	'Alcohol Dehydrogenase'	'Ethanol + NAD+ -> Acetaldehyde + NADH + H+'
'Reaction 47'	'Acetaldehyde -> Acetyl CoA'	'Acetaldehyde + NAD+ + ATP + H2O -> AMP + Diphosphate + 2H+ + AcetylCoA'
'Reaction 52'	'FED: G3P->3PG'	'Glyceraldehyde 3 Phosphate + NAD+ ADP +Pi -> 3 Phosphoglycerate + H+ NADH + ATP'
'Reaction 56'	'Fasted: PEP->3PG'	'Phosphoenolpyruvate + H2O -> 3-Phosphoglycerate'
'Reaction 57'	'Fasted: 3PG -> G3P'	' 3 Phosphoglycerate + H+ NADH + ATP -> Glyceraldehyde 3 Phosphate + NAD+ ADP +Pi'
'Reaction 69'	'Oxaloacetate->Malate'	'Oxaloacetate + NADH + H+ -> NAD+ + Malate'
'Reaction 70'	'Malate -> Pyruvate'	'Malate + NADP -> Pyruvate + NADPH + CO2'
'Reaction 82'	'Glycerone Phosphate -> Glyceraldehyde 3 phosphate'	'Glycrone phosphate -> Glyceraldehyde 3-phosphate'
'Reaction 91'	'Acetoacetyl CoA -> Acetoacetate: R00410'	'Succinate + Acetoacetyl CoA -> Acetoacetate + Succinyl-CoA'
'Reaction 92'	'B-OH production'	'Acetoacetate + H+ + NADH -> Beta hydroxybutanoate + NAD+'
'Reaction 93'	'Pyruvate -> Lactate'	'Pyruvate + NADH + H+ -> NAD+ + Lactate'
'Reaction 94'	'Lactate-> Pyruvate'	'NAD+ + Lactate -> NADH + Pyruvate + H+'
'Reaction 96'	'Glutamine->Glutamate'	'Glutamine + H2O -> NH3 + Glutamate'
'Reaction 97'	'Glutamate Transport (cytosol ->Mitochondria)'	Glutamate-C->Glutamate-M
'Reaction 99'	'Glutamate Transport (Mitochondria->Cytosol)'	Glutamate-M->Glutamate-C
'Reaction 100'	'Glutamate-> Glutamine'	'Glutamate + ATP + NH3 -> Glutamine + ADP + Pi + H+'
'Reaction 101'	'Alanine Biosynthesis'	'Pyruvate + Glutamate -> 2-oxoglutarate + Alanine'
'Reaction 102'	'Serine-> Glycine'	'Serine + Tetrahydrofolate -> Glycine + 5,10,methylenetetrahydrofolate + H2O'
'Reaction 103'	'Glycine->Serine'	'Glycine + H2O + 5,10-methylenetetrahydrofolate -> Serine + Tetrahydrofolate'
'Reaction 104'	'Glycine -> Glutamate'	'Glycine + 2-Oxoglutarate -> Glutamate + Glyoxylate'
'Reaction 105'	'Serine Biosynthesis'	'Glutamate + 3-phosphoglycerate +NAD+ -> Serine + 2-Oxoglutarate + NADH'
'Reaction 107'	'Asparagine Biosynthesis'	'Aspartate + Glutamine + ATP + H2O -> Pyrophosphate + Glutamate + Asparagine + AMP'
'Reaction 108'	'Proline Biosynthesis'	'Glutamate + 2NADH + 2H+ -> Proline+ 2NAD+ +H2O'
'Reaction 109'	'Alanine Degradation'	' Alanine + 2-Oxoglutarate-> Glutamate + Pyruvate'
'Reaction 110'	'Asparagine Degradation'	'Asparagine + H2O -> NH3 + Aspartate'
'Reaction 111'	'Aspartate Degradation->oxaloacetate'	'Aspartate + 2-Oxoglutarate -> Glutamate + Oxaloacetate'
'Reaction 113'	'Serine Degradation'	'Serine -> NH3 + Pyruvate'
'Reaction 114'	'Arginine Degradation (ornithine to glutamate)'	'Ornithine + 2-Oxoglutarate -> Glutamate + Glutamate 5-semialdehyde'
'Reaction 115'	'Cysteine Degradation'	[]
'Reaction 116'	'Serine-> Alanine'	'Serine + Pyruvate -> alanine + Hydroxypyruvate'
'Reaction 117'	'Serine->Cysteine'	'Serine + HS -> H2O + Cysteine'
'Reaction 118'	'Proline Degradation'	'Proline + 2NAD+ + H2O ->Glutamate + 2NADH + 2H+'
'Reaction 120'	'Histidine Degradation'	'Histidine + 2H2O + tetrahydrofolate -> NH3 + Glutamate + 5-fermimino tetraydrofolate'
'Reaction 121'	'Lysine Degradation -> glutamate, acetyl coaM'	'Lysine + 2-oxoglutarate + 2NAD+ + 2H2O + CoA -> 2 Glutamate + 2CO2+ 2NADH + Acetoacetyl CoA + 2H+'
'Reaction 122'	'Tryptophan Degradation'	'3O2 + Tryptophan + NADPH + NAD+ + 4H2O + CoA -> NH3 + Alanine + 3CO2 + NADP+ + NADH + Acetoacetyl CoA + H+'
'Reaction 123'	'Methionine->Cysteine'	'Serine + Methionine + Pyruvate + 2H2O -> NH3 + Cysteine + 2-oxobutanoate + Diphosphate'
'Reaction 125'	'Threonine->alpha keot butyrate'	'Threonine -> NH3 + 2-Oxobutanoate'
'Reaction 126'	'Threonine->Glycine'	'Threonine + NAD+ + CoA -> Glycine + NADH + H+'
'Reaction 128'	'Glutathione Degradation'	'Glutathione + 2H2O-> Glutamate + Glycine + cysteine'
'Reaction 129'	'Glutathione Synthesis'	'Glutamate + Glycine + Cysteine + 2ATP -> Glutathione + 2ADP + 2Pi'
'Reaction 130'	'GSSH formation'	'H2O2 + 2Glutathione -> 2H2O + glutathione disulfide'
'Reaction 131'	'GSSH degradation'	'Glutathione disulfide + NADPH + H+ -> 2 Glutathione + NADP+'
'Reaction 133'	'Fasted: sn-Glycerol 3 Phosphate -> Glycerone Phosphate'	'sn-Glycerol 3-phosphate + NAD+ -> NADH + H+ + Glycerone Phosphate'
'Reaction 134'	'Fed: Glycerone Phosphate -> sn-Glycerol 3 Phosphate'	'NADH + H+ + Glycerone Phosphate -> sn-Glycerol 3-phosphate + NAD+'
'Reaction 135'	'snglycerol 3 Phosphate -> 1,2 diacyl sn glycerol'	'Palmitoyl CoA + sn-Glycerol 3-phosphate + H2O -> 1,2 Diacyl sn-glycerol + CoA + Pi'
'Reaction 136'	'Triglyceride Synthesis'	'Palmitoyl CoA + 1,2 Diacyl sn-Glycerol-> Triglyceride + CoA'
'Reaction 144'	'Apo B Synthesis'	'''298 Glutamate + 207 Glycine + 275 Alanine + 357 Lysine + 233 Aspartate + 150 Arginine + 230 Glutamine + 392 Serine + 79 Methioni...'' <Preview truncated at 128 characters>'
'Reaction 145'	'Apo E Synthesis'	'''40 Glutamate +18 Glycine + 39 Alanine + 13 Lysine + 11 Aspartate + 34 Arginine + 32 Glutamine + 14 Serine + 8 Methionine + 8 Tr...'' <Preview truncated at 128 characters>'
'Reaction 146'	'VLDL Synthesis'	'9000 Cholesterol + ApoB + 33 Apo E + 2300 Phosphatidyl Choline + 2500 Phosphatidyl ethanolamine + 12500 Triglyceride-> VLDL'
'Reaction 151'	'Palmitoyl coA'	'Palmitate + CoA -> Palmitoyl CoA + H2O'
'Reaction 153'	'Phosphatidyl ethanolamine -> Phosphatidyl Choline'	'Phosphatidyl Ethanolamine + 3 Adomet-> Phosphatidyl Choline + Adohyc'
'Reaction 155'	'CDP Ethanolamine -> Phosphatidyl Ethanolamine'	'1,2 Diacyl sn-Glycerol + Palmitoyl CoA -> Phosphatidyl Ethanolamine + CMP'
'Reaction 156'	'TGZ-> TGZ GSH'	'TGZ + Glutathione -> TGZ-GSH'
'Reaction 157'	'TGZ-> TGZ sulfate 1'	'TGZ + SO3 -> TGZ-sulfate'
'Reaction 158'	'TGZ->TGZ-quinone'	'TGZ -> TGZ quinone'
'Reaction 159'	'TGZ->TGZ Glucuronide'	'TGZ -> TGZ-glucuronide'
'MY ID'	15908
'Parental ID'	15907
'Size'	61
'Cycle Count'	1005
Partition	Becomes 15910, 15947, 15948, 15949, 15950
'Reaction 3'	'Glutamate_Transport'	'Extracellular <-> Cytosol'
'Reaction 4'	'Glycine-Transport'	'Extracellular <-> Cytosol'
'Reaction 5'	'Alanine_Transport'	'Extracellular <-> Cytosol'
'Reaction 6'	'Lysine_Transport'	'Extracellular <-> Cytosol'
'Reaction 7'	'Asp_Transport'	'Extracellular <-> Cytosol'
'Reaction 9'	'Glutamine_Transport'	'Extracellular <-> Cytosol'
'Reaction 10'	'Serine_Transport'	'Extracellular <-> Cytosol'
'Reaction 11'	'Methionine_Transport'	'Extracellular <-> Cytosol'
'Reaction 12'	'Tryptophan_Transport'	'Extracellular <-> Cytosol'
'Reaction 13'	'Phenylalanine_Transport'	'Extracellular <-> Cytosol'
'Reaction 16'	'Cysteine_Transport'	'Extracellular <-> Cytosol'
'Reaction 18'	'Leucine_Transport'	'Extracellular <-> Cytosol'
'Reaction 19'	'Histidine_Transport'	'Extracellular <-> Cytosol'
'Reaction 22'	'Valine_Transport'	'Extracellular <-> Cytosol'
'Reaction 23'	'Lactate_Transport'	'Extracellular <-> Cytosol'
'Reaction 24'	'Cholesterol_Transport'	'Extracellular <-> Cytosol'
'Reaction 25'	'Threonine_Transport'	'Extracellular <-> Cytosol'
'Reaction 28'	'Isoleuine_Transport'	'Extracellular <-> Cytosol'
'Reaction 29'	'VLDL_transport'	'Extracellular <-> Cytosol'
'Reaction 32'	'Beta OH Transport'	'Extracellular <-> Cytosol'
'Reaction 33'	'TGZ transport'	'Extracellular <-> Cytosol'
'Reaction 34'	'TGZ_gsh_transport'	'Extracellular <-> Cytosol'
'Reaction 35'	'TGZ_sulfate_transport'	'Extracellular <-> Cytosol'
'Reaction 36'	'TGZ_glucuronide_transport'	'Extracellular <-> Cytosol'
'Reaction 37'	'TGZ_quinone_transport'	'Extracellular <-> Cytosol'
'Reaction 38'	'Glutathione Transport'	'Extracellular <-> Cytosol'
'Reaction 41'	'Ethanol Transport'	'Extracellular <-> Cytosol'
'Reaction 56'	'Fasted: PEP->3PG'	'Phosphoenolpyruvate + H2O -> 3-Phosphoglycerate'
'Reaction 96'	'Glutamine->Glutamate'	'Glutamine + H2O -> NH3 + Glutamate'
'Reaction 97'	'Glutamate Transport (cytosol ->Mitochondria)'	Glutamate-C -> Glutamate -M
'Reaction 99'	'Glutamate Transport (Mitochondria->Cytosol)'	Glutamate-M -> Glutamate-C
'Reaction 100'	'Glutamate-> Glutamine'	'Glutamate + ATP + NH3 -> Glutamine + ADP + Pi + H+'
'Reaction 101'	'Alanine Biosynthesis'	'Pyruvate + Glutamate -> 2-oxoglutarate + Alanine'
'Reaction 102'	'Serine-> Glycine'	'Serine + Tetrahydrofolate -> Glycine + 5,10,methylenetetrahydrofolate + H2O'
'Reaction 103'	'Glycine->Serine'	'Glycine + H2O + 5,10-methylenetetrahydrofolate -> Serine + Tetrahydrofolate'
'Reaction 104'	'Glycine -> Glutamate'	'Glycine + 2-Oxoglutarate -> Glutamate + Glyoxylate'
'Reaction 107'	'Asparagine Biosynthesis'	'Aspartate + Glutamine + ATP + H2O -> Pyrophosphate + Glutamate + Asparagine + AMP'
'Reaction 110'	'Asparagine Degradation'	'Asparagine + H2O -> NH3 + Aspartate'
'Reaction 113'	'Serine Degradation'	'Serine -> NH3 + Pyruvate'
'Reaction 115'	'Cysteine Degradation'	[]
'Reaction 116'	'Serine-> Alanine'	'Serine + Pyruvate -> alanine + Hydroxypyruvate'
'Reaction 117'	'Serine->Cysteine'	'Serine + HS -> H2O + Cysteine'
'Reaction 120'	'Histidine Degradation'	'Histidine + 2H2O + tetrahydrofolate -> NH3 + Glutamate + 5-fermimino tetraydrofolate'
'Reaction 123'	'Methionine->Cysteine'	'Serine + Methionine + Pyruvate + 2H2O -> NH3 + Cysteine + 2-oxobutanoate + Diphosphate'
'Reaction 125'	'Threonine->alpha keot butyrate'	'Threonine -> NH3 + 2-Oxobutanoate'
'Reaction 128'	'Glutathione Degradation'	'Glutathione + 2H2O-> Glutamate + Glycine + cysteine'
'Reaction 129'	'Glutathione Synthesis'	'Glutamate + Glycine + Cysteine + 2ATP -> Glutathione + 2ADP + 2Pi'
'Reaction 130'	'GSSH formation'	'H2O2 + 2Glutathione -> 2H2O + glutathione disulfide'
'Reaction 131'	'GSSH degradation'	'Glutathione disulfide + NADPH + H+ -> 2 Glutathione + NADP+'
'Reaction 135'	'snglycerol 3 Phosphate -> 1,2 diacyl sn glycerol'	'Palmitoyl CoA + sn-Glycerol 3-phosphate + H2O -> 1,2 Diacyl sn-glycerol + CoA + Pi'
'Reaction 136'	'Triglyceride Synthesis'	'Palmitoyl CoA + 1,2 Diacyl sn-Glycerol-> Triglyceride + CoA'
'Reaction 144'	'Apo B Synthesis'	'''298 Glutamate + 207 Glycine + 275 Alanine + 357 Lysine + 233 Aspartate + 150 Arginine + 230 Glutamine + 392 Serine + 79 Methioni...'' <Preview truncated at 128 characters>'
'Reaction 145'	'Apo E Synthesis'	'''40 Glutamate +18 Glycine + 39 Alanine + 13 Lysine + 11 Aspartate + 34 Arginine + 32 Glutamine + 14 Serine + 8 Methionine + 8 Tr...'' <Preview truncated at 128 characters>'
'Reaction 146'	'VLDL Synthesis'	'9000 Cholesterol + ApoB + 33 Apo E + 2300 Phosphatidyl Choline + 2500 Phosphatidyl ethanolamine + 12500 Triglyceride-> VLDL'
'Reaction 151'	'Palmitoyl coA'	'Palmitate + CoA -> Palmitoyl CoA + H2O'
'Reaction 153'	'Phosphatidyl ethanolamine -> Phosphatidyl Choline'	'Phosphatidyl Ethanolamine + 3 Adomet-> Phosphatidyl Choline + Adohyc'
'Reaction 155'	'CDP Ethanolamine -> Phosphatidyl Ethanolamine'	'1,2 Diacyl sn-Glycerol + Palmitoyl CoA -> Phosphatidyl Ethanolamine + CMP'
'Reaction 156'	'TGZ-> TGZ GSH'	'TGZ + Glutathione -> TGZ-GSH'
'Reaction 157'	'TGZ-> TGZ sulfate 1'	'TGZ + SO3 -> TGZ-sulfate'
'Reaction 158'	'TGZ->TGZ-quinone'	'TGZ -> TGZ quinone'
'Reaction 159'	'TGZ->TGZ Glucuronide'	'TGZ -> TGZ-glucuronide'
'MY ID'	15910
'Parental ID'	15908
'Size'	57
'Cycle Count'	1017
Partition	Divides into 15911 and 15912
'Reaction 3'	'Glutamate_Transport'	'Extracellular <-> Cytosol'
'Reaction 4'	'Glycine-Transport'	'Extracellular <-> Cytosol'
'Reaction 5'	'Alanine_Transport'	'Extracellular <-> Cytosol'
'Reaction 6'	'Lysine_Transport'	'Extracellular <-> Cytosol'
'Reaction 7'	'Asp_Transport'	'Extracellular <-> Cytosol'
'Reaction 9'	'Glutamine_Transport'	'Extracellular <-> Cytosol'
'Reaction 10'	'Serine_Transport'	'Extracellular <-> Cytosol'
'Reaction 11'	'Methionine_Transport'	'Extracellular <-> Cytosol'
'Reaction 12'	'Tryptophan_Transport'	'Extracellular <-> Cytosol'
'Reaction 13'	'Phenylalanine_Transport'	'Extracellular <-> Cytosol'
'Reaction 16'	'Cysteine_Transport'	'Extracellular <-> Cytosol'
'Reaction 18'	'Leucine_Transport'	'Extracellular <-> Cytosol'
'Reaction 19'	'Histidine_Transport'	'Extracellular <-> Cytosol'
'Reaction 22'	'Valine_Transport'	'Extracellular <-> Cytosol'
'Reaction 24'	'Cholesterol_Transport'	'Extracellular <-> Cytosol'
'Reaction 25'	'Threonine_Transport'	'Extracellular <-> Cytosol'
'Reaction 28'	'Isoleuine_Transport'	'Extracellular <-> Cytosol'
'Reaction 29'	'VLDL_transport'	'Extracellular <-> Cytosol'
'Reaction 33'	'TGZ transport'	'Extracellular <-> Cytosol'
'Reaction 34'	'TGZ_gsh_transport'	'Extracellular <-> Cytosol'
'Reaction 35'	'TGZ_sulfate_transport'	'Extracellular <-> Cytosol'
'Reaction 36'	'TGZ_glucuronide_transport'	'Extracellular <-> Cytosol'
'Reaction 37'	'TGZ_quinone_transport'	'Extracellular <-> Cytosol'
'Reaction 38'	'Glutathione Transport'	'Extracellular <-> Cytosol'
'Reaction 96'	'Glutamine->Glutamate'	'Glutamine + H2O -> NH3 + Glutamate'
'Reaction 97'	'Glutamate Transport (cytosol ->Mitochondria)'	Glutamate-C -> Glutamate-M
'Reaction 99'	'Glutamate Transport (Mitochondria->Cytosol)'	Glutamate-M-> Glutamate-C
'Reaction 100'	'Glutamate-> Glutamine'	'Glutamate + ATP + NH3 -> Glutamine + ADP + Pi + H+'
'Reaction 101'	'Alanine Biosynthesis'	'Pyruvate + Glutamate -> 2-oxoglutarate + Alanine'
'Reaction 102'	'Serine-> Glycine'	'Serine + Tetrahydrofolate -> Glycine + 5,10,methylenetetrahydrofolate + H2O'
'Reaction 103'	'Glycine->Serine'	'Glycine + H2O + 5,10-methylenetetrahydrofolate -> Serine + Tetrahydrofolate'
'Reaction 104'	'Glycine -> Glutamate'	'Glycine + 2-Oxoglutarate -> Glutamate + Glyoxylate'
'Reaction 107'	'Asparagine Biosynthesis'	'Aspartate + Glutamine + ATP + H2O -> Pyrophosphate + Glutamate + Asparagine + AMP'
'Reaction 110'	'Asparagine Degradation'	'Asparagine + H2O -> NH3 + Aspartate'
'Reaction 113'	'Serine Degradation'	'Serine -> NH3 + Pyruvate'
'Reaction 115'	'Cysteine Degradation'	[]
'Reaction 116'	'Serine-> Alanine'	'Serine + Pyruvate -> alanine + Hydroxypyruvate'
'Reaction 117'	'Serine->Cysteine'	'Serine + HS -> H2O + Cysteine'
'Reaction 120'	'Histidine Degradation'	'Histidine + 2H2O + tetrahydrofolate -> NH3 + Glutamate + 5-fermimino tetraydrofolate'
'Reaction 123'	'Methionine->Cysteine'	'Serine + Methionine + Pyruvate + 2H2O -> NH3 + Cysteine + 2-oxobutanoate + Diphosphate'
'Reaction 125'	'Threonine->alpha keot butyrate'	'Threonine -> NH3 + 2-Oxobutanoate'
'Reaction 128'	'Glutathione Degradation'	'Glutathione + 2H2O-> Glutamate + Glycine + cysteine'
'Reaction 129'	'Glutathione Synthesis'	'Glutamate + Glycine + Cysteine + 2ATP -> Glutathione + 2ADP + 2Pi'
'Reaction 130'	'GSSH formation'	'H2O2 + 2Glutathione -> 2H2O + glutathione disulfide'
'Reaction 131'	'GSSH degradation'	'Glutathione disulfide + NADPH + H+ -> 2 Glutathione + NADP+'
'Reaction 135'	'snglycerol 3 Phosphate -> 1,2 diacyl sn glycerol'	'Palmitoyl CoA + sn-Glycerol 3-phosphate + H2O -> 1,2 Diacyl sn-glycerol + CoA + Pi'
'Reaction 136'	'Triglyceride Synthesis'	'Palmitoyl CoA + 1,2 Diacyl sn-Glycerol-> Triglyceride + CoA'
'Reaction 144'	'Apo B Synthesis'	'''298 Glutamate + 207 Glycine + 275 Alanine + 357 Lysine + 233 Aspartate + 150 Arginine + 230 Glutamine + 392 Serine + 79 Methioni...'' <Preview truncated at 128 characters>'
'Reaction 145'	'Apo E Synthesis'	'''40 Glutamate +18 Glycine + 39 Alanine + 13 Lysine + 11 Aspartate + 34 Arginine + 32 Glutamine + 14 Serine + 8 Methionine + 8 Tr...'' <Preview truncated at 128 characters>'
'Reaction 146'	'VLDL Synthesis'	'9000 Cholesterol + ApoB + 33 Apo E + 2300 Phosphatidyl Choline + 2500 Phosphatidyl ethanolamine + 12500 Triglyceride-> VLDL'
'Reaction 151'	'Palmitoyl coA'	'Palmitate + CoA -> Palmitoyl CoA + H2O'
'Reaction 153'	'Phosphatidyl ethanolamine -> Phosphatidyl Choline'	'Phosphatidyl Ethanolamine + 3 Adomet-> Phosphatidyl Choline + Adohyc'
'Reaction 155'	'CDP Ethanolamine -> Phosphatidyl Ethanolamine'	'1,2 Diacyl sn-Glycerol + Palmitoyl CoA -> Phosphatidyl Ethanolamine + CMP'
'Reaction 156'	'TGZ-> TGZ GSH'	'TGZ + Glutathione -> TGZ-GSH'
'Reaction 157'	'TGZ-> TGZ sulfate 1'	'TGZ + SO3 -> TGZ-sulfate'
'Reaction 158'	'TGZ->TGZ-quinone'	'TGZ -> TGZ quinone'
'Reaction 159'	'TGZ->TGZ Glucuronide'	'TGZ -> TGZ-glucuronide'
'MY ID'	15911
'Parental ID'	15910
'Size'	45
'Cycle Count'	482
Partition	Becomes 15913, 15934 and 15935
'Reaction 3'	'Glutamate_Transport'	'Extracellular <-> Cytosol'
'Reaction 5'	'Alanine_Transport'	'Extracellular <-> Cytosol'
'Reaction 6'	'Lysine_Transport'	'Extracellular <-> Cytosol'
'Reaction 7'	'Asp_Transport'	'Extracellular <-> Cytosol'
'Reaction 9'	'Glutamine_Transport'	'Extracellular <-> Cytosol'
'Reaction 11'	'Methionine_Transport'	'Extracellular <-> Cytosol'
'Reaction 12'	'Tryptophan_Transport'	'Extracellular <-> Cytosol'
'Reaction 13'	'Phenylalanine_Transport'	'Extracellular <-> Cytosol'
'Reaction 18'	'Leucine_Transport'	'Extracellular <-> Cytosol'
'Reaction 19'	'Histidine_Transport'	'Extracellular <-> Cytosol'
'Reaction 22'	'Valine_Transport'	'Extracellular <-> Cytosol'
'Reaction 24'	'Cholesterol_Transport'	'Extracellular <-> Cytosol'
'Reaction 25'	'Threonine_Transport'	'Extracellular <-> Cytosol'
'Reaction 28'	'Isoleuine_Transport'	'Extracellular <-> Cytosol'
'Reaction 29'	'VLDL_transport'	'Extracellular <-> Cytosol'
'Reaction 33'	'TGZ transport'	'Extracellular <-> Cytosol'
'Reaction 34'	'TGZ_gsh_transport'	'Extracellular <-> Cytosol'
'Reaction 35'	'TGZ_sulfate_transport'	'Extracellular <-> Cytosol'
'Reaction 36'	'TGZ_glucuronide_transport'	'Extracellular <-> Cytosol'
'Reaction 37'	'TGZ_quinone_transport'	'Extracellular <-> Cytosol'
'Reaction 38'	'Glutathione Transport'	'Extracellular <-> Cytosol'
'Reaction 96'	'Glutamine->Glutamate'	'Glutamine + H2O -> NH3 + Glutamate'
'Reaction 97'	'Glutamate Transport (cytosol ->Mitochondria)'	Glutamate-C->Glutamate-M
'Reaction 99'	'Glutamate Transport (Mitochondria->Cytosol)'	Glutamate-M->Glutamate-C
'Reaction 100'	'Glutamate-> Glutamine'	'Glutamate + ATP + NH3 -> Glutamine + ADP + Pi + H+'
'Reaction 101'	'Alanine Biosynthesis'	'Pyruvate + Glutamate -> 2-oxoglutarate + Alanine'
'Reaction 104'	'Glycine -> Glutamate'	'Glycine + 2-Oxoglutarate -> Glutamate + Glyoxylate'
'Reaction 107'	'Asparagine Biosynthesis'	'Aspartate + Glutamine + ATP + H2O -> Pyrophosphate + Glutamate + Asparagine + AMP'
'Reaction 110'	'Asparagine Degradation'	'Asparagine + H2O -> NH3 + Aspartate'
'Reaction 115'	'Cysteine Degradation'	[]
'Reaction 116'	'Serine-> Alanine'	'Serine + Pyruvate -> alanine + Hydroxypyruvate'
'Reaction 120'	'Histidine Degradation'	'Histidine + 2H2O + tetrahydrofolate -> NH3 + Glutamate + 5-fermimino tetraydrofolate'
'Reaction 125'	'Threonine->alpha keot butyrate'	'Threonine -> NH3 + 2-Oxobutanoate'
'Reaction 135'	'snglycerol 3 Phosphate -> 1,2 diacyl sn glycerol'	'Palmitoyl CoA + sn-Glycerol 3-phosphate + H2O -> 1,2 Diacyl sn-glycerol + CoA + Pi'
'Reaction 136'	'Triglyceride Synthesis'	'Palmitoyl CoA + 1,2 Diacyl sn-Glycerol-> Triglyceride + CoA'
'Reaction 144'	'Apo B Synthesis'	'''298 Glutamate + 207 Glycine + 275 Alanine + 357 Lysine + 233 Aspartate + 150 Arginine + 230 Glutamine + 392 Serine + 79 Methioni...'' <Preview truncated at 128 characters>'
'Reaction 145'	'Apo E Synthesis'	'''40 Glutamate +18 Glycine + 39 Alanine + 13 Lysine + 11 Aspartate + 34 Arginine + 32 Glutamine + 14 Serine + 8 Methionine + 8 Tr...'' <Preview truncated at 128 characters>'
'Reaction 146'	'VLDL Synthesis'	'9000 Cholesterol + ApoB + 33 Apo E + 2300 Phosphatidyl Choline + 2500 Phosphatidyl ethanolamine + 12500 Triglyceride-> VLDL'
'Reaction 151'	'Palmitoyl coA'	'Palmitate + CoA -> Palmitoyl CoA + H2O'
'Reaction 153'	'Phosphatidyl ethanolamine -> Phosphatidyl Choline'	'Phosphatidyl Ethanolamine + 3 Adomet-> Phosphatidyl Choline + Adohyc'
'Reaction 155'	'CDP Ethanolamine -> Phosphatidyl Ethanolamine'	'1,2 Diacyl sn-Glycerol + Palmitoyl CoA -> Phosphatidyl Ethanolamine + CMP'
'Reaction 156'	'TGZ-> TGZ GSH'	'TGZ + Glutathione -> TGZ-GSH'
'Reaction 157'	'TGZ-> TGZ sulfate 1'	'TGZ + SO3 -> TGZ-sulfate'
'Reaction 158'	'TGZ->TGZ-quinone'	'TGZ -> TGZ quinone'
'Reaction 159'	'TGZ->TGZ Glucuronide'	'TGZ -> TGZ-glucuronide'
'MY ID'	15913
'Parental ID'	15911
'Size'	35
'Cycle Count'	482
Partition	Divides into 15914 and 15915
'Reaction 3'	'Glutamate_Transport'	'Extracellular <-> Cytosol'
'Reaction 5'	'Alanine_Transport'	'Extracellular <-> Cytosol'
'Reaction 6'	'Lysine_Transport'	'Extracellular <-> Cytosol'
'Reaction 7'	'Asp_Transport'	'Extracellular <-> Cytosol'
'Reaction 9'	'Glutamine_Transport'	'Extracellular <-> Cytosol'
'Reaction 11'	'Methionine_Transport'	'Extracellular <-> Cytosol'
'Reaction 12'	'Tryptophan_Transport'	'Extracellular <-> Cytosol'
'Reaction 13'	'Phenylalanine_Transport'	'Extracellular <-> Cytosol'
'Reaction 18'	'Leucine_Transport'	'Extracellular <-> Cytosol'
'Reaction 19'	'Histidine_Transport'	'Extracellular <-> Cytosol'
'Reaction 22'	'Valine_Transport'	'Extracellular <-> Cytosol'
'Reaction 24'	'Cholesterol_Transport'	'Extracellular <-> Cytosol'
'Reaction 25'	'Threonine_Transport'	'Extracellular <-> Cytosol'
'Reaction 28'	'Isoleuine_Transport'	'Extracellular <-> Cytosol'
'Reaction 29'	'VLDL_transport'	'Extracellular <-> Cytosol'
'Reaction 96'	'Glutamine->Glutamate'	'Glutamine + H2O -> NH3 + Glutamate'
'Reaction 97'	'Glutamate Transport (cytosol ->Mitochondria)'	'-'
'Reaction 99'	'Glutamate Transport (Mitochondria->Cytosol)'	'-'
'Reaction 100'	'Glutamate-> Glutamine'	'Glutamate + ATP + NH3 -> Glutamine + ADP + Pi + H+'
'Reaction 101'	'Alanine Biosynthesis'	'Pyruvate + Glutamate -> 2-oxoglutarate + Alanine'
'Reaction 104'	'Glycine -> Glutamate'	'Glycine + 2-Oxoglutarate -> Glutamate + Glyoxylate'
'Reaction 107'	'Asparagine Biosynthesis'	'Aspartate + Glutamine + ATP + H2O -> Pyrophosphate + Glutamate + Asparagine + AMP'
'Reaction 110'	'Asparagine Degradation'	'Asparagine + H2O -> NH3 + Aspartate'
'Reaction 115'	'Cysteine Degradation'	[]
'Reaction 116'	'Serine-> Alanine'	'Serine + Pyruvate -> alanine + Hydroxypyruvate'
'Reaction 120'	'Histidine Degradation'	'Histidine + 2H2O + tetrahydrofolate -> NH3 + Glutamate + 5-fermimino tetraydrofolate'
'Reaction 125'	'Threonine->alpha keot butyrate'	'Threonine -> NH3 + 2-Oxobutanoate'
'Reaction 135'	'snglycerol 3 Phosphate -> 1,2 diacyl sn glycerol'	'Palmitoyl CoA + sn-Glycerol 3-phosphate + H2O -> 1,2 Diacyl sn-glycerol + CoA + Pi'
'Reaction 136'	'Triglyceride Synthesis'	'Palmitoyl CoA + 1,2 Diacyl sn-Glycerol-> Triglyceride + CoA'
'Reaction 144'	'Apo B Synthesis'	'''298 Glutamate + 207 Glycine + 275 Alanine + 357 Lysine + 233 Aspartate + 150 Arginine + 230 Glutamine + 392 Serine + 79 Methioni...'' <Preview truncated at 128 characters>'
'Reaction 145'	'Apo E Synthesis'	'''40 Glutamate +18 Glycine + 39 Alanine + 13 Lysine + 11 Aspartate + 34 Arginine + 32 Glutamine + 14 Serine + 8 Methionine + 8 Tr...'' <Preview truncated at 128 characters>'
'Reaction 146'	'VLDL Synthesis'	'9000 Cholesterol + ApoB + 33 Apo E + 2300 Phosphatidyl Choline + 2500 Phosphatidyl ethanolamine + 12500 Triglyceride-> VLDL'
'Reaction 151'	'Palmitoyl coA'	'Palmitate + CoA -> Palmitoyl CoA + H2O'
'Reaction 153'	'Phosphatidyl ethanolamine -> Phosphatidyl Choline'	'Phosphatidyl Ethanolamine + 3 Adomet-> Phosphatidyl Choline + Adohyc'
'Reaction 155'	'CDP Ethanolamine -> Phosphatidyl Ethanolamine'	'1,2 Diacyl sn-Glycerol + Palmitoyl CoA -> Phosphatidyl Ethanolamine + CMP'
'MY ID'	15914
'Parental ID'	15913
'Size'	29
'Cycle Count'	21
Partition	Divides into 15917 and 15918
'Reaction 5'	'Alanine_Transport'	'Extracellular <-> Cytosol'
'Reaction 6'	'Lysine_Transport'	'Extracellular <-> Cytosol'
'Reaction 7'	'Asp_Transport'	'Extracellular <-> Cytosol'
'Reaction 9'	'Glutamine_Transport'	'Extracellular <-> Cytosol'
'Reaction 11'	'Methionine_Transport'	'Extracellular <-> Cytosol'
'Reaction 12'	'Tryptophan_Transport'	'Extracellular <-> Cytosol'
'Reaction 13'	'Phenylalanine_Transport'	'Extracellular <-> Cytosol'
'Reaction 18'	'Leucine_Transport'	'Extracellular <-> Cytosol'
'Reaction 19'	'Histidine_Transport'	'Extracellular <-> Cytosol'
'Reaction 22'	'Valine_Transport'	'Extracellular <-> Cytosol'
'Reaction 24'	'Cholesterol_Transport'	'Extracellular <-> Cytosol'
'Reaction 25'	'Threonine_Transport'	'Extracellular <-> Cytosol'
'Reaction 28'	'Isoleuine_Transport'	'Extracellular <-> Cytosol'
'Reaction 29'	'VLDL_transport'	'Extracellular <-> Cytosol'
'Reaction 96'	'Glutamine->Glutamate'	'Glutamine + H2O -> NH3 + Glutamate'
'Reaction 100'	'Glutamate-> Glutamine'	'Glutamate + ATP + NH3 -> Glutamine + ADP + Pi + H+'
'Reaction 107'	'Asparagine Biosynthesis'	'Aspartate + Glutamine + ATP + H2O -> Pyrophosphate + Glutamate + Asparagine + AMP'
'Reaction 110'	'Asparagine Degradation'	'Asparagine + H2O -> NH3 + Aspartate'
'Reaction 116'	'Serine-> Alanine'	'Serine + Pyruvate -> alanine + Hydroxypyruvate'
'Reaction 120'	'Histidine Degradation'	'Histidine + 2H2O + tetrahydrofolate -> NH3 + Glutamate + 5-fermimino tetraydrofolate'
'Reaction 125'	'Threonine->alpha keot butyrate'	'Threonine -> NH3 + 2-Oxobutanoate'
'Reaction 135'	'snglycerol 3 Phosphate -> 1,2 diacyl sn glycerol'	'Palmitoyl CoA + sn-Glycerol 3-phosphate + H2O -> 1,2 Diacyl sn-glycerol + CoA + Pi'
'Reaction 136'	'Triglyceride Synthesis'	'Palmitoyl CoA + 1,2 Diacyl sn-Glycerol-> Triglyceride + CoA'
'Reaction 144'	'Apo B Synthesis'	'''298 Glutamate + 207 Glycine + 275 Alanine + 357 Lysine + 233 Aspartate + 150 Arginine + 230 Glutamine + 392 Serine + 79 Methioni...'' <Preview truncated at 128 characters>'
'Reaction 145'	'Apo E Synthesis'	'''40 Glutamate +18 Glycine + 39 Alanine + 13 Lysine + 11 Aspartate + 34 Arginine + 32 Glutamine + 14 Serine + 8 Methionine + 8 Tr...'' <Preview truncated at 128 characters>'
'Reaction 146'	'VLDL Synthesis'	'9000 Cholesterol + ApoB + 33 Apo E + 2300 Phosphatidyl Choline + 2500 Phosphatidyl ethanolamine + 12500 Triglyceride-> VLDL'
'Reaction 151'	'Palmitoyl coA'	'Palmitate + CoA -> Palmitoyl CoA + H2O'
'Reaction 153'	'Phosphatidyl ethanolamine -> Phosphatidyl Choline'	'Phosphatidyl Ethanolamine + 3 Adomet-> Phosphatidyl Choline + Adohyc'
'Reaction 155'	'CDP Ethanolamine -> Phosphatidyl Ethanolamine'	'1,2 Diacyl sn-Glycerol + Palmitoyl CoA -> Phosphatidyl Ethanolamine + CMP'
'MY ID'	15917
'Parental ID'	15914
'Size'	26
'Cycle Count'	2
Partition	Terminal Node
'Reaction 5'	'Alanine_Transport'	'Extracellular <-> Cytosol'
'Reaction 6'	'Lysine_Transport'	'Extracellular <-> Cytosol'
'Reaction 9'	'Glutamine_Transport'	'Extracellular <-> Cytosol'
'Reaction 11'	'Methionine_Transport'	'Extracellular <-> Cytosol'
'Reaction 12'	'Tryptophan_Transport'	'Extracellular <-> Cytosol'
'Reaction 13'	'Phenylalanine_Transport'	'Extracellular <-> Cytosol'
'Reaction 18'	'Leucine_Transport'	'Extracellular <-> Cytosol'
'Reaction 19'	'Histidine_Transport'	'Extracellular <-> Cytosol'
'Reaction 22'	'Valine_Transport'	'Extracellular <-> Cytosol'
'Reaction 24'	'Cholesterol_Transport'	'Extracellular <-> Cytosol'
'Reaction 25'	'Threonine_Transport'	'Extracellular <-> Cytosol'
'Reaction 28'	'Isoleuine_Transport'	'Extracellular <-> Cytosol'
'Reaction 29'	'VLDL_transport'	'Extracellular <-> Cytosol'
'Reaction 96'	'Glutamine->Glutamate'	'Glutamine + H2O -> NH3 + Glutamate'
'Reaction 100'	'Glutamate-> Glutamine'	'Glutamate + ATP + NH3 -> Glutamine + ADP + Pi + H+'
'Reaction 116'	'Serine-> Alanine'	'Serine + Pyruvate -> alanine + Hydroxypyruvate'
'Reaction 120'	'Histidine Degradation'	'Histidine + 2H2O + tetrahydrofolate -> NH3 + Glutamate + 5-fermimino tetraydrofolate'
'Reaction 125'	'Threonine->alpha keot butyrate'	'Threonine -> NH3 + 2-Oxobutanoate'
'Reaction 135'	'snglycerol 3 Phosphate -> 1,2 diacyl sn glycerol'	'Palmitoyl CoA + sn-Glycerol 3-phosphate + H2O -> 1,2 Diacyl sn-glycerol + CoA + Pi'
'Reaction 136'	'Triglyceride Synthesis'	'Palmitoyl CoA + 1,2 Diacyl sn-Glycerol-> Triglyceride + CoA'
'Reaction 144'	'Apo B Synthesis'	'''298 Glutamate + 207 Glycine + 275 Alanine + 357 Lysine + 233 Aspartate + 150 Arginine + 230 Glutamine + 392 Serine + 79 Methioni...'' <Preview truncated at 128 characters>'
'Reaction 145'	'Apo E Synthesis'	'''40 Glutamate +18 Glycine + 39 Alanine + 13 Lysine + 11 Aspartate + 34 Arginine + 32 Glutamine + 14 Serine + 8 Methionine + 8 Tr...'' <Preview truncated at 128 characters>'
'Reaction 146'	'VLDL Synthesis'	'9000 Cholesterol + ApoB + 33 Apo E + 2300 Phosphatidyl Choline + 2500 Phosphatidyl ethanolamine + 12500 Triglyceride-> VLDL'
'Reaction 151'	'Palmitoyl coA'	'Palmitate + CoA -> Palmitoyl CoA + H2O'
'Reaction 153'	'Phosphatidyl ethanolamine -> Phosphatidyl Choline'	'Phosphatidyl Ethanolamine + 3 Adomet-> Phosphatidyl Choline + Adohyc'
'Reaction 155'	'CDP Ethanolamine -> Phosphatidyl Ethanolamine'	'1,2 Diacyl sn-Glycerol + Palmitoyl CoA -> Phosphatidyl Ethanolamine + CMP'
'MY ID'	15918
'Parental ID'	15914
'Size'	3
'Cycle Count'	2
Partition	Terminal Node
'Reaction 7'	'Asp_Transport'	'Extracellular <-> Cytosol'
'Reaction 107'	'Asparagine Biosynthesis'	'Aspartate + Glutamine + ATP + H2O -> Pyrophosphate + Glutamate + Asparagine + AMP'
'Reaction 110'	'Asparagine Degradation'	'Asparagine + H2O -> NH3 + Aspartate'
'MY ID'	15915
'Parental ID'	15913
'Size'	6
'Cycle Count'	12
Partition	Divides into 15926 and 15927
'Reaction 3'	'Glutamate_Transport'	'Extracellular <-> Cytosol'
'Reaction 97'	'Glutamate Transport (cytosol ->Mitochondria)'	'-'
'Reaction 99'	'Glutamate Transport (Mitochondria->Cytosol)'	'-'
'Reaction 101'	'Alanine Biosynthesis'	'Pyruvate + Glutamate -> 2-oxoglutarate + Alanine'
'Reaction 104'	'Glycine -> Glutamate'	'Glycine + 2-Oxoglutarate -> Glutamate + Glyoxylate'
'Reaction 115'	'Cysteine Degradation'	[]
'MY ID'	15926
'Parental ID'	15915
'Size'	3
'Cycle Count'	2
Partition	Terminal Node
'Reaction 101'	'Alanine Biosynthesis'	'Pyruvate + Glutamate -> 2-oxoglutarate + Alanine'
'Reaction 104'	'Glycine -> Glutamate'	'Glycine + 2-Oxoglutarate -> Glutamate + Glyoxylate'
'Reaction 115'	'Cysteine Degradation'	[]
'MY ID'	15931
'Parental ID'	15927
'Size'	3
'Cycle Count'	2
Partition	Terminal Node
'Reaction 3'	'Glutamate_Transport'	'Extracellular <-> Cytosol'
'Reaction 97'	'Glutamate Transport (cytosol ->Mitochondria)'	'-'
'Reaction 99'	'Glutamate Transport (Mitochondria->Cytosol)'	'-'
'MY ID'	15934
'Parental ID'	15911
'Size'	9
'Cycle Count'	0
Partition	Terminal Node
'Reaction 33'	'TGZ transport'	'Extracellular <-> Cytosol'
'Reaction 34'	'TGZ_gsh_transport'	'Extracellular <-> Cytosol'
'Reaction 35'	'TGZ_sulfate_transport'	'Extracellular <-> Cytosol'
'Reaction 36'	'TGZ_glucuronide_transport'	'Extracellular <-> Cytosol'
'Reaction 37'	'TGZ_quinone_transport'	'Extracellular <-> Cytosol'
'Reaction 156'	'TGZ-> TGZ GSH'	'TGZ + Glutathione -> TGZ-GSH'
'Reaction 157'	'TGZ-> TGZ sulfate 1'	'TGZ + SO3 -> TGZ-sulfate'
'Reaction 158'	'TGZ->TGZ-quinone'	'TGZ -> TGZ quinone'
'Reaction 159'	'TGZ->TGZ Glucuronide'	'TGZ -> TGZ-glucuronide'
'MY ID'	15935
'Parental ID'	15911
'Size'	1
'Cycle Count'	0
Partition	Terminal Node
'Reaction 38'	'Glutathione Transport'	'Extracellular <-> Cytosol'
'MY ID'	15912
'Parental ID'	15910
'Size'	12
'Cycle Count'	68
Partition	Divides into 15937 and 15938
'Reaction 4'	'Glycine-Transport'	'Extracellular <-> Cytosol'
'Reaction 10'	'Serine_Transport'	'Extracellular <-> Cytosol'
'Reaction 16'	'Cysteine_Transport'	'Extracellular <-> Cytosol'
'Reaction 102'	'Serine-> Glycine'	'Serine + Tetrahydrofolate -> Glycine + 5,10,methylenetetrahydrofolate + H2O'
'Reaction 103'	'Glycine->Serine'	'Glycine + H2O + 5,10-methylenetetrahydrofolate -> Serine + Tetrahydrofolate'
'Reaction 113'	'Serine Degradation'	'Serine -> NH3 + Pyruvate'
'Reaction 117'	'Serine->Cysteine'	'Serine + HS -> H2O + Cysteine'
'Reaction 123'	'Methionine->Cysteine'	'Serine + Methionine + Pyruvate + 2H2O -> NH3 + Cysteine + 2-oxobutanoate + Diphosphate'
'Reaction 128'	'Glutathione Degradation'	'Glutathione + 2H2O-> Glutamate + Glycine + cysteine'
'Reaction 129'	'Glutathione Synthesis'	'Glutamate + Glycine + Cysteine + 2ATP -> Glutathione + 2ADP + 2Pi'
'Reaction 130'	'GSSH formation'	'H2O2 + 2Glutathione -> 2H2O + glutathione disulfide'
'Reaction 131'	'GSSH degradation'	'Glutathione disulfide + NADPH + H+ -> 2 Glutathione + NADP+'
'MY ID'	15937
'Parental ID'	15912
'Size'	7
'Cycle Count'	4
Partition	Terminal Node
'Reaction 4'	'Glycine-Transport'	'Extracellular <-> Cytosol'
'Reaction 10'	'Serine_Transport'	'Extracellular <-> Cytosol'
'Reaction 102'	'Serine-> Glycine'	'Serine + Tetrahydrofolate -> Glycine + 5,10,methylenetetrahydrofolate + H2O'
'Reaction 103'	'Glycine->Serine'	'Glycine + H2O + 5,10-methylenetetrahydrofolate -> Serine + Tetrahydrofolate'
'Reaction 113'	'Serine Degradation'	'Serine -> NH3 + Pyruvate'
'Reaction 117'	'Serine->Cysteine'	'Serine + HS -> H2O + Cysteine'
'Reaction 123'	'Methionine->Cysteine'	'Serine + Methionine + Pyruvate + 2H2O -> NH3 + Cysteine + 2-oxobutanoate + Diphosphate'
'MY ID'	15938
'Parental ID'	15912
'Size'	5
'Cycle Count'	5
Partition	Divides into 15941 and 15942
'Reaction 16'	'Cysteine_Transport'	'Extracellular <-> Cytosol'
'Reaction 128'	'Glutathione Degradation'	'Glutathione + 2H2O-> Glutamate + Glycine + cysteine'
'Reaction 129'	'Glutathione Synthesis'	'Glutamate + Glycine + Cysteine + 2ATP -> Glutathione + 2ADP + 2Pi'
'Reaction 130'	'GSSH formation'	'H2O2 + 2Glutathione -> 2H2O + glutathione disulfide'
'Reaction 131'	'GSSH degradation'	'Glutathione disulfide + NADPH + H+ -> 2 Glutathione + NADP+'
'MY ID'	15941
'Parental ID'	15938
'Size'	3
'Cycle Count'	2
Partition	Terminal Node
'Reaction 16'	'Cysteine_Transport'	'Extracellular <-> Cytosol'
'Reaction 128'	'Glutathione Degradation'	'Glutathione + 2H2O-> Glutamate + Glycine + cysteine'
'Reaction 129'	'Glutathione Synthesis'	'Glutamate + Glycine + Cysteine + 2ATP -> Glutathione + 2ADP + 2Pi'
'MY ID'	15942
'Parental ID'	15938
'Size'	2
'Cycle Count'	1
Partition	Terminal Node
'Reaction 130'	'GSSH formation'	'H2O2 + 2Glutathione -> 2H2O + glutathione disulfide'
'Reaction 131'	'GSSH degradation'	'Glutathione disulfide + NADPH + H+ -> 2 Glutathione + NADP+'
'MY ID'	15947
'Parental ID'	15908
'Size'	1
'Cycle Count'	0
Partition	Terminal Node
'Reaction 23'	'Lactate_Transport'	'Extracellular <-> Cytosol'
'MY ID'	15948
'Parental ID'	15908
'Size'	1
'Cycle Count'	0
Partition	Terminal Node
'Reaction 32'	'Beta OH Transport'	'Extracellular <-> Cytosol'
'MY ID'	15949
'Parental ID'	15908
'Size'	1
'Cycle Count'	0
Partition	Terminal Node
'Reaction 41'	'Ethanol Transport'	'Extracellular <-> Cytosol'
'MY ID'	15950
'Parental ID'	15908
'Size'	1
'Cycle Count'	0
Partition	Terminal Node
'Reaction 56'	'Fasted: PEP->3PG'	'Phosphoenolpyruvate + H2O -> 3-Phosphoglycerate'
'MY ID'	15951
'Parental ID'	15909
'Size'	23
'Cycle Count'	1010
Partition	Divides into 15952 and 15953
'Reaction 20'	'Proline_Trnasport'	'Extracellular <-> Cytosol'
'Reaction 43'	'Alcohol Dehydrogenase'	'Ethanol + NAD+ -> Acetaldehyde + NADH + H+'
'Reaction 47'	'Acetaldehyde -> Acetyl CoA'	'Acetaldehyde + NAD+ + ATP + H2O -> AMP + Diphosphate + 2H+ + AcetylCoA'
'Reaction 52'	'FED: G3P->3PG'	'Glyceraldehyde 3 Phosphate + NAD+ ADP +Pi -> 3 Phosphoglycerate + H+ NADH + ATP'
'Reaction 57'	'Fasted: 3PG -> G3P'	' 3 Phosphoglycerate + H+ NADH + ATP -> Glyceraldehyde 3 Phosphate + NAD+ ADP +Pi'
'Reaction 69'	'Oxaloacetate->Malate'	'Oxaloacetate + NADH + H+ -> NAD+ + Malate'
'Reaction 70'	'Malate -> Pyruvate'	'Malate + NADP -> Pyruvate + NADPH + CO2'
'Reaction 82'	'Glycerone Phosphate -> Glyceraldehyde 3 phosphate'	'Glycrone phosphate -> Glyceraldehyde 3-phosphate'
'Reaction 91'	'Acetoacetyl CoA -> Acetoacetate: R00410'	'Succinate + Acetoacetyl CoA -> Acetoacetate + Succinyl-CoA'
'Reaction 92'	'B-OH production'	'Acetoacetate + H+ + NADH -> Beta hydroxybutanoate + NAD+'
'Reaction 93'	'Pyruvate -> Lactate'	'Pyruvate + NADH + H+ -> NAD+ + Lactate'
'Reaction 94'	'Lactate-> Pyruvate'	'NAD+ + Lactate -> NADH + Pyruvate + H+'
'Reaction 105'	'Serine Biosynthesis'	'Glutamate + 3-phosphoglycerate +NAD+ -> Serine + 2-Oxoglutarate + NADH'
'Reaction 108'	'Proline Biosynthesis'	'Glutamate + 2NADH + 2H+ -> Proline+ 2NAD+ +H2O'
'Reaction 109'	'Alanine Degradation'	' Alanine + 2-Oxoglutarate-> Glutamate + Pyruvate'
'Reaction 111'	'Aspartate Degradation->oxaloacetate'	'Aspartate + 2-Oxoglutarate -> Glutamate + Oxaloacetate'
'Reaction 114'	'Arginine Degradation (ornithine to glutamate)'	'Ornithine + 2-Oxoglutarate -> Glutamate + Glutamate 5-semialdehyde'
'Reaction 118'	'Proline Degradation'	'Proline + 2NAD+ + H2O ->Glutamate + 2NADH + 2H+'
'Reaction 121'	'Lysine Degradation -> glutamate, acetyl coaM'	'Lysine + 2-oxoglutarate + 2NAD+ + 2H2O + CoA -> 2 Glutamate + 2CO2+ 2NADH + Acetoacetyl CoA + 2H+'
'Reaction 122'	'Tryptophan Degradation'	'3O2 + Tryptophan + NADPH + NAD+ + 4H2O + CoA -> NH3 + Alanine + 3CO2 + NADP+ + NADH + Acetoacetyl CoA + H+'
'Reaction 126'	'Threonine->Glycine'	'Threonine + NAD+ + CoA -> Glycine + NADH + H+'
'Reaction 133'	'Fasted: sn-Glycerol 3 Phosphate -> Glycerone Phosphate'	'sn-Glycerol 3-phosphate + NAD+ -> NADH + H+ + Glycerone Phosphate'
'Reaction 134'	'Fed: Glycerone Phosphate -> sn-Glycerol 3 Phosphate'	'NADH + H+ + Glycerone Phosphate -> sn-Glycerol 3-phosphate + NAD+'
'MY ID'	15952
'Parental ID'	15909
'Size'	6
'Cycle Count'	3
Partition	Becomes 15954, 15955, 15956
'Reaction 20'	'Proline_Trnasport'	'Extracellular <-> Cytosol'
'Reaction 82'	'Glycerone Phosphate -> Glyceraldehyde 3 phosphate'	'Glycrone phosphate -> Glyceraldehyde 3-phosphate'
'Reaction 105'	'Serine Biosynthesis'	'Glutamate + 3-phosphoglycerate +NAD+ -> Serine + 2-Oxoglutarate + NADH'
'Reaction 109'	'Alanine Degradation'	' Alanine + 2-Oxoglutarate-> Glutamate + Pyruvate'
'Reaction 111'	'Aspartate Degradation->oxaloacetate'	'Aspartate + 2-Oxoglutarate -> Glutamate + Oxaloacetate'
'Reaction 114'	'Arginine Degradation (ornithine to glutamate)'	'Ornithine + 2-Oxoglutarate -> Glutamate + Glutamate 5-semialdehyde'
'MY ID'	15954
'Parental ID'	15952
'Size'	1
'Cycle Count'	0
Partition	Terminal Node
'Reaction 20'	'Proline_Trnasport'	'Extracellular <-> Cytosol'
'MY ID'	15955
'Parental ID'	15952
'Size'	1
'Cycle Count'	0
Partition	Terminal Node
'Reaction 82'	'Glycerone Phosphate -> Glyceraldehyde 3 phosphate'	'Glycrone phosphate -> Glyceraldehyde 3-phosphate'
'MY ID'	15956
'Parental ID'	15952
'Size'	4
'Cycle Count'	3
Partition	Terminal Node
'Reaction 105'	'Serine Biosynthesis'	'Glutamate + 3-phosphoglycerate +NAD+ -> Serine + 2-Oxoglutarate + NADH'
'Reaction 109'	'Alanine Degradation'	' Alanine + 2-Oxoglutarate-> Glutamate + Pyruvate'
'Reaction 111'	'Aspartate Degradation->oxaloacetate'	'Aspartate + 2-Oxoglutarate -> Glutamate + Oxaloacetate'
'Reaction 114'	'Arginine Degradation (ornithine to glutamate)'	'Ornithine + 2-Oxoglutarate -> Glutamate + Glutamate 5-semialdehyde'
'MY ID'	15953
'Parental ID'	15909
'Size'	17
'Cycle Count'	1017
Partition	Divides into 15958, 15959
'Reaction 43'	'Alcohol Dehydrogenase'	'Ethanol + NAD+ -> Acetaldehyde + NADH + H+'
'Reaction 47'	'Acetaldehyde -> Acetyl CoA'	'Acetaldehyde + NAD+ + ATP + H2O -> AMP + Diphosphate + 2H+ + AcetylCoA'
'Reaction 52'	'FED: G3P->3PG'	'Glyceraldehyde 3 Phosphate + NAD+ ADP +Pi -> 3 Phosphoglycerate + H+ NADH + ATP'
'Reaction 57'	'Fasted: 3PG -> G3P'	' 3 Phosphoglycerate + H+ NADH + ATP -> Glyceraldehyde 3 Phosphate + NAD+ ADP +Pi'
'Reaction 69'	'Oxaloacetate->Malate'	'Oxaloacetate + NADH + H+ -> NAD+ + Malate'
'Reaction 70'	'Malate -> Pyruvate'	'Malate + NADP -> Pyruvate + NADPH + CO2'
'Reaction 91'	'Acetoacetyl CoA -> Acetoacetate: R00410'	'Succinate + Acetoacetyl CoA -> Acetoacetate + Succinyl-CoA'
'Reaction 92'	'B-OH production'	'Acetoacetate + H+ + NADH -> Beta hydroxybutanoate + NAD+'
'Reaction 93'	'Pyruvate -> Lactate'	'Pyruvate + NADH + H+ -> NAD+ + Lactate'
'Reaction 94'	'Lactate-> Pyruvate'	'NAD+ + Lactate -> NADH + Pyruvate + H+'
'Reaction 108'	'Proline Biosynthesis'	'Glutamate + 2NADH + 2H+ -> Proline+ 2NAD+ +H2O'
'Reaction 118'	'Proline Degradation'	'Proline + 2NAD+ + H2O ->Glutamate + 2NADH + 2H+'
'Reaction 121'	'Lysine Degradation -> glutamate, acetyl coaM'	'Lysine + 2-oxoglutarate + 2NAD+ + 2H2O + CoA -> 2 Glutamate + 2CO2+ 2NADH + Acetoacetyl CoA + 2H+'
'Reaction 122'	'Tryptophan Degradation'	'3O2 + Tryptophan + NADPH + NAD+ + 4H2O + CoA -> NH3 + Alanine + 3CO2 + NADP+ + NADH + Acetoacetyl CoA + H+'
'Reaction 126'	'Threonine->Glycine'	'Threonine + NAD+ + CoA -> Glycine + NADH + H+'
'Reaction 133'	'Fasted: sn-Glycerol 3 Phosphate -> Glycerone Phosphate'	'sn-Glycerol 3-phosphate + NAD+ -> NADH + H+ + Glycerone Phosphate'
'Reaction 134'	'Fed: Glycerone Phosphate -> sn-Glycerol 3 Phosphate'	'NADH + H+ + Glycerone Phosphate -> sn-Glycerol 3-phosphate + NAD+'
'MY ID'	15958
'Parental ID'	15953
'Size'	5
'Cycle Count'	5
Partition	Divides into 15961 and 15962
'Reaction 70'	'Malate -> Pyruvate'	'Malate + NADP -> Pyruvate + NADPH + CO2'
'Reaction 91'	'Acetoacetyl CoA -> Acetoacetate: R00410'	'Succinate + Acetoacetyl CoA -> Acetoacetate + Succinyl-CoA'
'Reaction 92'	'B-OH production'	'Acetoacetate + H+ + NADH -> Beta hydroxybutanoate + NAD+'
'Reaction 121'	'Lysine Degradation -> glutamate, acetyl coaM'	'Lysine + 2-oxoglutarate + 2NAD+ + 2H2O + CoA -> 2 Glutamate + 2CO2+ 2NADH + Acetoacetyl CoA + 2H+'
'Reaction 122'	'Tryptophan Degradation'	'3O2 + Tryptophan + NADPH + NAD+ + 4H2O + CoA -> NH3 + Alanine + 3CO2 + NADP+ + NADH + Acetoacetyl CoA + H+'
'MY ID'	15961
'Parental ID'	15958
'Size'	3
'Cycle Count'	2
Partition	Terminal Node
'Reaction 91'	'Acetoacetyl CoA -> Acetoacetate: R00410'	'Succinate + Acetoacetyl CoA -> Acetoacetate + Succinyl-CoA'
'Reaction 92'	'B-OH production'	'Acetoacetate + H+ + NADH -> Beta hydroxybutanoate + NAD+'
'Reaction 121'	'Lysine Degradation -> glutamate, acetyl coaM'	'Lysine + 2-oxoglutarate + 2NAD+ + 2H2O + CoA -> 2 Glutamate + 2CO2+ 2NADH + Acetoacetyl CoA + 2H+'
'MY ID'	15966
'Parental ID'	15962
'Size'	2
'Cycle Count'	1
Partition	Terminal Node
'Reaction 70'	'Malate -> Pyruvate'	'Malate + NADP -> Pyruvate + NADPH + CO2'
'Reaction 122'	'Tryptophan Degradation'	'3O2 + Tryptophan + NADPH + NAD+ + 4H2O + CoA -> NH3 + Alanine + 3CO2 + NADP+ + NADH + Acetoacetyl CoA + H+'
'MY ID'	15959
'Parental ID'	15953
'Size'	12
'Cycle Count'	1009
'What Happens to Me'	'create Partition 15967'
'Reaction 43'	'Alcohol Dehydrogenase'	'Ethanol + NAD+ -> Acetaldehyde + NADH + H+'
'Reaction 47'	'Acetaldehyde -> Acetyl CoA'	'Acetaldehyde + NAD+ + ATP + H2O -> AMP + Diphosphate + 2H+ + AcetylCoA'
'Reaction 52'	'FED: G3P->3PG'	'Glyceraldehyde 3 Phosphate + NAD+ ADP +Pi -> 3 Phosphoglycerate + H+ NADH + ATP'
'Reaction 57'	'Fasted: 3PG -> G3P'	' 3 Phosphoglycerate + H+ NADH + ATP -> Glyceraldehyde 3 Phosphate + NAD+ ADP +Pi'
'Reaction 69'	'Oxaloacetate->Malate'	'Oxaloacetate + NADH + H+ -> NAD+ + Malate'
'Reaction 93'	'Pyruvate -> Lactate'	'Pyruvate + NADH + H+ -> NAD+ + Lactate'
'Reaction 94'	'Lactate-> Pyruvate'	'NAD+ + Lactate -> NADH + Pyruvate + H+'
'Reaction 108'	'Proline Biosynthesis'	'Glutamate + 2NADH + 2H+ -> Proline+ 2NAD+ +H2O'
'Reaction 118'	'Proline Degradation'	'Proline + 2NAD+ + H2O ->Glutamate + 2NADH + 2H+'
'Reaction 126'	'Threonine->Glycine'	'Threonine + NAD+ + CoA -> Glycine + NADH + H+'
'Reaction 133'	'Fasted: sn-Glycerol 3 Phosphate -> Glycerone Phosphate'	'sn-Glycerol 3-phosphate + NAD+ -> NADH + H+ + Glycerone Phosphate'
'Reaction 134'	'Fed: Glycerone Phosphate -> sn-Glycerol 3 Phosphate'	'NADH + H+ + Glycerone Phosphate -> sn-Glycerol 3-phosphate + NAD+'
'MY ID'	15968
'Parental ID'	15905
'Size'	1
'Cycle Count'	0
Partition	Terminal Node
'Reaction 15'	'Urea_Transport'	'Extracellular <-> Cytosol'
'MY ID'	15969
'Parental ID'	15905
'Size'	1
'Cycle Count'	0
Partition	Terminal Node
'Reaction 17'	'Glycerol_Transport'	'Extracellular <-> Cytosol'
'MY ID'	15970
'Parental ID'	15905
'Size'	1
'Cycle Count'	0
Partition	Terminal Node
'Reaction 26'	'Ethanolamine_Transport'	'Extracellular <-> Cytosol'
'MY ID'	15971
'Parental ID'	15905
'Size'	1
'Cycle Count'	0
Partition	Terminal Node
'Reaction 39'	'Ornithine_Transport'	'Extracellular <-> Cytosol'
'MY ID'	15902
'Parental ID'	15906
'Size'	41
'Cycle Count'	1028
Partition	Becomes 15972 and 16003
'Reaction 2'	'NH3_Transport'	'Extracellular <-> Cytosol'
'Reaction 8'	'Arginine_Transport'	'Extracellular <-> Cytosol'
'Reaction 21'	'Asn-Transport'	'Extracellular <-> Cytosol'
'Reaction 30'	'CO2 Transport'	'Extracellular <-> Cytosol'
'Reaction 40'	'Palmitate Uptake'	'Extracellular <-> Cytosol'
'Reaction 42'	'Acetyl CoA transport (M)'	'Mitochondria <-> Cytosol'
'Reaction 49'	'Fed: Glucose -> G6P'	'ATP + Glucose -> ADP + Glucose 6-Phosphate'
'Reaction 51'	'FED: F6P->G3P'	'Fructose 6 Phosphate + ATP -> ADP + Glycerone Phosphate + Glyceraldehyde 3 Phosphate'
'Reaction 53'	'FED: 3PG -> PEP'	'3 Phosphoglycerate -> Phosphoenolpyruvate + H2O'
'Reaction 54'	'PEP->Pyruvate'	'Phosphoenolpyruvate + ADP -> Pyruvate + ATP'
'Reaction 63'	'TCA_ 1: acetyl coa->citrate'	'Acetyl CoA + Oxaloacetate + H2O -> Citrate + H+ + CoA'
'Reaction 64'	'TCA_2: Citrate->2oxoglutarate'	'Citrate + NAD+ -> 2-Oxoglutarate + NADH + CO2 + H+'
'Reaction 65'	'TCA_3-2-oxoketoglutarate-M-> succinyl coa M'	'NAD+ + 2-oxoglutarate + CoA-> Succinyl CoA + NADH + CO2'
'Reaction 66'	'TCA_4: succinylcoa-m -> fumarate -M'	'Succinyl-CoA + FAD + Orthophosphate + GDP -> Fumarate + FADH2 + CoA + GTP'
'Reaction 67'	'TCA_5: Fumarate-M -> Malate-M'	'Fumarate + H2O -> Malate'
'Reaction 68'	'TCA_6: Malate-M -> Oxaloacetate-M'	'Malate + NAD+ -> NADH + Oxaloacetate + H+'
'Reaction 71'	'Malate -> Malate-M'	'Malate -> Malate-M'
'Reaction 72'	'Urea Cycle 1: Carbomoyl Phosphate Synthesis'	'2ATP + NH3 + CO2 + H2O -> Carbamoyl Phosphate + ADP + Pi + 2H+'
'Reaction 73'	'Urea Cycle_2: Ornithine -> Citrulline'	'Ornithine + Carbamoyl Phosphate -> Pi + 2H+ + Citrulilne'
'Reaction 74'	'Urea Cycle_3: Citrulline -> Arginine'	'Aspartate + Citrulline + ATP -> Arginine + Fumarate + Ppi + AMP'
'Reaction 75'	'Urea Cycle_4: Arginine -> Urea + Ornithine'	'Arginine + H2O -> Urea + Ornithine'
'Reaction 85'	'Pyruvate Transport'	'Pyruvate -> Pyruvate-M'
'Reaction 86'	'Pyruvate-M -> Acetyl CoA-M'	'Pyruvate +NAD+ +CoA -> CO2 + Acetyl CoA + NADH'
'Reaction 87'	'Pyruvate-M->Oxaloacetate-M'	'Pyruvate + ATP -> Oxaloacetate + ADP + Pi'
'Reaction 88'	'Pyruvate-M -> Malate-M '	'Pyruvate + NADH + CO2 -> Malate + NAD+'
'Reaction 89'	'Oxaloaetate-M->PEP-M->PEP'	'Oxaloacetate + GTP + H+ -> CO2 + GDP + Phosphoenolpyruvate'
'Reaction 90'	'Acetyl CoA -> Acetoacetyl CoA'	'2 Acetyl-CoA -> CoA + Acetoacetyl-CoA'
'Reaction 95'	'Glutamate -> Ammonia (M)'	'Glutamate + NAD+ + H2O -> NADH + NH3 + 2-oxoglutarate + H+'
'Reaction 98'	'Ammonia->Glutamate-M'	'2-Oxoglutarate + NADH + NH3 + H+ -> Glutamate + NAD+ + H2O '
'Reaction 106'	'Aspartate Biosynthesis'	'Glutamate + Oxaloacetate -> Aspartate + 2-Oxoglutarate'
'Reaction 112'	'Aspartate Degradation->fumarate'	'Aspartate + GTP + IMP -> Fumarate + AMP + Pi + GDP + 2H+'
'Reaction 127'	'Alpha-ketobutanoate->succinylcoa'	'2-oxobutanoate + Oxaloacetate + CoA -> Pyruvate + Succinyl-CoA + formate'
'Reaction 132'	'Glycerol->sn-Glycerol-3 Phosphate'	'Glycerol + ATP -> ADP + sn-Glycerol 3-phosphate'
'Reaction 137'	'Rop1'	'2.3 Pi + 2.3 ADP + H+ +NADH +0.5 O2 -> 2.3 ATP + H2O + NAD+'
'Reaction 138'	'Rop2'	'0.5 O2 + FADH2 + 1.4 ADP + H+ -> FAD + 1.4 ATP + H2O'
'Reaction 139'	'Chol1'	'2NADPH + Acetyl CoA + Acetoacetyl CoA + 3ATP + H+ + H2O ->CO2 + NADP+ + Isopentenyl diphosphate + 3ADP + Pi'
'Reaction 147'	'Citrate Transport'	'Citrate-M -> Citrate'
'Reaction 148'	'Citrate -> Acetyl CoA'	'ATP + Citrate + CoA -> Acetyl coA + Oxaloacetate +ADP + Pi'
'Reaction 149'	'Beta oxidation(Palmitate -> aceytlcoa)'	'7O2 + Palmitate +27ATP + 8CoA-> 8 Acetyl CoA +28ADP + 7H2O + AMP + 26 Pi'
'Reaction 150'	'Palmitate Synthesis'	'14 NADPH + Acetyl CoA + 7 Malonyl CoA + 14 H+-> CO2 + 14 NADP+ + Palmitate +7CoA'
'Reaction 154'	'Ethanolamine -> CDP Ethanolamine'	'Ethanolamine + ATP + CTP-> CDP Ethanolamine + AdP + Diphosphate'
'MY ID'	15972
'Parental ID'	15906
'Size'	40
'Cycle Count'	1007
Partition	Divides into 15973 and 15974
'Reaction 2'	'NH3_Transport'	'Extracellular <-> Cytosol'
'Reaction 8'	'Arginine_Transport'	'Extracellular <-> Cytosol'
'Reaction 30'	'CO2 Transport'	'Extracellular <-> Cytosol'
'Reaction 40'	'Palmitate Uptake'	'Extracellular <-> Cytosol'
'Reaction 42'	'Acetyl CoA transport (M)'	'Mitochondria <-> Cytosol'
'Reaction 49'	'Fed: Glucose -> G6P'	'ATP + Glucose -> ADP + Glucose 6-Phosphate'
'Reaction 51'	'FED: F6P->G3P'	'Fructose 6 Phosphate + ATP -> ADP + Glycerone Phosphate + Glyceraldehyde 3 Phosphate'
'Reaction 53'	'FED: 3PG -> PEP'	'3 Phosphoglycerate -> Phosphoenolpyruvate + H2O'
'Reaction 54'	'PEP->Pyruvate'	'Phosphoenolpyruvate + ADP -> Pyruvate + ATP'
'Reaction 63'	'TCA_ 1: acetyl coa->citrate'	'Acetyl CoA + Oxaloacetate + H2O -> Citrate + H+ + CoA'
'Reaction 64'	'TCA_2: Citrate->2oxoglutarate'	'Citrate + NAD+ -> 2-Oxoglutarate + NADH + CO2 + H+'
'Reaction 65'	'TCA_3-2-oxoketoglutarate-M-> succinyl coa M'	'NAD+ + 2-oxoglutarate + CoA-> Succinyl CoA + NADH + CO2'
'Reaction 66'	'TCA_4: succinylcoa-m -> fumarate -M'	'Succinyl-CoA + FAD + Orthophosphate + GDP -> Fumarate + FADH2 + CoA + GTP'
'Reaction 67'	'TCA_5: Fumarate-M -> Malate-M'	'Fumarate + H2O -> Malate'
'Reaction 68'	'TCA_6: Malate-M -> Oxaloacetate-M'	'Malate + NAD+ -> NADH + Oxaloacetate + H+'
'Reaction 71'	'Malate -> Malate-M'	'Malate -> Malate-M'
'Reaction 72'	'Urea Cycle 1: Carbomoyl Phosphate Synthesis'	'2ATP + NH3 + CO2 + H2O -> Carbamoyl Phosphate + ADP + Pi + 2H+'
'Reaction 73'	'Urea Cycle_2: Ornithine -> Citrulline'	'Ornithine + Carbamoyl Phosphate -> Pi + 2H+ + Citrulilne'
'Reaction 74'	'Urea Cycle_3: Citrulline -> Arginine'	'Aspartate + Citrulline + ATP -> Arginine + Fumarate + Ppi + AMP'
'Reaction 75'	'Urea Cycle_4: Arginine -> Urea + Ornithine'	'Arginine + H2O -> Urea + Ornithine'
'Reaction 85'	'Pyruvate Transport'	'Pyruvate -> Pyruvate-M'
'Reaction 86'	'Pyruvate-M -> Acetyl CoA-M'	'Pyruvate +NAD+ +CoA -> CO2 + Acetyl CoA + NADH'
'Reaction 87'	'Pyruvate-M->Oxaloacetate-M'	'Pyruvate + ATP -> Oxaloacetate + ADP + Pi'
'Reaction 88'	'Pyruvate-M -> Malate-M '	'Pyruvate + NADH + CO2 -> Malate + NAD+'
'Reaction 89'	'Oxaloaetate-M->PEP-M->PEP'	'Oxaloacetate + GTP + H+ -> CO2 + GDP + Phosphoenolpyruvate'
'Reaction 90'	'Acetyl CoA -> Acetoacetyl CoA'	'2 Acetyl-CoA -> CoA + Acetoacetyl-CoA'
'Reaction 95'	'Glutamate -> Ammonia (M)'	'Glutamate + NAD+ + H2O -> NADH + NH3 + 2-oxoglutarate + H+'
'Reaction 98'	'Ammonia->Glutamate-M'	'2-Oxoglutarate + NADH + NH3 + H+ -> Glutamate + NAD+ + H2O '
'Reaction 106'	'Aspartate Biosynthesis'	'Glutamate + Oxaloacetate -> Aspartate + 2-Oxoglutarate'
'Reaction 112'	'Aspartate Degradation->fumarate'	'Aspartate + GTP + IMP -> Fumarate + AMP + Pi + GDP + 2H+'
'Reaction 127'	'Alpha-ketobutanoate->succinylcoa'	'2-oxobutanoate + Oxaloacetate + CoA -> Pyruvate + Succinyl-CoA + formate'
'Reaction 132'	'Glycerol->sn-Glycerol-3 Phosphate'	'Glycerol + ATP -> ADP + sn-Glycerol 3-phosphate'
'Reaction 137'	'Rop1'	'2.3 Pi + 2.3 ADP + H+ +NADH +0.5 O2 -> 2.3 ATP + H2O + NAD+'
'Reaction 138'	'Rop2'	'0.5 O2 + FADH2 + 1.4 ADP + H+ -> FAD + 1.4 ATP + H2O'
'Reaction 139'	'Chol1'	'2NADPH + Acetyl CoA + Acetoacetyl CoA + 3ATP + H+ + H2O ->CO2 + NADP+ + Isopentenyl diphosphate + 3ADP + Pi'
'Reaction 147'	'Citrate Transport'	'Citrate-M -> Citrate'
'Reaction 148'	'Citrate -> Acetyl CoA'	'ATP + Citrate + CoA -> Acetyl coA + Oxaloacetate +ADP + Pi'
'Reaction 149'	'Beta oxidation(Palmitate -> aceytlcoa)'	'7O2 + Palmitate +27ATP + 8CoA-> 8 Acetyl CoA +28ADP + 7H2O + AMP + 26 Pi'
'Reaction 150'	'Palmitate Synthesis'	'14 NADPH + Acetyl CoA + 7 Malonyl CoA + 14 H+-> CO2 + 14 NADP+ + Palmitate +7CoA'
'Reaction 154'	'Ethanolamine -> CDP Ethanolamine'	'Ethanolamine + ATP + CTP-> CDP Ethanolamine + AdP + Diphosphate'
'MY ID'	15973
'Parental ID'	15972
'Size'	9
'Cycle Count'	2
Partition	Becomes 15975, 15978, and 15979
'Reaction 8'	'Arginine_Transport'	'Extracellular <-> Cytosol'
'Reaction 53'	'FED: 3PG -> PEP'	'3 Phosphoglycerate -> Phosphoenolpyruvate + H2O'
'Reaction 67'	'TCA_5: Fumarate-M -> Malate-M'	'Fumarate + H2O -> Malate'
'Reaction 71'	'Malate -> Malate-M'	'Malate -> Malate-M'
'Reaction 73'	'Urea Cycle_2: Ornithine -> Citrulline'	'Ornithine + Carbamoyl Phosphate -> Pi + 2H+ + Citrulilne'
'Reaction 74'	'Urea Cycle_3: Citrulline -> Arginine'	'Aspartate + Citrulline + ATP -> Arginine + Fumarate + Ppi + AMP'
'Reaction 75'	'Urea Cycle_4: Arginine -> Urea + Ornithine'	'Arginine + H2O -> Urea + Ornithine'
'Reaction 106'	'Aspartate Biosynthesis'	'Glutamate + Oxaloacetate -> Aspartate + 2-Oxoglutarate'
'Reaction 112'	'Aspartate Degradation->fumarate'	'Aspartate + GTP + IMP -> Fumarate + AMP + Pi + GDP + 2H+'
'MY ID'	15975
'Parental ID'	15973
'Size'	7
'Cycle Count'	2
Partition	Terminal Node
'Reaction 8'	'Arginine_Transport'	'Extracellular <-> Cytosol'
'Reaction 67'	'TCA_5: Fumarate-M -> Malate-M'	'Fumarate + H2O -> Malate'
'Reaction 73'	'Urea Cycle_2: Ornithine -> Citrulline'	'Ornithine + Carbamoyl Phosphate -> Pi + 2H+ + Citrulilne'
'Reaction 74'	'Urea Cycle_3: Citrulline -> Arginine'	'Aspartate + Citrulline + ATP -> Arginine + Fumarate + Ppi + AMP'
'Reaction 75'	'Urea Cycle_4: Arginine -> Urea + Ornithine'	'Arginine + H2O -> Urea + Ornithine'
'Reaction 106'	'Aspartate Biosynthesis'	'Glutamate + Oxaloacetate -> Aspartate + 2-Oxoglutarate'
'Reaction 112'	'Aspartate Degradation->fumarate'	'Aspartate + GTP + IMP -> Fumarate + AMP + Pi + GDP + 2H+'
'MY ID'	15978
'Parental ID'	15973
'Size'	1
'Cycle Count'	0
Partition	Terminal Node
'Reaction 53'	'FED: 3PG -> PEP'	'3 Phosphoglycerate -> Phosphoenolpyruvate + H2O'
'MY ID'	15979
'Parental ID'	15973
'Size'	1
'Cycle Count'	0
Partition	Terminal Node
'Reaction 71'	'Malate -> Malate-M'	'Malate -> Malate-M'
'MY ID'	15972
'Parental ID'	15974
'Size'	31
'Cycle Count'	1000
Partition	Divides into 15981 and 15982
'Reaction 2'	'NH3_Transport'	'Extracellular <-> Cytosol'
'Reaction 30'	'CO2 Transport'	'Extracellular <-> Cytosol'
'Reaction 40'	'Palmitate Uptake'	'Extracellular <-> Cytosol'
'Reaction 42'	'Acetyl CoA transport (M)'	'Mitochondria <-> Cytosol'
'Reaction 49'	'Fed: Glucose -> G6P'	'ATP + Glucose -> ADP + Glucose 6-Phosphate'
'Reaction 51'	'FED: F6P->G3P'	'Fructose 6 Phosphate + ATP -> ADP + Glycerone Phosphate + Glyceraldehyde 3 Phosphate'
'Reaction 54'	'PEP->Pyruvate'	'Phosphoenolpyruvate + ADP -> Pyruvate + ATP'
'Reaction 63'	'TCA_ 1: acetyl coa->citrate'	'Acetyl CoA + Oxaloacetate + H2O -> Citrate + H+ + CoA'
'Reaction 64'	'TCA_2: Citrate->2oxoglutarate'	'Citrate + NAD+ -> 2-Oxoglutarate + NADH + CO2 + H+'
'Reaction 65'	'TCA_3-2-oxoketoglutarate-M-> succinyl coa M'	'NAD+ + 2-oxoglutarate + CoA-> Succinyl CoA + NADH + CO2'
'Reaction 66'	'TCA_4: succinylcoa-m -> fumarate -M'	'Succinyl-CoA + FAD + Orthophosphate + GDP -> Fumarate + FADH2 + CoA + GTP'
'Reaction 68'	'TCA_6: Malate-M -> Oxaloacetate-M'	'Malate + NAD+ -> NADH + Oxaloacetate + H+'
'Reaction 72'	'Urea Cycle 1: Carbomoyl Phosphate Synthesis'	'2ATP + NH3 + CO2 + H2O -> Carbamoyl Phosphate + ADP + Pi + 2H+'
'Reaction 85'	'Pyruvate Transport'	'Pyruvate -> Pyruvate-M'
'Reaction 86'	'Pyruvate-M -> Acetyl CoA-M'	'Pyruvate +NAD+ +CoA -> CO2 + Acetyl CoA + NADH'
'Reaction 87'	'Pyruvate-M->Oxaloacetate-M'	'Pyruvate + ATP -> Oxaloacetate + ADP + Pi'
'Reaction 88'	'Pyruvate-M -> Malate-M '	'Pyruvate + NADH + CO2 -> Malate + NAD+'
'Reaction 89'	'Oxaloaetate-M->PEP-M->PEP'	'Oxaloacetate + GTP + H+ -> CO2 + GDP + Phosphoenolpyruvate'
'Reaction 90'	'Acetyl CoA -> Acetoacetyl CoA'	'2 Acetyl-CoA -> CoA + Acetoacetyl-CoA'
'Reaction 95'	'Glutamate -> Ammonia (M)'	'Glutamate + NAD+ + H2O -> NADH + NH3 + 2-oxoglutarate + H+'
'Reaction 98'	'Ammonia->Glutamate-M'	'2-Oxoglutarate + NADH + NH3 + H+ -> Glutamate + NAD+ + H2O '
'Reaction 127'	'Alpha-ketobutanoate->succinylcoa'	'2-oxobutanoate + Oxaloacetate + CoA -> Pyruvate + Succinyl-CoA + formate'
'Reaction 132'	'Glycerol->sn-Glycerol-3 Phosphate'	'Glycerol + ATP -> ADP + sn-Glycerol 3-phosphate'
'Reaction 137'	'Rop1'	'2.3 Pi + 2.3 ADP + H+ +NADH +0.5 O2 -> 2.3 ATP + H2O + NAD+'
'Reaction 138'	'Rop2'	'0.5 O2 + FADH2 + 1.4 ADP + H+ -> FAD + 1.4 ATP + H2O'
'Reaction 139'	'Chol1'	'2NADPH + Acetyl CoA + Acetoacetyl CoA + 3ATP + H+ + H2O ->CO2 + NADP+ + Isopentenyl diphosphate + 3ADP + Pi'
'Reaction 147'	'Citrate Transport'	'Citrate-M -> Citrate'
'Reaction 148'	'Citrate -> Acetyl CoA'	'ATP + Citrate + CoA -> Acetyl coA + Oxaloacetate +ADP + Pi'
'Reaction 149'	'Beta oxidation(Palmitate -> aceytlcoa)'	'7O2 + Palmitate +27ATP + 8CoA-> 8 Acetyl CoA +28ADP + 7H2O + AMP + 26 Pi'
'Reaction 150'	'Palmitate Synthesis'	'14 NADPH + Acetyl CoA + 7 Malonyl CoA + 14 H+-> CO2 + 14 NADP+ + Palmitate +7CoA'
'Reaction 154'	'Ethanolamine -> CDP Ethanolamine'	'Ethanolamine + ATP + CTP-> CDP Ethanolamine + AdP + Diphosphate'
'MY ID'	15981
'Parental ID'	15974
'Size'	15
'Cycle Count'	782
Partition	Divides into 15984 and 15985
'Reaction 2'	'NH3_Transport'	'Extracellular <-> Cytosol'
'Reaction 30'	'CO2 Transport'	'Extracellular <-> Cytosol'
'Reaction 63'	'TCA_ 1: acetyl coa->citrate'	'Acetyl CoA + Oxaloacetate + H2O -> Citrate + H+ + CoA'
'Reaction 64'	'TCA_2: Citrate->2oxoglutarate'	'Citrate + NAD+ -> 2-Oxoglutarate + NADH + CO2 + H+'
'Reaction 65'	'TCA_3-2-oxoketoglutarate-M-> succinyl coa M'	'NAD+ + 2-oxoglutarate + CoA-> Succinyl CoA + NADH + CO2'
'Reaction 68'	'TCA_6: Malate-M -> Oxaloacetate-M'	'Malate + NAD+ -> NADH + Oxaloacetate + H+'
'Reaction 72'	'Urea Cycle 1: Carbomoyl Phosphate Synthesis'	'2ATP + NH3 + CO2 + H2O -> Carbamoyl Phosphate + ADP + Pi + 2H+'
'Reaction 85'	'Pyruvate Transport'	'Pyruvate -> Pyruvate-M'
'Reaction 86'	'Pyruvate-M -> Acetyl CoA-M'	'Pyruvate +NAD+ +CoA -> CO2 + Acetyl CoA + NADH'
'Reaction 88'	'Pyruvate-M -> Malate-M '	'Pyruvate + NADH + CO2 -> Malate + NAD+'
'Reaction 89'	'Oxaloaetate-M->PEP-M->PEP'	'Oxaloacetate + GTP + H+ -> CO2 + GDP + Phosphoenolpyruvate'
'Reaction 95'	'Glutamate -> Ammonia (M)'	'Glutamate + NAD+ + H2O -> NADH + NH3 + 2-oxoglutarate + H+'
'Reaction 98'	'Ammonia->Glutamate-M'	'2-Oxoglutarate + NADH + NH3 + H+ -> Glutamate + NAD+ + H2O '
'Reaction 127'	'Alpha-ketobutanoate->succinylcoa'	'2-oxobutanoate + Oxaloacetate + CoA -> Pyruvate + Succinyl-CoA + formate'
'Reaction 137'	'Rop1'	'2.3 Pi + 2.3 ADP + H+ +NADH +0.5 O2 -> 2.3 ATP + H2O + NAD+'
'MY ID'	15984
'Parental ID'	15981
'Size'	8
'Cycle Count'	19
Partition	Becomes 15986, 15995, 15996
'Reaction 2'	'NH3_Transport'	'Extracellular <-> Cytosol'
'Reaction 65'	'TCA_3-2-oxoketoglutarate-M-> succinyl coa M'	'NAD+ + 2-oxoglutarate + CoA-> Succinyl CoA + NADH + CO2'
'Reaction 72'	'Urea Cycle 1: Carbomoyl Phosphate Synthesis'	'2ATP + NH3 + CO2 + H2O -> Carbamoyl Phosphate + ADP + Pi + 2H+'
'Reaction 85'	'Pyruvate Transport'	'Pyruvate -> Pyruvate-M'
'Reaction 95'	'Glutamate -> Ammonia (M)'	'Glutamate + NAD+ + H2O -> NADH + NH3 + 2-oxoglutarate + H+'
'Reaction 98'	'Ammonia->Glutamate-M'	'2-Oxoglutarate + NADH + NH3 + H+ -> Glutamate + NAD+ + H2O '
'Reaction 127'	'Alpha-ketobutanoate->succinylcoa'	'2-oxobutanoate + Oxaloacetate + CoA -> Pyruvate + Succinyl-CoA + formate'
'Reaction 137'	'Rop1'	'2.3 Pi + 2.3 ADP + H+ +NADH +0.5 O2 -> 2.3 ATP + H2O + NAD+'
'MY ID'	15986
'Parental ID'	15984
'Size'	6
'Cycle Count'	19
Partition	Divides into 15987, 15988
'Reaction 2'	'NH3_Transport'	'Extracellular <-> Cytosol'
'Reaction 65'	'TCA_3-2-oxoketoglutarate-M-> succinyl coa M'	'NAD+ + 2-oxoglutarate + CoA-> Succinyl CoA + NADH + CO2'
'Reaction 72'	'Urea Cycle 1: Carbomoyl Phosphate Synthesis'	'2ATP + NH3 + CO2 + H2O -> Carbamoyl Phosphate + ADP + Pi + 2H+'
'Reaction 95'	'Glutamate -> Ammonia (M)'	'Glutamate + NAD+ + H2O -> NADH + NH3 + 2-oxoglutarate + H+'
'Reaction 98'	'Ammonia->Glutamate-M'	'2-Oxoglutarate + NADH + NH3 + H+ -> Glutamate + NAD+ + H2O '
'Reaction 137'	'Rop1'	'2.3 Pi + 2.3 ADP + H+ +NADH +0.5 O2 -> 2.3 ATP + H2O + NAD+'
'MY ID'	15987
'Parental ID'	15986
'Size'	3
'Cycle Count'	2
Partition	Terminal Node
'Reaction 2'	'NH3_Transport'	'Extracellular <-> Cytosol'
'Reaction 95'	'Glutamate -> Ammonia (M)'	'Glutamate + NAD+ + H2O -> NADH + NH3 + 2-oxoglutarate + H+'
'Reaction 98'	'Ammonia->Glutamate-M'	'2-Oxoglutarate + NADH + NH3 + H+ -> Glutamate + NAD+ + H2O '
'MY ID'	15988
'Parental ID'	15986
'Size'	3
'Cycle Count'	3
Partition	Terminal Node
'Reaction 65'	'TCA_3-2-oxoketoglutarate-M-> succinyl coa M'	'NAD+ + 2-oxoglutarate + CoA-> Succinyl CoA + NADH + CO2'
'Reaction 72'	'Urea Cycle 1: Carbomoyl Phosphate Synthesis'	'2ATP + NH3 + CO2 + H2O -> Carbamoyl Phosphate + ADP + Pi + 2H+'
'Reaction 137'	'Rop1'	'2.3 Pi + 2.3 ADP + H+ +NADH +0.5 O2 -> 2.3 ATP + H2O + NAD+'
'MY ID'	15995
'Parental ID'	15984
'Size'	1
'Cycle Count'	0
Partition	Terminal Node
'Reaction 85'	'Pyruvate Transport'	'Pyruvate -> Pyruvate-M'
'MY ID'	15996
'Parental ID'	15984
'Size'	1
'Cycle Count'	0
Partition	Terminal Node
'Reaction 127'	'Alpha-ketobutanoate->succinylcoa'	'2-oxobutanoate + Oxaloacetate + CoA -> Pyruvate + Succinyl-CoA + formate'
'MY ID'	15985
'Parental ID'	15981
'Size'	7
'Cycle Count'	11
Partition	Terminal Node
'Reaction 30'	'CO2 Transport'	'Extracellular <-> Cytosol'
'Reaction 63'	'TCA_ 1: acetyl coa->citrate'	'Acetyl CoA + Oxaloacetate + H2O -> Citrate + H+ + CoA'
'Reaction 64'	'TCA_2: Citrate->2oxoglutarate'	'Citrate + NAD+ -> 2-Oxoglutarate + NADH + CO2 + H+'
'Reaction 68'	'TCA_6: Malate-M -> Oxaloacetate-M'	'Malate + NAD+ -> NADH + Oxaloacetate + H+'
'Reaction 86'	'Pyruvate-M -> Acetyl CoA-M'	'Pyruvate +NAD+ +CoA -> CO2 + Acetyl CoA + NADH'
'Reaction 88'	'Pyruvate-M -> Malate-M '	'Pyruvate + NADH + CO2 -> Malate + NAD+'
'Reaction 89'	'Oxaloaetate-M->PEP-M->PEP'	'Oxaloacetate + GTP + H+ -> CO2 + GDP + Phosphoenolpyruvate'
'MY ID'	15982
'Parental ID'	15974
'Size'	16
'Cycle Count'	158
Partition	Terminal Node
'Reaction 40'	'Palmitate Uptake'	'Extracellular <-> Cytosol'
'Reaction 42'	'Acetyl CoA transport (M)'	'Mitochondria <-> Cytosol'
'Reaction 49'	'Fed: Glucose -> G6P'	'ATP + Glucose -> ADP + Glucose 6-Phosphate'
'Reaction 51'	'FED: F6P->G3P'	'Fructose 6 Phosphate + ATP -> ADP + Glycerone Phosphate + Glyceraldehyde 3 Phosphate'
'Reaction 54'	'PEP->Pyruvate'	'Phosphoenolpyruvate + ADP -> Pyruvate + ATP'
'Reaction 66'	'TCA_4: succinylcoa-m -> fumarate -M'	'Succinyl-CoA + FAD + Orthophosphate + GDP -> Fumarate + FADH2 + CoA + GTP'
'Reaction 87'	'Pyruvate-M->Oxaloacetate-M'	'Pyruvate + ATP -> Oxaloacetate + ADP + Pi'
'Reaction 90'	'Acetyl CoA -> Acetoacetyl CoA'	'2 Acetyl-CoA -> CoA + Acetoacetyl-CoA'
'Reaction 132'	'Glycerol->sn-Glycerol-3 Phosphate'	'Glycerol + ATP -> ADP + sn-Glycerol 3-phosphate'
'Reaction 138'	'Rop2'	'0.5 O2 + FADH2 + 1.4 ADP + H+ -> FAD + 1.4 ATP + H2O'
'Reaction 139'	'Chol1'	'2NADPH + Acetyl CoA + Acetoacetyl CoA + 3ATP + H+ + H2O ->CO2 + NADP+ + Isopentenyl diphosphate + 3ADP + Pi'
'Reaction 147'	'Citrate Transport'	'Citrate-M -> Citrate'
'Reaction 148'	'Citrate -> Acetyl CoA'	'ATP + Citrate + CoA -> Acetyl coA + Oxaloacetate +ADP + Pi'
'Reaction 149'	'Beta oxidation(Palmitate -> aceytlcoa)'	'7O2 + Palmitate +27ATP + 8CoA-> 8 Acetyl CoA +28ADP + 7H2O + AMP + 26 Pi'
'Reaction 150'	'Palmitate Synthesis'	'14 NADPH + Acetyl CoA + 7 Malonyl CoA + 14 H+-> CO2 + 14 NADP+ + Palmitate +7CoA'
'Reaction 154'	'Ethanolamine -> CDP Ethanolamine'	'Ethanolamine + ATP + CTP-> CDP Ethanolamine + AdP + Diphosphate'
'MY ID'	16003
'Parental ID'	15906
'Size'	1
'Cycle Count'	0
Partition	Terminal Node
'Reaction 21'	'Asn-Transport'	'Extracellular <-> Cytosol'
'MY ID'	15903
'Parental ID'	15900
'Size'	30
'Cycle Count'	77
Partition	Divides into 16005 and 16006
'Reaction 1'	'Oxygen_Transport'	'Extracellular <-> Cytosol'
'Reaction 14'	'Tyrosine_Transport'	'Extracellular <-> Cytosol'
'Reaction 27'	'Glucose_Transport'	'Extracellular <-> Cytosol'
'Reaction 31'	'Acetoacetate_Transport'	'Extracellular <-> Cytosol'
'Reaction 44'	'Monooxygenase System'	'Ethanol + 2O2 + H+ + NADPH -> NADP+ + Acetylaldehyde + H2O2'
'Reaction 45'	'Catalase I'	'Ethanol + H2O2 -> Acetaldehyde + 2H2O'
'Reaction 46'	'Catalase II'	'2H2O2 -> 2H2O + O2'
'Reaction 48'	'Dismutase'	'O2 + 2H+ -> H2O2'
'Reaction 50'	'FED: G6P -> F6P'	'Glucose 6-Phosphate->Fructose 6 Phosphate'
'Reaction 55'	'PPP-oxidative'	'Glucose-6 Phosphate + 2 NADP+ H2O -> 2 NADPH + Ribulose 5 Phosphate + CO2 + 2H+'
'Reaction 58'	'Fasted: G3P->F6P'	'Glycaldehyde 3-Phosphate + Glycerone Phosphate + H2O-> Fructose 6-Phosphate + Pi'
'Reaction 59'	'Fasted: F6P->G6P'	'Fructose 6-Phosphate -> Glucose 6-Phosphate'
'Reaction 60'	'Fasted: G6P -> Glucose'	'Glucose 6-Phosphate + H2O -> Pi + Glucose + H+'
'Reaction 61'	'FED: Glyc1'	'Glucose 6-Phosphate-> Glucose 1-Phosphate'
'Reaction 62'	'FED: Glyc2'	'8-UDP Glucose + Glyc-4 -> Glycogen -12 + 8 UDP'
'Reaction 76'	'PPP - ribulose->ribose'	'Ribulose 5 Phosphate -> Ribose 5-Phosphate'
'Reaction 77'	'PPP: Ribose 5 phosphate -> Glyceraldehyde 3 phosphate'	'Ribose 5 Phosphate + Xylulose 5 Phosphate->Glyceraldehyde 3 phosphate + Sedoheptulose 7 phosphate'
'Reaction 78'	'PPP Ribulose -> Xylulose'	'Ribulose 5 Phosphate -> Xylulose 5-phosphate'
'Reaction 79'	'PPP: Xylulose -> G3P'	'Xylulose 5-phosphate + Erythrose 4-phosphate -> Fructose 6 phosphate + Glyceraldehyde 3-phosphate'
'Reaction 80'	'PPP-R01827-fed'	'Fructose 6-phosphate + Erythrose 4-phosphate -> Glyceraldehyde 3 Phosphate + Sedoheptulose 7-phosphate'
'Reaction 81'	'PPP-R01827-fasted'	'Glyceraldehyde 3 Phosphate + Sedoheptulose 7-phosphate -> Fructose 6-phosphate + Erythrose 4-phosphate'
'Reaction 83'	'Glycogen Degradation'	'Glycogen 12 + 8 Pi + 8 H+ -> 8 Glucose 1-phosphate + Glycogen-4'
'Reaction 84'	'Glucose 1 phosphate -> Glucose 6 Phosphate'	'Glucose 1-phosphate -> Glucose 6-phosphate'
'Reaction 119'	'Tyrosine Degradation'	'Tyrosine + 3O2 +2H2O -> NH3 + CO2 + Acetoacetate + Fumarate +H2O2'
'Reaction 124'	'Phenylalanine->Tyrosine'	'Phenylalanine + O2 + Tetrahydrobiopterin -> H2O + Tyrosine + Dihydrobiopterin'
'Reaction 140'	'Chol2'	'Isopentenyl diphosphate -> Dimethylallyl diphosphate'
'Reaction 141'	'Chol3'	'Isopentenyl diphosphate + Dimethylallyl diphosphate -> Pyrophosphate + Geranyl diphosphate'
'Reaction 142'	'Chol4'	'Isopentenyl diphosphate + Geranyl diphosphate -> Pyrophosphate + trans, trans-Farnesyl diphosphate'
'Reaction 143'	'Chol5'	'8O2 + 15 NADPH + 2 Farnesyl Diphosphate + 15H+ -> Lactate + CO2 + 15 NADP+ + 12H2O + 2 Diphosphate + formate'
'Reaction 152'	'Malonyl CoA Synthesis'	'Acetyl CoA + CO2 -> Malonyl-CoA + H+'
'MY ID'	16005
'Parental ID'	15903
'Size'	21
'Cycle Count'	17
Partition	Becomes 16007, 16023, 16024, 16025, 16026
'Reaction 27'	'Glucose_Transport'	'Extracellular <-> Cytosol'
'Reaction 31'	'Acetoacetate_Transport'	'Extracellular <-> Cytosol'
'Reaction 45'	'Catalase I'	'Ethanol + H2O2 -> Acetaldehyde + 2H2O'
'Reaction 50'	'FED: G6P -> F6P'	'Glucose 6-Phosphate->Fructose 6 Phosphate'
'Reaction 58'	'Fasted: G3P->F6P'	'Glycaldehyde 3-Phosphate + Glycerone Phosphate + H2O-> Fructose 6-Phosphate + Pi'
'Reaction 59'	'Fasted: F6P->G6P'	'Fructose 6-Phosphate -> Glucose 6-Phosphate'
'Reaction 60'	'Fasted: G6P -> Glucose'	'Glucose 6-Phosphate + H2O -> Pi + Glucose + H+'
'Reaction 61'	'FED: Glyc1'	'Glucose 6-Phosphate-> Glucose 1-Phosphate'
'Reaction 62'	'FED: Glyc2'	'8-UDP Glucose + Glyc-4 -> Glycogen -12 + 8 UDP'
'Reaction 76'	'PPP - ribulose->ribose'	'Ribulose 5 Phosphate -> Ribose 5-Phosphate'
'Reaction 77'	'PPP: Ribose 5 phosphate -> Glyceraldehyde 3 phosphate'	'Ribose 5 Phosphate + Xylulose 5 Phosphate->Glyceraldehyde 3 phosphate + Sedoheptulose 7 phosphate'
'Reaction 78'	'PPP Ribulose -> Xylulose'	'Ribulose 5 Phosphate -> Xylulose 5-phosphate'
'Reaction 79'	'PPP: Xylulose -> G3P'	'Xylulose 5-phosphate + Erythrose 4-phosphate -> Fructose 6 phosphate + Glyceraldehyde 3-phosphate'
'Reaction 80'	'PPP-R01827-fed'	'Fructose 6-phosphate + Erythrose 4-phosphate -> Glyceraldehyde 3 Phosphate + Sedoheptulose 7-phosphate'
'Reaction 81'	'PPP-R01827-fasted'	'Glyceraldehyde 3 Phosphate + Sedoheptulose 7-phosphate -> Fructose 6-phosphate + Erythrose 4-phosphate'
'Reaction 83'	'Glycogen Degradation'	'Glycogen 12 + 8 Pi + 8 H+ -> 8 Glucose 1-phosphate + Glycogen-4'
'Reaction 84'	'Glucose 1 phosphate -> Glucose 6 Phosphate'	'Glucose 1-phosphate -> Glucose 6-phosphate'
'Reaction 140'	'Chol2'	'Isopentenyl diphosphate -> Dimethylallyl diphosphate'
'Reaction 141'	'Chol3'	'Isopentenyl diphosphate + Dimethylallyl diphosphate -> Pyrophosphate + Geranyl diphosphate'
'Reaction 142'	'Chol4'	'Isopentenyl diphosphate + Geranyl diphosphate -> Pyrophosphate + trans, trans-Farnesyl diphosphate'
'Reaction 152'	'Malonyl CoA Synthesis'	'Acetyl CoA + CO2 -> Malonyl-CoA + H+'
'MY ID'	16007
'Parental ID'	16005
'Size'	15
'Cycle Count'	17
Partition	Divides into 16008 and 16009
'Reaction 27'	'Glucose_Transport'	'Extracellular <-> Cytosol'
'Reaction 50'	'FED: G6P -> F6P'	'Glucose 6-Phosphate->Fructose 6 Phosphate'
'Reaction 58'	'Fasted: G3P->F6P'	'Glycaldehyde 3-Phosphate + Glycerone Phosphate + H2O-> Fructose 6-Phosphate + Pi'
'Reaction 59'	'Fasted: F6P->G6P'	'Fructose 6-Phosphate -> Glucose 6-Phosphate'
'Reaction 60'	'Fasted: G6P -> Glucose'	'Glucose 6-Phosphate + H2O -> Pi + Glucose + H+'
'Reaction 61'	'FED: Glyc1'	'Glucose 6-Phosphate-> Glucose 1-Phosphate'
'Reaction 62'	'FED: Glyc2'	'8-UDP Glucose + Glyc-4 -> Glycogen -12 + 8 UDP'
'Reaction 76'	'PPP - ribulose->ribose'	'Ribulose 5 Phosphate -> Ribose 5-Phosphate'
'Reaction 77'	'PPP: Ribose 5 phosphate -> Glyceraldehyde 3 phosphate'	'Ribose 5 Phosphate + Xylulose 5 Phosphate->Glyceraldehyde 3 phosphate + Sedoheptulose 7 phosphate'
'Reaction 78'	'PPP Ribulose -> Xylulose'	'Ribulose 5 Phosphate -> Xylulose 5-phosphate'
'Reaction 79'	'PPP: Xylulose -> G3P'	'Xylulose 5-phosphate + Erythrose 4-phosphate -> Fructose 6 phosphate + Glyceraldehyde 3-phosphate'
'Reaction 80'	'PPP-R01827-fed'	'Fructose 6-phosphate + Erythrose 4-phosphate -> Glyceraldehyde 3 Phosphate + Sedoheptulose 7-phosphate'
'Reaction 81'	'PPP-R01827-fasted'	'Glyceraldehyde 3 Phosphate + Sedoheptulose 7-phosphate -> Fructose 6-phosphate + Erythrose 4-phosphate'
'Reaction 83'	'Glycogen Degradation'	'Glycogen 12 + 8 Pi + 8 H+ -> 8 Glucose 1-phosphate + Glycogen-4'
'Reaction 84'	'Glucose 1 phosphate -> Glucose 6 Phosphate'	'Glucose 1-phosphate -> Glucose 6-phosphate'
'MY ID'	16008
'Parental ID'	16007
'Size'	11
'Cycle Count'	10
Partition	Divides into 16011 and 16012
'Reaction 27'	'Glucose_Transport'	'Extracellular <-> Cytosol'
'Reaction 50'	'FED: G6P -> F6P'	'Glucose 6-Phosphate->Fructose 6 Phosphate'
'Reaction 58'	'Fasted: G3P->F6P'	'Glycaldehyde 3-Phosphate + Glycerone Phosphate + H2O-> Fructose 6-Phosphate + Pi'
'Reaction 59'	'Fasted: F6P->G6P'	'Fructose 6-Phosphate -> Glucose 6-Phosphate'
'Reaction 60'	'Fasted: G6P -> Glucose'	'Glucose 6-Phosphate + H2O -> Pi + Glucose + H+'
'Reaction 76'	'PPP - ribulose->ribose'	'Ribulose 5 Phosphate -> Ribose 5-Phosphate'
'Reaction 77'	'PPP: Ribose 5 phosphate -> Glyceraldehyde 3 phosphate'	'Ribose 5 Phosphate + Xylulose 5 Phosphate->Glyceraldehyde 3 phosphate + Sedoheptulose 7 phosphate'
'Reaction 78'	'PPP Ribulose -> Xylulose'	'Ribulose 5 Phosphate -> Xylulose 5-phosphate'
'Reaction 79'	'PPP: Xylulose -> G3P'	'Xylulose 5-phosphate + Erythrose 4-phosphate -> Fructose 6 phosphate + Glyceraldehyde 3-phosphate'
'Reaction 80'	'PPP-R01827-fed'	'Fructose 6-phosphate + Erythrose 4-phosphate -> Glyceraldehyde 3 Phosphate + Sedoheptulose 7-phosphate'
'Reaction 81'	'PPP-R01827-fasted'	'Glyceraldehyde 3 Phosphate + Sedoheptulose 7-phosphate -> Fructose 6-phosphate + Erythrose 4-phosphate'
'MY ID'	16011
'Parental ID'	16008
'Size'	7
'Cycle Count'	1
Partition	Becomes 16013 and 16014
'Reaction 27'	'Glucose_Transport'	'Extracellular <-> Cytosol'
'Reaction 50'	'FED: G6P -> F6P'	'Glucose 6-Phosphate->Fructose 6 Phosphate'
'Reaction 59'	'Fasted: F6P->G6P'	'Fructose 6-Phosphate -> Glucose 6-Phosphate'
'Reaction 60'	'Fasted: G6P -> Glucose'	'Glucose 6-Phosphate + H2O -> Pi + Glucose + H+'
'Reaction 76'	'PPP - ribulose->ribose'	'Ribulose 5 Phosphate -> Ribose 5-Phosphate'
'Reaction 77'	'PPP: Ribose 5 phosphate -> Glyceraldehyde 3 phosphate'	'Ribose 5 Phosphate + Xylulose 5 Phosphate->Glyceraldehyde 3 phosphate + Sedoheptulose 7 phosphate'
'Reaction 78'	'PPP Ribulose -> Xylulose'	'Ribulose 5 Phosphate -> Xylulose 5-phosphate'
'MY ID'	16013
'Parental ID'	16011
'Size'	4
'Cycle Count'	1
Partition	Terminal Node
'Reaction 27'	'Glucose_Transport'	'Extracellular <-> Cytosol'
'Reaction 50'	'FED: G6P -> F6P'	'Glucose 6-Phosphate->Fructose 6 Phosphate'
'Reaction 59'	'Fasted: F6P->G6P'	'Fructose 6-Phosphate -> Glucose 6-Phosphate'
'Reaction 60'	'Fasted: G6P -> Glucose'	'Glucose 6-Phosphate + H2O -> Pi + Glucose + H+'
'MY ID'	16014
'Parental ID'	16011
'Size'	3
'Cycle Count'	0
Partition	Terminal Node
'Reaction 76'	'PPP - ribulose->ribose'	'Ribulose 5 Phosphate -> Ribose 5-Phosphate'
'Reaction 77'	'PPP: Ribose 5 phosphate -> Glyceraldehyde 3 phosphate'	'Ribose 5 Phosphate + Xylulose 5 Phosphate->Glyceraldehyde 3 phosphate + Sedoheptulose 7 phosphate'
'Reaction 78'	'PPP Ribulose -> Xylulose'	'Ribulose 5 Phosphate -> Xylulose 5-phosphate'
'MY ID'	16012
'Parental ID'	16008
'Size'	4
'Cycle Count'	5
Partition	Divides into 16016 and 16017
'Reaction 58'	'Fasted: G3P->F6P'	'Glycaldehyde 3-Phosphate + Glycerone Phosphate + H2O-> Fructose 6-Phosphate + Pi'
'Reaction 79'	'PPP: Xylulose -> G3P'	'Xylulose 5-phosphate + Erythrose 4-phosphate -> Fructose 6 phosphate + Glyceraldehyde 3-phosphate'
'Reaction 80'	'PPP-R01827-fed'	'Fructose 6-phosphate + Erythrose 4-phosphate -> Glyceraldehyde 3 Phosphate + Sedoheptulose 7-phosphate'
'Reaction 81'	'PPP-R01827-fasted'	'Glyceraldehyde 3 Phosphate + Sedoheptulose 7-phosphate -> Fructose 6-phosphate + Erythrose 4-phosphate'
'MY ID'	16016
'Parental ID'	16012
'Size'	2
'Cycle Count'	1
Partition	Terminal Node
'Reaction 58'	'Fasted: G3P->F6P'	'Glycaldehyde 3-Phosphate + Glycerone Phosphate + H2O-> Fructose 6-Phosphate + Pi'
'Reaction 80'	'PPP-R01827-fed'	'Fructose 6-phosphate + Erythrose 4-phosphate -> Glyceraldehyde 3 Phosphate + Sedoheptulose 7-phosphate'
'MY ID'	16017
'Parental ID'	16012
'Size'	2
'Cycle Count'	1
Partition	Terminal Node
'Reaction 79'	'PPP: Xylulose -> G3P'	'Xylulose 5-phosphate + Erythrose 4-phosphate -> Fructose 6 phosphate + Glyceraldehyde 3-phosphate'
'Reaction 81'	'PPP-R01827-fasted'	'Glyceraldehyde 3 Phosphate + Sedoheptulose 7-phosphate -> Fructose 6-phosphate + Erythrose 4-phosphate'
'MY ID'	16009
'Parental ID'	16007
'Size'	4
'Cycle Count'	2
Partition	Terminal Node
'Reaction 61'	'FED: Glyc1'	'Glucose 6-Phosphate-> Glucose 1-Phosphate'
'Reaction 62'	'FED: Glyc2'	'8-UDP Glucose + Glyc-4 -> Glycogen -12 + 8 UDP'
'Reaction 83'	'Glycogen Degradation'	'Glycogen 12 + 8 Pi + 8 H+ -> 8 Glucose 1-phosphate + Glycogen-4'
'Reaction 84'	'Glucose 1 phosphate -> Glucose 6 Phosphate'	'Glucose 1-phosphate -> Glucose 6-phosphate'
'MY ID'	16023
'Parental ID'	16005
'Size'	1
'Cycle Count'	0
Partition	Terminal Node
'Reaction 31'	'Acetoacetate_Transport'	'Extracellular <-> Cytosol'
'MY ID'	16024
'Parental ID'	16005
'Size'	1
'Cycle Count'	0
Partition	Terminal Node
'Reaction 45'	'Catalase I'	'Ethanol + H2O2 -> Acetaldehyde + 2H2O'
'MY ID'	16025
'Parental ID'	16005
'Size'	3
'Cycle Count'	0
Partition	Terminal Node
'Reaction 140'	'Chol2'	'Isopentenyl diphosphate -> Dimethylallyl diphosphate'
'Reaction 141'	'Chol3'	'Isopentenyl diphosphate + Dimethylallyl diphosphate -> Pyrophosphate + Geranyl diphosphate'
'Reaction 142'	'Chol4'	'Isopentenyl diphosphate + Geranyl diphosphate -> Pyrophosphate + trans, trans-Farnesyl diphosphate'
'MY ID'	16026
'Parental ID'	16005
'Size'	1
'Cycle Count'	0
Partition	Terminal Node
'Reaction 152'	'Malonyl CoA Synthesis'	'Acetyl CoA + CO2 -> Malonyl-CoA + H+'
'MY ID'	16006
'Parental ID'	15903
'Size'	9
'Cycle Count'	14
Partition	Divides into 16028 and 16029
'Reaction 1'	'Oxygen_Transport'	'Extracellular <-> Cytosol'
'Reaction 14'	'Tyrosine_Transport'	'Extracellular <-> Cytosol'
'Reaction 44'	'Monooxygenase System'	'Ethanol + 2O2 + H+ + NADPH -> NADP+ + Acetylaldehyde + H2O2'
'Reaction 46'	'Catalase II'	'2H2O2 -> 2H2O + O2'
'Reaction 48'	'Dismutase'	'O2 + 2H+ -> H2O2'
'Reaction 55'	'PPP-oxidative'	'Glucose-6 Phosphate + 2 NADP+ H2O -> 2 NADPH + Ribulose 5 Phosphate + CO2 + 2H+'
'Reaction 119'	'Tyrosine Degradation'	'Tyrosine + 3O2 +2H2O -> NH3 + CO2 + Acetoacetate + Fumarate +H2O2'
'Reaction 124'	'Phenylalanine->Tyrosine'	'Phenylalanine + O2 + Tetrahydrobiopterin -> H2O + Tyrosine + Dihydrobiopterin'
'Reaction 143'	'Chol5'	'8O2 + 15 NADPH + 2 Farnesyl Diphosphate + 15H+ -> Lactate + CO2 + 15 NADP+ + 12H2O + 2 Diphosphate + formate'
'MY ID'	16028
'Parental ID'	16006
'Size'	3
'Cycle Count'	2
Partition	Terminal Node
'Reaction 44'	'Monooxygenase System'	'Ethanol + 2O2 + H+ + NADPH -> NADP+ + Acetylaldehyde + H2O2'
'Reaction 55'	'PPP-oxidative'	'Glucose-6 Phosphate + 2 NADP+ H2O -> 2 NADPH + Ribulose 5 Phosphate + CO2 + 2H+'
'Reaction 143'	'Chol5'	'8O2 + 15 NADPH + 2 Farnesyl Diphosphate + 15H+ -> Lactate + CO2 + 15 NADP+ + 12H2O + 2 Diphosphate + formate'
'MY ID'	16029
'Parental ID'	16006
'Size'	6
'Cycle Count'	8
Partition	Terminal Node
'Reaction 1'	'Oxygen_Transport'	'Extracellular <-> Cytosol'
'Reaction 14'	'Tyrosine_Transport'	'Extracellular <-> Cytosol'
'Reaction 46'	'Catalase II'	'2H2O2 -> 2H2O + O2'
'Reaction 48'	'Dismutase'	'O2 + 2H+ -> H2O2'
'Reaction 119'	'Tyrosine Degradation'	'Tyrosine + 3O2 +2H2O -> NH3 + CO2 + Acetoacetate + Fumarate +H2O2'
'Reaction 124'	'Phenylalanine->Tyrosine'	'Phenylalanine + O2 + Tetrahydrobiopterin -> H2O + Tyrosine + Dihydrobiopterin'

## Sheet: Complete_Shred_Noreg_Report
Report for ShReD-partition of partial model with cofactors but no regulatory edges present (Figure 7A)
Module_ID	Size	Cycle_Count	Homogeneity Index	Depth	Height	Ave_Shred	Num_Shred
15900	159	1014	0.265823	0	6	6.61	7140
15902	129	1046	0.294574	1	5	5.57	4010
15903	30	77	0.5	1	4	7.95	231
15905	88	1112	0.363636	2	4	4.68	1128
15906	41	1028	0.195122	2	4	5.72	703
15907	84	1023	0.333333	2	4	4.68	1130
15908	61	1005	0.442623	3	3	5.11	276
15909	23	1010	0.391304	3	3	3.77	253
15910	57	1017	0.421053	3	3	5.11	276
15911	45	482	0.466667	4	2	3.76	66
15912	12	68	0.416667	4	2	4.91	66
15913	35	482	0.428571	4	2	3.76	66
15914	29	21	0.482759	5	1	3.27	15
15915	6	12	0.833333	5	1	3.27	15
15917	26	2	0.5	6	0	2.67	3
15918	3	2	0.666667	6	0	2.67	3
15926	3	2	1	6	0	2.67	3
15927	3	2	0.666667	6	0	2.67	3
15934	9	0	0.555556	4	0	0	0
15935	1	0	1	4	0	0	0
15937	7	4	0.714286	5	0	3	6
15938	5	5	0.8	5	1	3.6	10
15941	3	2	0.666667	6	0	2.67	3
15942	2	1	1	6	0	2	1
15947	1	0	1	3	0	0	0
15948	1	0	1	3	0	0	0
15949	1	0	1	3	0	0	0
15950	1	0	1	3	0	0	0
15952	6	3	0.666667	4	0	3	6
15953	17	1017	0.294118	4	2	3.24	136
15954	1	0	1	4	0	0	0
15955	1	0	1	4	0	0	0
15956	4	3	1	4	0	3	6
15958	5	5	0.4	5	1	3.4	10
15959	12	1009	0.333333	5	0	2.91	66
15961	3	2	0.666667	6	0	2.67	3
15962	2	1	0.5	6	0	2	1
15968	1	0	1	2	0	0	0
15969	1	0	1	2	0	0	0
15970	1	0	1	2	0	0	0
15971	1	0	1	2	0	0	0
15972	40	1007	0.2	2	4	5.72	703
15973	9	2	0.333333	3	0	3.5	6
15974	31	1000	0.225806	3	3	4.85	465
15975	7	2	0.428571	3	0	3.5	6
15978	1	0	1	3	0	0	0
15979	1	0	1	3	0	0	0
15981	15	782	0.333333	4	2	3.77	78
15982	16	158	0.375	4	0	4.59	105
15984	8	19	0.375	5	1	3.13	15
15985	7	11	0.571429	5	0	3.76	21
15986	6	19	0.333333	5	1	3.13	15
15987	3	2	0.666667	6	0	2.67	3
15988	3	3	0.333333	6	0	2.33	3
15995	1	0	1	5	0	0	0
15996	1	0	1	5	0	0	0
16003	1	0	1	2	0	0	0
16005	21	17	0.666667	2	3	5.67	45
16006	9	14	0.333333	2	1	4.42	36
16007	15	17	0.933333	2	3	5.67	45
16008	11	10	0.909091	3	2	3.53	15
16009	4	2	1	3	0	3.67	6
16011	7	1	0.857143	4	0	2	1
16012	4	5	1	4	1	2.83	6
16013	4	1	0.75	4	0	2	1
16014	3	0	1	4	0	0	0
16016	2	1	1	5	0	2	1
16017	2	1	1	5	0	2	1
16023	1	0	1	2	0	0	0
16024	1	0	1	2	0	0	0
16025	3	0	1	2	0	0	0
16026	1	0	1	2	0	0	0
16028	3	2	0.333333	3	0	2.67	3
16029	6	8	0.333333	3	0	3.67	15

## Sheet: Nocof_Shred_Reg_Reactions
Reactions in modules for ShReD-partition of partial model with no cofactors but regulatory edges present (Figure 7B)
'MY ID'	15100
'Parental ID'	Root
'Size'	151
'Cycle Count'	1004
Partition	Divides into 15102 and 15103
'Reaction 3'	'Glutamate_Transport'	'Extracellular <-> Cytosol'
'Reaction 4'	'Glycine-Transport'	'Extracellular <-> Cytosol'
'Reaction 5'	'Alanine_Transport'	'Extracellular <-> Cytosol'
'Reaction 6'	'Lysine_Transport'	'Extracellular <-> Cytosol'
'Reaction 7'	'Asp_Transport'	'Extracellular <-> Cytosol'
'Reaction 8'	'Arginine_Transport'	'Extracellular <-> Cytosol'
'Reaction 9'	'Glutamine_Transport'	'Extracellular <-> Cytosol'
'Reaction 10'	'Serine_Transport'	'Extracellular <-> Cytosol'
'Reaction 11'	'Methionine_Transport'	'Extracellular <-> Cytosol'
'Reaction 12'	'Tryptophan_Transport'	'Extracellular <-> Cytosol'
'Reaction 13'	'Phenylalanine_Transport'	'Extracellular <-> Cytosol'
'Reaction 14'	'Tyrosine_Transport'	'Extracellular <-> Cytosol'
'Reaction 15'	'Urea_Transport'	'Extracellular <-> Cytosol'
'Reaction 16'	'Cysteine_Transport'	'Extracellular <-> Cytosol'
'Reaction 17'	'Glycerol_Transport'	'Extracellular <-> Cytosol'
'Reaction 18'	'Leucine_Transport'	'Extracellular <-> Cytosol'
'Reaction 19'	'Histidine_Transport'	'Extracellular <-> Cytosol'
'Reaction 20'	'Proline_Trnasport'	'Extracellular <-> Cytosol'
'Reaction 21'	'Asn-Transport'	'Extracellular <-> Cytosol'
'Reaction 22'	'Valine_Transport'	'Extracellular <-> Cytosol'
'Reaction 23'	'Lactate_Transport'	'Extracellular <-> Cytosol'
'Reaction 24'	'Cholesterol_Transport'	'Extracellular <-> Cytosol'
'Reaction 25'	'Threonine_Transport'	'Extracellular <-> Cytosol'
'Reaction 26'	'Ethanolamine_Transport'	'Extracellular <-> Cytosol'
'Reaction 27'	'Glucose_Transport'	'Extracellular <-> Cytosol'
'Reaction 28'	'Isoleuine_Transport'	'Extracellular <-> Cytosol'
'Reaction 29'	'VLDL_transport'	'Extracellular <-> Cytosol'
'Reaction 31'	'Acetoacetate_Transport'	'Extracellular <-> Cytosol'
'Reaction 32'	'Beta OH Transport'	'Extracellular <-> Cytosol'
'Reaction 33'	'TGZ transport'	'Extracellular <-> Cytosol'
'Reaction 34'	'TGZ_gsh_transport'	'Extracellular <-> Cytosol'
'Reaction 35'	'TGZ_sulfate_transport'	'Extracellular <-> Cytosol'
'Reaction 36'	'TGZ_glucuronide_transport'	'Extracellular <-> Cytosol'
'Reaction 37'	'TGZ_quinone_transport'	'Extracellular <-> Cytosol'
'Reaction 38'	'Glutathione Transport'	'Extracellular <-> Cytosol'
'Reaction 39'	'Ornithine_Transport'	'Extracellular <-> Cytosol'
'Reaction 40'	'Palmitate Uptake'	'Extracellular <-> Cytosol'
'Reaction 41'	'Ethanol Transport'	'Extracellular <-> Cytosol'
'Reaction 42'	'Acetyl CoA transport (M)'	'Mitochondria <-> Cytosol'
'Reaction 43'	'Alcohol Dehydrogenase'	'Ethanol + NAD+ -> Acetaldehyde + NADH + H+'
'Reaction 44'	'Monooxygenase System'	'Ethanol + 2O2 + H+ + NADPH -> NADP+ + Acetylaldehyde + H2O2'
'Reaction 45'	'Catalase I'	'Ethanol + H2O2 -> Acetaldehyde + 2H2O'
'Reaction 47'	'Acetaldehyde -> Acetyl CoA'	'Acetaldehyde + NAD+ + ATP + H2O -> AMP + Diphosphate + 2H+ + AcetylCoA'
'Reaction 49'	'Fed: Glucose -> G6P'	'ATP + Glucose -> ADP + Glucose 6-Phosphate'
'Reaction 50'	'FED: G6P -> F6P'	'Glucose 6-Phosphate->Fructose 6 Phosphate'
'Reaction 51'	'FED: F6P->G3P'	'Fructose 6 Phosphate + ATP -> ADP + Glycerone Phosphate + Glyceraldehyde 3 Phosphate'
'Reaction 52'	'FED: G3P->3PG'	'Glyceraldehyde 3 Phosphate + NAD+ ADP +Pi -> 3 Phosphoglycerate + H+ NADH + ATP'
'Reaction 53'	'FED: 3PG -> PEP'	'3 Phosphoglycerate -> Phosphoenolpyruvate + H2O'
'Reaction 54'	'PEP->Pyruvate'	'Phosphoenolpyruvate + ADP -> Pyruvate + ATP'
'Reaction 55'	'PPP-oxidative'	'Glucose-6 Phosphate + 2 NADP+ H2O -> 2 NADPH + Ribulose 5 Phosphate + CO2 + 2H+'
'Reaction 56'	'Fasted: PEP->3PG'	'Phosphoenolpyruvate + H2O -> 3-Phosphoglycerate'
'Reaction 57'	'Fasted: 3PG -> G3P'	' 3 Phosphoglycerate + H+ NADH + ATP -> Glyceraldehyde 3 Phosphate + NAD+ ADP +Pi'
'Reaction 58'	'Fasted: G3P->F6P'	'Glycaldehyde 3-Phosphate + Glycerone Phosphate + H2O-> Fructose 6-Phosphate + Pi'
'Reaction 59'	'Fasted: F6P->G6P'	'Fructose 6-Phosphate -> Glucose 6-Phosphate'
'Reaction 60'	'Fasted: G6P -> Glucose'	'Glucose 6-Phosphate + H2O -> Pi + Glucose + H+'
'Reaction 61'	'FED: Glyc1'	'Glucose 6-Phosphate-> Glucose 1-Phosphate'
'Reaction 62'	'FED: Glyc2'	'8-UDP Glucose + Glyc-4 -> Glycogen -12 + 8 UDP'
'Reaction 63'	'TCA_ 1: acetyl coa->citrate'	'Acetyl CoA + Oxaloacetate + H2O -> Citrate + H+ + CoA'
'Reaction 64'	'TCA_2: Citrate->2oxoglutarate'	'Citrate + NAD+ -> 2-Oxoglutarate + NADH + CO2 + H+'
'Reaction 65'	'TCA_3-2-oxoketoglutarate-M-> succinyl coa M'	'NAD+ + 2-oxoglutarate + CoA-> Succinyl CoA + NADH + CO2'
'Reaction 66'	'TCA_4: succinylcoa-m -> fumarate -M'	'Succinyl-CoA + FAD + Orthophosphate + GDP -> Fumarate + FADH2 + CoA + GTP'
'Reaction 67'	'TCA_5: Fumarate-M -> Malate-M'	'Fumarate + H2O -> Malate'
'Reaction 68'	'TCA_6: Malate-M -> Oxaloacetate-M'	'Malate + NAD+ -> NADH + Oxaloacetate + H+'
'Reaction 69'	'Oxaloacetate->Malate'	'Oxaloacetate + NADH + H+ -> NAD+ + Malate'
'Reaction 70'	'Malate -> Pyruvate'	'Malate + NADP -> Pyruvate + NADPH + CO2'
'Reaction 71'	'Malate -> Malate-M'	'Malate -> Malate-M'
'Reaction 73'	'Urea Cycle_2: Ornithine -> Citrulline'	'Ornithine + Carbamoyl Phosphate -> Pi + 2H+ + Citrulilne'
'Reaction 74'	'Urea Cycle_3: Citrulline -> Arginine'	'Aspartate + Citrulline + ATP -> Arginine + Fumarate + Ppi + AMP'
'Reaction 75'	'Urea Cycle_4: Arginine -> Urea + Ornithine'	'Arginine + H2O -> Urea + Ornithine'
'Reaction 76'	'PPP - ribulose->ribose'	'Ribulose 5 Phosphate -> Ribose 5-Phosphate'
'Reaction 77'	'PPP: Ribose 5 phosphate -> Glyceraldehyde 3 phosphate'	'Ribose 5 Phosphate + Xylulose 5 Phosphate->Glyceraldehyde 3 phosphate + Sedoheptulose 7 phosphate'
'Reaction 78'	'PPP Ribulose -> Xylulose'	'Ribulose 5 Phosphate -> Xylulose 5-phosphate'
'Reaction 79'	'PPP: Xylulose -> G3P'	'Xylulose 5-phosphate + Erythrose 4-phosphate -> Fructose 6 phosphate + Glyceraldehyde 3-phosphate'
'Reaction 80'	'PPP-R01827-fed'	'Fructose 6-phosphate + Erythrose 4-phosphate -> Glyceraldehyde 3 Phosphate + Sedoheptulose 7-phosphate'
'Reaction 81'	'PPP-R01827-fasted'	'Glyceraldehyde 3 Phosphate + Sedoheptulose 7-phosphate -> Fructose 6-phosphate + Erythrose 4-phosphate'
'Reaction 82'	'Glycerone Phosphate -> Glyceraldehyde 3 phosphate'	'Glycrone phosphate -> Glyceraldehyde 3-phosphate'
'Reaction 83'	'Glycogen Degradation'	'Glycogen 12 + 8 Pi + 8 H+ -> 8 Glucose 1-phosphate + Glycogen-4'
'Reaction 84'	'Glucose 1 phosphate -> Glucose 6 Phosphate'	'Glucose 1-phosphate -> Glucose 6-phosphate'
'Reaction 85'	'Pyruvate Transport'	'Pyruvate -> Pyruvate-M'
'Reaction 86'	'Pyruvate-M -> Acetyl CoA-M'	'Pyruvate +NAD+ +CoA -> CO2 + Acetyl CoA + NADH'
'Reaction 87'	'Pyruvate-M->Oxaloacetate-M'	'Pyruvate + ATP -> Oxaloacetate + ADP + Pi'
'Reaction 88'	'Pyruvate-M -> Malate-M '	'Pyruvate + NADH + CO2 -> Malate + NAD+'
'Reaction 89'	'Oxaloaetate-M->PEP-M->PEP'	'Oxaloacetate + GTP + H+ -> CO2 + GDP + Phosphoenolpyruvate'
'Reaction 90'	'Acetyl CoA -> Acetoacetyl CoA'	'2 Acetyl-CoA -> CoA + Acetoacetyl-CoA'
'Reaction 91'	'Acetoacetyl CoA -> Acetoacetate: R00410'	'Succinate + Acetoacetyl CoA -> Acetoacetate + Succinyl-CoA'
'Reaction 92'	'B-OH production'	'Acetoacetate + H+ + NADH -> Beta hydroxybutanoate + NAD+'
'Reaction 93'	'Pyruvate -> Lactate'	'Pyruvate + NADH + H+ -> NAD+ + Lactate'
'Reaction 94'	'Lactate-> Pyruvate'	'NAD+ + Lactate -> NADH + Pyruvate + H+'
'Reaction 95'	'Glutamate -> Ammonia (M)'	'Glutamate + NAD+ + H2O -> NADH + NH3 + 2-oxoglutarate + H+'
'Reaction 96'	'Glutamine->Glutamate'	'Glutamine + H2O -> NH3 + Glutamate'
'Reaction 97'	'Glutamate Transport (cytosol ->Mitochondria)'	'-'
'Reaction 98'	'Ammonia->Glutamate-M'	'2-Oxoglutarate + NADH + NH3 + H+ -> Glutamate + NAD+ + H2O '
'Reaction 99'	'Glutamate Transport (Mitochondria->Cytosol)'	'-'
'Reaction 100'	'Glutamate-> Glutamine'	'Glutamate + ATP + NH3 -> Glutamine + ADP + Pi + H+'
'Reaction 101'	'Alanine Biosynthesis'	'Pyruvate + Glutamate -> 2-oxoglutarate + Alanine'
'Reaction 102'	'Serine-> Glycine'	'Serine + Tetrahydrofolate -> Glycine + 5,10,methylenetetrahydrofolate + H2O'
'Reaction 103'	'Glycine->Serine'	'Glycine + H2O + 5,10-methylenetetrahydrofolate -> Serine + Tetrahydrofolate'
'Reaction 104'	'Glycine -> Glutamate'	'Glycine + 2-Oxoglutarate -> Glutamate + Glyoxylate'
'Reaction 105'	'Serine Biosynthesis'	'Glutamate + 3-phosphoglycerate +NAD+ -> Serine + 2-Oxoglutarate + NADH'
'Reaction 106'	'Aspartate Biosynthesis'	'Glutamate + Oxaloacetate -> Aspartate + 2-Oxoglutarate'
'Reaction 107'	'Asparagine Biosynthesis'	'Aspartate + Glutamine + ATP + H2O -> Pyrophosphate + Glutamate + Asparagine + AMP'
'Reaction 108'	'Proline Biosynthesis'	'Glutamate + 2NADH + 2H+ -> Proline+ 2NAD+ +H2O'
'Reaction 109'	'Alanine Degradation'	' Alanine + 2-Oxoglutarate-> Glutamate + Pyruvate'
'Reaction 110'	'Asparagine Degradation'	'Asparagine + H2O -> NH3 + Aspartate'
'Reaction 111'	'Aspartate Degradation->oxaloacetate'	'Aspartate + 2-Oxoglutarate -> Glutamate + Oxaloacetate'
'Reaction 112'	'Aspartate Degradation->fumarate'	'Aspartate + GTP + IMP -> Fumarate + AMP + Pi + GDP + 2H+'
'Reaction 113'	'Serine Degradation'	'Serine -> NH3 + Pyruvate'
'Reaction 114'	'Arginine Degradation (ornithine to glutamate)'	'Ornithine + 2-Oxoglutarate -> Glutamate + Glutamate 5-semialdehyde'
'Reaction 115'	'Cysteine Degradation'	[]
'Reaction 116'	'Serine-> Alanine'	'Serine + Pyruvate -> alanine + Hydroxypyruvate'
'Reaction 117'	'Serine->Cysteine'	'Serine + HS -> H2O + Cysteine'
'Reaction 118'	'Proline Degradation'	'Proline + 2NAD+ + H2O ->Glutamate + 2NADH + 2H+'
'Reaction 119'	'Tyrosine Degradation'	'Tyrosine + 3O2 +2H2O -> NH3 + CO2 + Acetoacetate + Fumarate +H2O2'
'Reaction 120'	'Histidine Degradation'	'Histidine + 2H2O + tetrahydrofolate -> NH3 + Glutamate + 5-fermimino tetraydrofolate'
'Reaction 121'	'Lysine Degradation -> glutamate, acetyl coaM'	'Lysine + 2-oxoglutarate + 2NAD+ + 2H2O + CoA -> 2 Glutamate + 2CO2+ 2NADH + Acetoacetyl CoA + 2H+'
'Reaction 122'	'Tryptophan Degradation'	'3O2 + Tryptophan + NADPH + NAD+ + 4H2O + CoA -> NH3 + Alanine + 3CO2 + NADP+ + NADH + Acetoacetyl CoA + H+'
'Reaction 123'	'Methionine->Cysteine'	'Serine + Methionine + Pyruvate + 2H2O -> NH3 + Cysteine + 2-oxobutanoate + Diphosphate'
'Reaction 124'	'Phenylalanine->Tyrosine'	'Phenylalanine + O2 + Tetrahydrobiopterin -> H2O + Tyrosine + Dihydrobiopterin'
'Reaction 125'	'Threonine->alpha keot butyrate'	'Threonine -> NH3 + 2-Oxobutanoate'
'Reaction 126'	'Threonine->Glycine'	'Threonine + NAD+ + CoA -> Glycine + NADH + H+'
'Reaction 127'	'Alpha-ketobutanoate->succinylcoa'	'2-oxobutanoate + Oxaloacetate + CoA -> Pyruvate + Succinyl-CoA + formate'
'Reaction 128'	'Glutathione Degradation'	'Glutathione + 2H2O-> Glutamate + Glycine + cysteine'
'Reaction 129'	'Glutathione Synthesis'	'Glutamate + Glycine + Cysteine + 2ATP -> Glutathione + 2ADP + 2Pi'
'Reaction 130'	'GSSH formation'	'H2O2 + 2Glutathione -> 2H2O + glutathione disulfide'
'Reaction 131'	'GSSH degradation'	'Glutathione disulfide + NADPH + H+ -> 2 Glutathione + NADP+'
'Reaction 132'	'Glycerol->sn-Glycerol-3 Phosphate'	'Glycerol + ATP -> ADP + sn-Glycerol 3-phosphate'
'Reaction 133'	'Fasted: sn-Glycerol 3 Phosphate -> Glycerone Phosphate'	'sn-Glycerol 3-phosphate + NAD+ -> NADH + H+ + Glycerone Phosphate'
'Reaction 134'	'Fed: Glycerone Phosphate -> sn-Glycerol 3 Phosphate'	'NADH + H+ + Glycerone Phosphate -> sn-Glycerol 3-phosphate + NAD+'
'Reaction 135'	'snglycerol 3 Phosphate -> 1,2 diacyl sn glycerol'	'Palmitoyl CoA + sn-Glycerol 3-phosphate + H2O -> 1,2 Diacyl sn-glycerol + CoA + Pi'
'Reaction 136'	'Triglyceride Synthesis'	'Palmitoyl CoA + 1,2 Diacyl sn-Glycerol-> Triglyceride + CoA'
'Reaction 139'	'Chol1'	'2NADPH + Acetyl CoA + Acetoacetyl CoA + 3ATP + H+ + H2O ->CO2 + NADP+ + Isopentenyl diphosphate + 3ADP + Pi'
'Reaction 140'	'Chol2'	'Isopentenyl diphosphate -> Dimethylallyl diphosphate'
'Reaction 141'	'Chol3'	'Isopentenyl diphosphate + Dimethylallyl diphosphate -> Pyrophosphate + Geranyl diphosphate'
'Reaction 142'	'Chol4'	'Isopentenyl diphosphate + Geranyl diphosphate -> Pyrophosphate + trans, trans-Farnesyl diphosphate'
'Reaction 143'	'Chol5'	'8O2 + 15 NADPH + 2 Farnesyl Diphosphate + 15H+ -> Lactate + CO2 + 15 NADP+ + 12H2O + 2 Diphosphate + formate'
'Reaction 144'	'Apo B Synthesis'	'''298 Glutamate + 207 Glycine + 275 Alanine + 357 Lysine + 233 Aspartate + 150 Arginine + 230 Glutamine + 392 Serine + 79 Methioni...'' <Preview truncated at 128 characters>'
'Reaction 145'	'Apo E Synthesis'	'''40 Glutamate +18 Glycine + 39 Alanine + 13 Lysine + 11 Aspartate + 34 Arginine + 32 Glutamine + 14 Serine + 8 Methionine + 8 Tr...'' <Preview truncated at 128 characters>'
'Reaction 146'	'VLDL Synthesis'	'9000 Cholesterol + ApoB + 33 Apo E + 2300 Phosphatidyl Choline + 2500 Phosphatidyl ethanolamine + 12500 Triglyceride-> VLDL'
'Reaction 147'	'Citrate Transport'	'Citrate-M -> Citrate'
'Reaction 148'	'Citrate -> Acetyl CoA'	'ATP + Citrate + CoA -> Acetyl coA + Oxaloacetate +ADP + Pi'
'Reaction 149'	'Beta oxidation(Palmitate -> aceytlcoa)'	'7O2 + Palmitate +27ATP + 8CoA-> 8 Acetyl CoA +28ADP + 7H2O + AMP + 26 Pi'
'Reaction 150'	'Palmitate Synthesis'	'14 NADPH + Acetyl CoA + 7 Malonyl CoA + 14 H+-> CO2 + 14 NADP+ + Palmitate +7CoA'
'Reaction 151'	'Palmitoyl coA'	'Palmitate + CoA -> Palmitoyl CoA + H2O'
'Reaction 152'	'Malonyl CoA Synthesis'	'Acetyl CoA + CO2 -> Malonyl-CoA + H+'
'Reaction 153'	'Phosphatidyl ethanolamine -> Phosphatidyl Choline'	'Phosphatidyl Ethanolamine + 3 Adomet-> Phosphatidyl Choline + Adohyc'
'Reaction 154'	'Ethanolamine -> CDP Ethanolamine'	'Ethanolamine + ATP + CTP-> CDP Ethanolamine + AdP + Diphosphate'
'Reaction 155'	'CDP Ethanolamine -> Phosphatidyl Ethanolamine'	'1,2 Diacyl sn-Glycerol + Palmitoyl CoA -> Phosphatidyl Ethanolamine + CMP'
'Reaction 156'	'TGZ-> TGZ GSH'	'TGZ + Glutathione -> TGZ-GSH'
'Reaction 157'	'TGZ-> TGZ sulfate 1'	'TGZ + SO3 -> TGZ-sulfate'
'Reaction 158'	'TGZ->TGZ-quinone'	'TGZ -> TGZ quinone'
'Reaction 159'	'TGZ->TGZ Glucuronide'	'TGZ -> TGZ-glucuronide'
'MY ID'	15102
'Parental ID'	15100
'Size'	115
'Cycle Count'	1020
Partition	Divides into 15105 and 15106
'Reaction 3'	'Glutamate_Transport'	'Extracellular <-> Cytosol'
'Reaction 4'	'Glycine-Transport'	'Extracellular <-> Cytosol'
'Reaction 5'	'Alanine_Transport'	'Extracellular <-> Cytosol'
'Reaction 6'	'Lysine_Transport'	'Extracellular <-> Cytosol'
'Reaction 7'	'Asp_Transport'	'Extracellular <-> Cytosol'
'Reaction 8'	'Arginine_Transport'	'Extracellular <-> Cytosol'
'Reaction 9'	'Glutamine_Transport'	'Extracellular <-> Cytosol'
'Reaction 10'	'Serine_Transport'	'Extracellular <-> Cytosol'
'Reaction 11'	'Methionine_Transport'	'Extracellular <-> Cytosol'
'Reaction 12'	'Tryptophan_Transport'	'Extracellular <-> Cytosol'
'Reaction 13'	'Phenylalanine_Transport'	'Extracellular <-> Cytosol'
'Reaction 14'	'Tyrosine_Transport'	'Extracellular <-> Cytosol'
'Reaction 15'	'Urea_Transport'	'Extracellular <-> Cytosol'
'Reaction 16'	'Cysteine_Transport'	'Extracellular <-> Cytosol'
'Reaction 17'	'Glycerol_Transport'	'Extracellular <-> Cytosol'
'Reaction 18'	'Leucine_Transport'	'Extracellular <-> Cytosol'
'Reaction 19'	'Histidine_Transport'	'Extracellular <-> Cytosol'
'Reaction 20'	'Proline_Trnasport'	'Extracellular <-> Cytosol'
'Reaction 21'	'Asn-Transport'	'Extracellular <-> Cytosol'
'Reaction 22'	'Valine_Transport'	'Extracellular <-> Cytosol'
'Reaction 23'	'Lactate_Transport'	'Extracellular <-> Cytosol'
'Reaction 24'	'Cholesterol_Transport'	'Extracellular <-> Cytosol'
'Reaction 25'	'Threonine_Transport'	'Extracellular <-> Cytosol'
'Reaction 26'	'Ethanolamine_Transport'	'Extracellular <-> Cytosol'
'Reaction 28'	'Isoleuine_Transport'	'Extracellular <-> Cytosol'
'Reaction 29'	'VLDL_transport'	'Extracellular <-> Cytosol'
'Reaction 31'	'Acetoacetate_Transport'	'Extracellular <-> Cytosol'
'Reaction 32'	'Beta OH Transport'	'Extracellular <-> Cytosol'
'Reaction 33'	'TGZ transport'	'Extracellular <-> Cytosol'
'Reaction 34'	'TGZ_gsh_transport'	'Extracellular <-> Cytosol'
'Reaction 35'	'TGZ_sulfate_transport'	'Extracellular <-> Cytosol'
'Reaction 36'	'TGZ_glucuronide_transport'	'Extracellular <-> Cytosol'
'Reaction 37'	'TGZ_quinone_transport'	'Extracellular <-> Cytosol'
'Reaction 38'	'Glutathione Transport'	'Extracellular <-> Cytosol'
'Reaction 39'	'Ornithine_Transport'	'Extracellular <-> Cytosol'
'Reaction 41'	'Ethanol Transport'	'Extracellular <-> Cytosol'
'Reaction 43'	'Alcohol Dehydrogenase'	'Ethanol + NAD+ -> Acetaldehyde + NADH + H+'
'Reaction 44'	'Monooxygenase System'	'Ethanol + 2O2 + H+ + NADPH -> NADP+ + Acetylaldehyde + H2O2'
'Reaction 45'	'Catalase I'	'Ethanol + H2O2 -> Acetaldehyde + 2H2O'
'Reaction 47'	'Acetaldehyde -> Acetyl CoA'	'Acetaldehyde + NAD+ + ATP + H2O -> AMP + Diphosphate + 2H+ + AcetylCoA'
'Reaction 54'	'PEP->Pyruvate'	'Phosphoenolpyruvate + ADP -> Pyruvate + ATP'
'Reaction 66'	'TCA_4: succinylcoa-m -> fumarate -M'	'Succinyl-CoA + FAD + Orthophosphate + GDP -> Fumarate + FADH2 + CoA + GTP'
'Reaction 67'	'TCA_5: Fumarate-M -> Malate-M'	'Fumarate + H2O -> Malate'
'Reaction 68'	'TCA_6: Malate-M -> Oxaloacetate-M'	'Malate + NAD+ -> NADH + Oxaloacetate + H+'
'Reaction 69'	'Oxaloacetate->Malate'	'Oxaloacetate + NADH + H+ -> NAD+ + Malate'
'Reaction 70'	'Malate -> Pyruvate'	'Malate + NADP -> Pyruvate + NADPH + CO2'
'Reaction 71'	'Malate -> Malate-M'	'Malate -> Malate-M'
'Reaction 73'	'Urea Cycle_2: Ornithine -> Citrulline'	'Ornithine + Carbamoyl Phosphate -> Pi + 2H+ + Citrulilne'
'Reaction 74'	'Urea Cycle_3: Citrulline -> Arginine'	'Aspartate + Citrulline + ATP -> Arginine + Fumarate + Ppi + AMP'
'Reaction 75'	'Urea Cycle_4: Arginine -> Urea + Ornithine'	'Arginine + H2O -> Urea + Ornithine'
'Reaction 85'	'Pyruvate Transport'	'Pyruvate -> Pyruvate-M'
'Reaction 87'	'Pyruvate-M->Oxaloacetate-M'	'Pyruvate + ATP -> Oxaloacetate + ADP + Pi'
'Reaction 88'	'Pyruvate-M -> Malate-M '	'Pyruvate + NADH + CO2 -> Malate + NAD+'
'Reaction 90'	'Acetyl CoA -> Acetoacetyl CoA'	'2 Acetyl-CoA -> CoA + Acetoacetyl-CoA'
'Reaction 91'	'Acetoacetyl CoA -> Acetoacetate: R00410'	'Succinate + Acetoacetyl CoA -> Acetoacetate + Succinyl-CoA'
'Reaction 92'	'B-OH production'	'Acetoacetate + H+ + NADH -> Beta hydroxybutanoate + NAD+'
'Reaction 93'	'Pyruvate -> Lactate'	'Pyruvate + NADH + H+ -> NAD+ + Lactate'
'Reaction 94'	'Lactate-> Pyruvate'	'NAD+ + Lactate -> NADH + Pyruvate + H+'
'Reaction 95'	'Glutamate -> Ammonia (M)'	'Glutamate + NAD+ + H2O -> NADH + NH3 + 2-oxoglutarate + H+'
'Reaction 96'	'Glutamine->Glutamate'	'Glutamine + H2O -> NH3 + Glutamate'
'Reaction 97'	'Glutamate Transport (cytosol ->Mitochondria)'	'-'
'Reaction 98'	'Ammonia->Glutamate-M'	'2-Oxoglutarate + NADH + NH3 + H+ -> Glutamate + NAD+ + H2O '
'Reaction 99'	'Glutamate Transport (Mitochondria->Cytosol)'	'-'
'Reaction 100'	'Glutamate-> Glutamine'	'Glutamate + ATP + NH3 -> Glutamine + ADP + Pi + H+'
'Reaction 101'	'Alanine Biosynthesis'	'Pyruvate + Glutamate -> 2-oxoglutarate + Alanine'
'Reaction 102'	'Serine-> Glycine'	'Serine + Tetrahydrofolate -> Glycine + 5,10,methylenetetrahydrofolate + H2O'
'Reaction 103'	'Glycine->Serine'	'Glycine + H2O + 5,10-methylenetetrahydrofolate -> Serine + Tetrahydrofolate'
'Reaction 104'	'Glycine -> Glutamate'	'Glycine + 2-Oxoglutarate -> Glutamate + Glyoxylate'
'Reaction 105'	'Serine Biosynthesis'	'Glutamate + 3-phosphoglycerate +NAD+ -> Serine + 2-Oxoglutarate + NADH'
'Reaction 106'	'Aspartate Biosynthesis'	'Glutamate + Oxaloacetate -> Aspartate + 2-Oxoglutarate'
'Reaction 107'	'Asparagine Biosynthesis'	'Aspartate + Glutamine + ATP + H2O -> Pyrophosphate + Glutamate + Asparagine + AMP'
'Reaction 108'	'Proline Biosynthesis'	'Glutamate + 2NADH + 2H+ -> Proline+ 2NAD+ +H2O'
'Reaction 109'	'Alanine Degradation'	' Alanine + 2-Oxoglutarate-> Glutamate + Pyruvate'
'Reaction 110'	'Asparagine Degradation'	'Asparagine + H2O -> NH3 + Aspartate'
'Reaction 111'	'Aspartate Degradation->oxaloacetate'	'Aspartate + 2-Oxoglutarate -> Glutamate + Oxaloacetate'
'Reaction 112'	'Aspartate Degradation->fumarate'	'Aspartate + GTP + IMP -> Fumarate + AMP + Pi + GDP + 2H+'
'Reaction 113'	'Serine Degradation'	'Serine -> NH3 + Pyruvate'
'Reaction 114'	'Arginine Degradation (ornithine to glutamate)'	'Ornithine + 2-Oxoglutarate -> Glutamate + Glutamate 5-semialdehyde'
'Reaction 115'	'Cysteine Degradation'	[]
'Reaction 116'	'Serine-> Alanine'	'Serine + Pyruvate -> alanine + Hydroxypyruvate'
'Reaction 117'	'Serine->Cysteine'	'Serine + HS -> H2O + Cysteine'
'Reaction 118'	'Proline Degradation'	'Proline + 2NAD+ + H2O ->Glutamate + 2NADH + 2H+'
'Reaction 119'	'Tyrosine Degradation'	'Tyrosine + 3O2 +2H2O -> NH3 + CO2 + Acetoacetate + Fumarate +H2O2'
'Reaction 120'	'Histidine Degradation'	'Histidine + 2H2O + tetrahydrofolate -> NH3 + Glutamate + 5-fermimino tetraydrofolate'
'Reaction 121'	'Lysine Degradation -> glutamate, acetyl coaM'	'Lysine + 2-oxoglutarate + 2NAD+ + 2H2O + CoA -> 2 Glutamate + 2CO2+ 2NADH + Acetoacetyl CoA + 2H+'
'Reaction 122'	'Tryptophan Degradation'	'3O2 + Tryptophan + NADPH + NAD+ + 4H2O + CoA -> NH3 + Alanine + 3CO2 + NADP+ + NADH + Acetoacetyl CoA + H+'
'Reaction 123'	'Methionine->Cysteine'	'Serine + Methionine + Pyruvate + 2H2O -> NH3 + Cysteine + 2-oxobutanoate + Diphosphate'
'Reaction 124'	'Phenylalanine->Tyrosine'	'Phenylalanine + O2 + Tetrahydrobiopterin -> H2O + Tyrosine + Dihydrobiopterin'
'Reaction 125'	'Threonine->alpha keot butyrate'	'Threonine -> NH3 + 2-Oxobutanoate'
'Reaction 126'	'Threonine->Glycine'	'Threonine + NAD+ + CoA -> Glycine + NADH + H+'
'Reaction 127'	'Alpha-ketobutanoate->succinylcoa'	'2-oxobutanoate + Oxaloacetate + CoA -> Pyruvate + Succinyl-CoA + formate'
'Reaction 128'	'Glutathione Degradation'	'Glutathione + 2H2O-> Glutamate + Glycine + cysteine'
'Reaction 129'	'Glutathione Synthesis'	'Glutamate + Glycine + Cysteine + 2ATP -> Glutathione + 2ADP + 2Pi'
'Reaction 130'	'GSSH formation'	'H2O2 + 2Glutathione -> 2H2O + glutathione disulfide'
'Reaction 131'	'GSSH degradation'	'Glutathione disulfide + NADPH + H+ -> 2 Glutathione + NADP+'
'Reaction 132'	'Glycerol->sn-Glycerol-3 Phosphate'	'Glycerol + ATP -> ADP + sn-Glycerol 3-phosphate'
'Reaction 135'	'snglycerol 3 Phosphate -> 1,2 diacyl sn glycerol'	'Palmitoyl CoA + sn-Glycerol 3-phosphate + H2O -> 1,2 Diacyl sn-glycerol + CoA + Pi'
'Reaction 136'	'Triglyceride Synthesis'	'Palmitoyl CoA + 1,2 Diacyl sn-Glycerol-> Triglyceride + CoA'
'Reaction 139'	'Chol1'	'2NADPH + Acetyl CoA + Acetoacetyl CoA + 3ATP + H+ + H2O ->CO2 + NADP+ + Isopentenyl diphosphate + 3ADP + Pi'
'Reaction 140'	'Chol2'	'Isopentenyl diphosphate -> Dimethylallyl diphosphate'
'Reaction 141'	'Chol3'	'Isopentenyl diphosphate + Dimethylallyl diphosphate -> Pyrophosphate + Geranyl diphosphate'
'Reaction 142'	'Chol4'	'Isopentenyl diphosphate + Geranyl diphosphate -> Pyrophosphate + trans, trans-Farnesyl diphosphate'
'Reaction 143'	'Chol5'	'8O2 + 15 NADPH + 2 Farnesyl Diphosphate + 15H+ -> Lactate + CO2 + 15 NADP+ + 12H2O + 2 Diphosphate + formate'
'Reaction 144'	'Apo B Synthesis'	'''298 Glutamate + 207 Glycine + 275 Alanine + 357 Lysine + 233 Aspartate + 150 Arginine + 230 Glutamine + 392 Serine + 79 Methioni...'' <Preview truncated at 128 characters>'
'Reaction 145'	'Apo E Synthesis'	'''40 Glutamate +18 Glycine + 39 Alanine + 13 Lysine + 11 Aspartate + 34 Arginine + 32 Glutamine + 14 Serine + 8 Methionine + 8 Tr...'' <Preview truncated at 128 characters>'
'Reaction 146'	'VLDL Synthesis'	'9000 Cholesterol + ApoB + 33 Apo E + 2300 Phosphatidyl Choline + 2500 Phosphatidyl ethanolamine + 12500 Triglyceride-> VLDL'
'Reaction 150'	'Palmitate Synthesis'	'14 NADPH + Acetyl CoA + 7 Malonyl CoA + 14 H+-> CO2 + 14 NADP+ + Palmitate +7CoA'
'Reaction 151'	'Palmitoyl coA'	'Palmitate + CoA -> Palmitoyl CoA + H2O'
'Reaction 153'	'Phosphatidyl ethanolamine -> Phosphatidyl Choline'	'Phosphatidyl Ethanolamine + 3 Adomet-> Phosphatidyl Choline + Adohyc'
'Reaction 154'	'Ethanolamine -> CDP Ethanolamine'	'Ethanolamine + ATP + CTP-> CDP Ethanolamine + AdP + Diphosphate'
'Reaction 155'	'CDP Ethanolamine -> Phosphatidyl Ethanolamine'	'1,2 Diacyl sn-Glycerol + Palmitoyl CoA -> Phosphatidyl Ethanolamine + CMP'
'Reaction 156'	'TGZ-> TGZ GSH'	'TGZ + Glutathione -> TGZ-GSH'
'Reaction 157'	'TGZ-> TGZ sulfate 1'	'TGZ + SO3 -> TGZ-sulfate'
'Reaction 158'	'TGZ->TGZ-quinone'	'TGZ -> TGZ quinone'
'Reaction 159'	'TGZ->TGZ Glucuronide'	'TGZ -> TGZ-glucuronide'
'MY ID'	15105
'Parental ID'	15102
'Size'	95
'Cycle Count'	1059
Partition	Becomes 15107, 15158, and 15159
'Reaction 3'	'Glutamate_Transport'	'Extracellular <-> Cytosol'
'Reaction 4'	'Glycine-Transport'	'Extracellular <-> Cytosol'
'Reaction 5'	'Alanine_Transport'	'Extracellular <-> Cytosol'
'Reaction 6'	'Lysine_Transport'	'Extracellular <-> Cytosol'
'Reaction 9'	'Glutamine_Transport'	'Extracellular <-> Cytosol'
'Reaction 10'	'Serine_Transport'	'Extracellular <-> Cytosol'
'Reaction 11'	'Methionine_Transport'	'Extracellular <-> Cytosol'
'Reaction 12'	'Tryptophan_Transport'	'Extracellular <-> Cytosol'
'Reaction 13'	'Phenylalanine_Transport'	'Extracellular <-> Cytosol'
'Reaction 14'	'Tyrosine_Transport'	'Extracellular <-> Cytosol'
'Reaction 15'	'Urea_Transport'	'Extracellular <-> Cytosol'
'Reaction 16'	'Cysteine_Transport'	'Extracellular <-> Cytosol'
'Reaction 17'	'Glycerol_Transport'	'Extracellular <-> Cytosol'
'Reaction 18'	'Leucine_Transport'	'Extracellular <-> Cytosol'
'Reaction 19'	'Histidine_Transport'	'Extracellular <-> Cytosol'
'Reaction 20'	'Proline_Trnasport'	'Extracellular <-> Cytosol'
'Reaction 22'	'Valine_Transport'	'Extracellular <-> Cytosol'
'Reaction 23'	'Lactate_Transport'	'Extracellular <-> Cytosol'
'Reaction 24'	'Cholesterol_Transport'	'Extracellular <-> Cytosol'
'Reaction 25'	'Threonine_Transport'	'Extracellular <-> Cytosol'
'Reaction 26'	'Ethanolamine_Transport'	'Extracellular <-> Cytosol'
'Reaction 28'	'Isoleuine_Transport'	'Extracellular <-> Cytosol'
'Reaction 29'	'VLDL_transport'	'Extracellular <-> Cytosol'
'Reaction 31'	'Acetoacetate_Transport'	'Extracellular <-> Cytosol'
'Reaction 32'	'Beta OH Transport'	'Extracellular <-> Cytosol'
'Reaction 33'	'TGZ transport'	'Extracellular <-> Cytosol'
'Reaction 34'	'TGZ_gsh_transport'	'Extracellular <-> Cytosol'
'Reaction 35'	'TGZ_sulfate_transport'	'Extracellular <-> Cytosol'
'Reaction 36'	'TGZ_glucuronide_transport'	'Extracellular <-> Cytosol'
'Reaction 37'	'TGZ_quinone_transport'	'Extracellular <-> Cytosol'
'Reaction 38'	'Glutathione Transport'	'Extracellular <-> Cytosol'
'Reaction 39'	'Ornithine_Transport'	'Extracellular <-> Cytosol'
'Reaction 41'	'Ethanol Transport'	'Extracellular <-> Cytosol'
'Reaction 43'	'Alcohol Dehydrogenase'	'Ethanol + NAD+ -> Acetaldehyde + NADH + H+'
'Reaction 44'	'Monooxygenase System'	'Ethanol + 2O2 + H+ + NADPH -> NADP+ + Acetylaldehyde + H2O2'
'Reaction 45'	'Catalase I'	'Ethanol + H2O2 -> Acetaldehyde + 2H2O'
'Reaction 47'	'Acetaldehyde -> Acetyl CoA'	'Acetaldehyde + NAD+ + ATP + H2O -> AMP + Diphosphate + 2H+ + AcetylCoA'
'Reaction 54'	'PEP->Pyruvate'	'Phosphoenolpyruvate + ADP -> Pyruvate + ATP'
'Reaction 90'	'Acetyl CoA -> Acetoacetyl CoA'	'2 Acetyl-CoA -> CoA + Acetoacetyl-CoA'
'Reaction 91'	'Acetoacetyl CoA -> Acetoacetate: R00410'	'Succinate + Acetoacetyl CoA -> Acetoacetate + Succinyl-CoA'
'Reaction 92'	'B-OH production'	'Acetoacetate + H+ + NADH -> Beta hydroxybutanoate + NAD+'
'Reaction 93'	'Pyruvate -> Lactate'	'Pyruvate + NADH + H+ -> NAD+ + Lactate'
'Reaction 94'	'Lactate-> Pyruvate'	'NAD+ + Lactate -> NADH + Pyruvate + H+'
'Reaction 96'	'Glutamine->Glutamate'	'Glutamine + H2O -> NH3 + Glutamate'
'Reaction 97'	'Glutamate Transport (cytosol ->Mitochondria)'	'-'
'Reaction 99'	'Glutamate Transport (Mitochondria->Cytosol)'	'-'
'Reaction 100'	'Glutamate-> Glutamine'	'Glutamate + ATP + NH3 -> Glutamine + ADP + Pi + H+'
'Reaction 101'	'Alanine Biosynthesis'	'Pyruvate + Glutamate -> 2-oxoglutarate + Alanine'
'Reaction 102'	'Serine-> Glycine'	'Serine + Tetrahydrofolate -> Glycine + 5,10,methylenetetrahydrofolate + H2O'
'Reaction 103'	'Glycine->Serine'	'Glycine + H2O + 5,10-methylenetetrahydrofolate -> Serine + Tetrahydrofolate'
'Reaction 104'	'Glycine -> Glutamate'	'Glycine + 2-Oxoglutarate -> Glutamate + Glyoxylate'
'Reaction 105'	'Serine Biosynthesis'	'Glutamate + 3-phosphoglycerate +NAD+ -> Serine + 2-Oxoglutarate + NADH'
'Reaction 107'	'Asparagine Biosynthesis'	'Aspartate + Glutamine + ATP + H2O -> Pyrophosphate + Glutamate + Asparagine + AMP'
'Reaction 108'	'Proline Biosynthesis'	'Glutamate + 2NADH + 2H+ -> Proline+ 2NAD+ +H2O'
'Reaction 109'	'Alanine Degradation'	' Alanine + 2-Oxoglutarate-> Glutamate + Pyruvate'
'Reaction 110'	'Asparagine Degradation'	'Asparagine + H2O -> NH3 + Aspartate'
'Reaction 111'	'Aspartate Degradation->oxaloacetate'	'Aspartate + 2-Oxoglutarate -> Glutamate + Oxaloacetate'
'Reaction 113'	'Serine Degradation'	'Serine -> NH3 + Pyruvate'
'Reaction 114'	'Arginine Degradation (ornithine to glutamate)'	'Ornithine + 2-Oxoglutarate -> Glutamate + Glutamate 5-semialdehyde'
'Reaction 115'	'Cysteine Degradation'	[]
'Reaction 116'	'Serine-> Alanine'	'Serine + Pyruvate -> alanine + Hydroxypyruvate'
'Reaction 117'	'Serine->Cysteine'	'Serine + HS -> H2O + Cysteine'
'Reaction 118'	'Proline Degradation'	'Proline + 2NAD+ + H2O ->Glutamate + 2NADH + 2H+'
'Reaction 119'	'Tyrosine Degradation'	'Tyrosine + 3O2 +2H2O -> NH3 + CO2 + Acetoacetate + Fumarate +H2O2'
'Reaction 120'	'Histidine Degradation'	'Histidine + 2H2O + tetrahydrofolate -> NH3 + Glutamate + 5-fermimino tetraydrofolate'
'Reaction 121'	'Lysine Degradation -> glutamate, acetyl coaM'	'Lysine + 2-oxoglutarate + 2NAD+ + 2H2O + CoA -> 2 Glutamate + 2CO2+ 2NADH + Acetoacetyl CoA + 2H+'
'Reaction 122'	'Tryptophan Degradation'	'3O2 + Tryptophan + NADPH + NAD+ + 4H2O + CoA -> NH3 + Alanine + 3CO2 + NADP+ + NADH + Acetoacetyl CoA + H+'
'Reaction 123'	'Methionine->Cysteine'	'Serine + Methionine + Pyruvate + 2H2O -> NH3 + Cysteine + 2-oxobutanoate + Diphosphate'
'Reaction 124'	'Phenylalanine->Tyrosine'	'Phenylalanine + O2 + Tetrahydrobiopterin -> H2O + Tyrosine + Dihydrobiopterin'
'Reaction 125'	'Threonine->alpha keot butyrate'	'Threonine -> NH3 + 2-Oxobutanoate'
'Reaction 126'	'Threonine->Glycine'	'Threonine + NAD+ + CoA -> Glycine + NADH + H+'
'Reaction 128'	'Glutathione Degradation'	'Glutathione + 2H2O-> Glutamate + Glycine + cysteine'
'Reaction 129'	'Glutathione Synthesis'	'Glutamate + Glycine + Cysteine + 2ATP -> Glutathione + 2ADP + 2Pi'
'Reaction 130'	'GSSH formation'	'H2O2 + 2Glutathione -> 2H2O + glutathione disulfide'
'Reaction 131'	'GSSH degradation'	'Glutathione disulfide + NADPH + H+ -> 2 Glutathione + NADP+'
'Reaction 132'	'Glycerol->sn-Glycerol-3 Phosphate'	'Glycerol + ATP -> ADP + sn-Glycerol 3-phosphate'
'Reaction 135'	'snglycerol 3 Phosphate -> 1,2 diacyl sn glycerol'	'Palmitoyl CoA + sn-Glycerol 3-phosphate + H2O -> 1,2 Diacyl sn-glycerol + CoA + Pi'
'Reaction 136'	'Triglyceride Synthesis'	'Palmitoyl CoA + 1,2 Diacyl sn-Glycerol-> Triglyceride + CoA'
'Reaction 139'	'Chol1'	'2NADPH + Acetyl CoA + Acetoacetyl CoA + 3ATP + H+ + H2O ->CO2 + NADP+ + Isopentenyl diphosphate + 3ADP + Pi'
'Reaction 140'	'Chol2'	'Isopentenyl diphosphate -> Dimethylallyl diphosphate'
'Reaction 141'	'Chol3'	'Isopentenyl diphosphate + Dimethylallyl diphosphate -> Pyrophosphate + Geranyl diphosphate'
'Reaction 142'	'Chol4'	'Isopentenyl diphosphate + Geranyl diphosphate -> Pyrophosphate + trans, trans-Farnesyl diphosphate'
'Reaction 143'	'Chol5'	'8O2 + 15 NADPH + 2 Farnesyl Diphosphate + 15H+ -> Lactate + CO2 + 15 NADP+ + 12H2O + 2 Diphosphate + formate'
'Reaction 144'	'Apo B Synthesis'	'''298 Glutamate + 207 Glycine + 275 Alanine + 357 Lysine + 233 Aspartate + 150 Arginine + 230 Glutamine + 392 Serine + 79 Methioni...'' <Preview truncated at 128 characters>'
'Reaction 145'	'Apo E Synthesis'	'''40 Glutamate +18 Glycine + 39 Alanine + 13 Lysine + 11 Aspartate + 34 Arginine + 32 Glutamine + 14 Serine + 8 Methionine + 8 Tr...'' <Preview truncated at 128 characters>'
'Reaction 146'	'VLDL Synthesis'	'9000 Cholesterol + ApoB + 33 Apo E + 2300 Phosphatidyl Choline + 2500 Phosphatidyl ethanolamine + 12500 Triglyceride-> VLDL'
'Reaction 150'	'Palmitate Synthesis'	'14 NADPH + Acetyl CoA + 7 Malonyl CoA + 14 H+-> CO2 + 14 NADP+ + Palmitate +7CoA'
'Reaction 151'	'Palmitoyl coA'	'Palmitate + CoA -> Palmitoyl CoA + H2O'
'Reaction 153'	'Phosphatidyl ethanolamine -> Phosphatidyl Choline'	'Phosphatidyl Ethanolamine + 3 Adomet-> Phosphatidyl Choline + Adohyc'
'Reaction 154'	'Ethanolamine -> CDP Ethanolamine'	'Ethanolamine + ATP + CTP-> CDP Ethanolamine + AdP + Diphosphate'
'Reaction 155'	'CDP Ethanolamine -> Phosphatidyl Ethanolamine'	'1,2 Diacyl sn-Glycerol + Palmitoyl CoA -> Phosphatidyl Ethanolamine + CMP'
'Reaction 156'	'TGZ-> TGZ GSH'	'TGZ + Glutathione -> TGZ-GSH'
'Reaction 157'	'TGZ-> TGZ sulfate 1'	'TGZ + SO3 -> TGZ-sulfate'
'Reaction 158'	'TGZ->TGZ-quinone'	'TGZ -> TGZ quinone'
'Reaction 159'	'TGZ->TGZ Glucuronide'	'TGZ -> TGZ-glucuronide'
'MY ID'	15107
'Parental ID'	15105
'Size'	93
'Cycle Count'	1045
Partition	Divides into 15108, 15109
'Reaction 3'	'Glutamate_Transport'	'Extracellular <-> Cytosol'
'Reaction 4'	'Glycine-Transport'	'Extracellular <-> Cytosol'
'Reaction 5'	'Alanine_Transport'	'Extracellular <-> Cytosol'
'Reaction 6'	'Lysine_Transport'	'Extracellular <-> Cytosol'
'Reaction 9'	'Glutamine_Transport'	'Extracellular <-> Cytosol'
'Reaction 10'	'Serine_Transport'	'Extracellular <-> Cytosol'
'Reaction 11'	'Methionine_Transport'	'Extracellular <-> Cytosol'
'Reaction 12'	'Tryptophan_Transport'	'Extracellular <-> Cytosol'
'Reaction 13'	'Phenylalanine_Transport'	'Extracellular <-> Cytosol'
'Reaction 14'	'Tyrosine_Transport'	'Extracellular <-> Cytosol'
'Reaction 16'	'Cysteine_Transport'	'Extracellular <-> Cytosol'
'Reaction 17'	'Glycerol_Transport'	'Extracellular <-> Cytosol'
'Reaction 18'	'Leucine_Transport'	'Extracellular <-> Cytosol'
'Reaction 19'	'Histidine_Transport'	'Extracellular <-> Cytosol'
'Reaction 20'	'Proline_Trnasport'	'Extracellular <-> Cytosol'
'Reaction 22'	'Valine_Transport'	'Extracellular <-> Cytosol'
'Reaction 23'	'Lactate_Transport'	'Extracellular <-> Cytosol'
'Reaction 24'	'Cholesterol_Transport'	'Extracellular <-> Cytosol'
'Reaction 25'	'Threonine_Transport'	'Extracellular <-> Cytosol'
'Reaction 26'	'Ethanolamine_Transport'	'Extracellular <-> Cytosol'
'Reaction 28'	'Isoleuine_Transport'	'Extracellular <-> Cytosol'
'Reaction 29'	'VLDL_transport'	'Extracellular <-> Cytosol'
'Reaction 31'	'Acetoacetate_Transport'	'Extracellular <-> Cytosol'
'Reaction 32'	'Beta OH Transport'	'Extracellular <-> Cytosol'
'Reaction 33'	'TGZ transport'	'Extracellular <-> Cytosol'
'Reaction 34'	'TGZ_gsh_transport'	'Extracellular <-> Cytosol'
'Reaction 35'	'TGZ_sulfate_transport'	'Extracellular <-> Cytosol'
'Reaction 36'	'TGZ_glucuronide_transport'	'Extracellular <-> Cytosol'
'Reaction 37'	'TGZ_quinone_transport'	'Extracellular <-> Cytosol'
'Reaction 38'	'Glutathione Transport'	'Extracellular <-> Cytosol'
'Reaction 41'	'Ethanol Transport'	'Extracellular <-> Cytosol'
'Reaction 43'	'Alcohol Dehydrogenase'	'Ethanol + NAD+ -> Acetaldehyde + NADH + H+'
'Reaction 44'	'Monooxygenase System'	'Ethanol + 2O2 + H+ + NADPH -> NADP+ + Acetylaldehyde + H2O2'
'Reaction 45'	'Catalase I'	'Ethanol + H2O2 -> Acetaldehyde + 2H2O'
'Reaction 47'	'Acetaldehyde -> Acetyl CoA'	'Acetaldehyde + NAD+ + ATP + H2O -> AMP + Diphosphate + 2H+ + AcetylCoA'
'Reaction 54'	'PEP->Pyruvate'	'Phosphoenolpyruvate + ADP -> Pyruvate + ATP'
'Reaction 90'	'Acetyl CoA -> Acetoacetyl CoA'	'2 Acetyl-CoA -> CoA + Acetoacetyl-CoA'
'Reaction 91'	'Acetoacetyl CoA -> Acetoacetate: R00410'	'Succinate + Acetoacetyl CoA -> Acetoacetate + Succinyl-CoA'
'Reaction 92'	'B-OH production'	'Acetoacetate + H+ + NADH -> Beta hydroxybutanoate + NAD+'
'Reaction 93'	'Pyruvate -> Lactate'	'Pyruvate + NADH + H+ -> NAD+ + Lactate'
'Reaction 94'	'Lactate-> Pyruvate'	'NAD+ + Lactate -> NADH + Pyruvate + H+'
'Reaction 96'	'Glutamine->Glutamate'	'Glutamine + H2O -> NH3 + Glutamate'
'Reaction 97'	'Glutamate Transport (cytosol ->Mitochondria)'	'-'
'Reaction 99'	'Glutamate Transport (Mitochondria->Cytosol)'	'-'
'Reaction 100'	'Glutamate-> Glutamine'	'Glutamate + ATP + NH3 -> Glutamine + ADP + Pi + H+'
'Reaction 101'	'Alanine Biosynthesis'	'Pyruvate + Glutamate -> 2-oxoglutarate + Alanine'
'Reaction 102'	'Serine-> Glycine'	'Serine + Tetrahydrofolate -> Glycine + 5,10,methylenetetrahydrofolate + H2O'
'Reaction 103'	'Glycine->Serine'	'Glycine + H2O + 5,10-methylenetetrahydrofolate -> Serine + Tetrahydrofolate'
'Reaction 104'	'Glycine -> Glutamate'	'Glycine + 2-Oxoglutarate -> Glutamate + Glyoxylate'
'Reaction 105'	'Serine Biosynthesis'	'Glutamate + 3-phosphoglycerate +NAD+ -> Serine + 2-Oxoglutarate + NADH'
'Reaction 107'	'Asparagine Biosynthesis'	'Aspartate + Glutamine + ATP + H2O -> Pyrophosphate + Glutamate + Asparagine + AMP'
'Reaction 108'	'Proline Biosynthesis'	'Glutamate + 2NADH + 2H+ -> Proline+ 2NAD+ +H2O'
'Reaction 109'	'Alanine Degradation'	' Alanine + 2-Oxoglutarate-> Glutamate + Pyruvate'
'Reaction 110'	'Asparagine Degradation'	'Asparagine + H2O -> NH3 + Aspartate'
'Reaction 111'	'Aspartate Degradation->oxaloacetate'	'Aspartate + 2-Oxoglutarate -> Glutamate + Oxaloacetate'
'Reaction 113'	'Serine Degradation'	'Serine -> NH3 + Pyruvate'
'Reaction 114'	'Arginine Degradation (ornithine to glutamate)'	'Ornithine + 2-Oxoglutarate -> Glutamate + Glutamate 5-semialdehyde'
'Reaction 115'	'Cysteine Degradation'	[]
'Reaction 116'	'Serine-> Alanine'	'Serine + Pyruvate -> alanine + Hydroxypyruvate'
'Reaction 117'	'Serine->Cysteine'	'Serine + HS -> H2O + Cysteine'
'Reaction 118'	'Proline Degradation'	'Proline + 2NAD+ + H2O ->Glutamate + 2NADH + 2H+'
'Reaction 119'	'Tyrosine Degradation'	'Tyrosine + 3O2 +2H2O -> NH3 + CO2 + Acetoacetate + Fumarate +H2O2'
'Reaction 120'	'Histidine Degradation'	'Histidine + 2H2O + tetrahydrofolate -> NH3 + Glutamate + 5-fermimino tetraydrofolate'
'Reaction 121'	'Lysine Degradation -> glutamate, acetyl coaM'	'Lysine + 2-oxoglutarate + 2NAD+ + 2H2O + CoA -> 2 Glutamate + 2CO2+ 2NADH + Acetoacetyl CoA + 2H+'
'Reaction 122'	'Tryptophan Degradation'	'3O2 + Tryptophan + NADPH + NAD+ + 4H2O + CoA -> NH3 + Alanine + 3CO2 + NADP+ + NADH + Acetoacetyl CoA + H+'
'Reaction 123'	'Methionine->Cysteine'	'Serine + Methionine + Pyruvate + 2H2O -> NH3 + Cysteine + 2-oxobutanoate + Diphosphate'
'Reaction 124'	'Phenylalanine->Tyrosine'	'Phenylalanine + O2 + Tetrahydrobiopterin -> H2O + Tyrosine + Dihydrobiopterin'
'Reaction 125'	'Threonine->alpha keot butyrate'	'Threonine -> NH3 + 2-Oxobutanoate'
'Reaction 126'	'Threonine->Glycine'	'Threonine + NAD+ + CoA -> Glycine + NADH + H+'
'Reaction 128'	'Glutathione Degradation'	'Glutathione + 2H2O-> Glutamate + Glycine + cysteine'
'Reaction 129'	'Glutathione Synthesis'	'Glutamate + Glycine + Cysteine + 2ATP -> Glutathione + 2ADP + 2Pi'
'Reaction 130'	'GSSH formation'	'H2O2 + 2Glutathione -> 2H2O + glutathione disulfide'
'Reaction 131'	'GSSH degradation'	'Glutathione disulfide + NADPH + H+ -> 2 Glutathione + NADP+'
'Reaction 132'	'Glycerol->sn-Glycerol-3 Phosphate'	'Glycerol + ATP -> ADP + sn-Glycerol 3-phosphate'
'Reaction 135'	'snglycerol 3 Phosphate -> 1,2 diacyl sn glycerol'	'Palmitoyl CoA + sn-Glycerol 3-phosphate + H2O -> 1,2 Diacyl sn-glycerol + CoA + Pi'
'Reaction 136'	'Triglyceride Synthesis'	'Palmitoyl CoA + 1,2 Diacyl sn-Glycerol-> Triglyceride + CoA'
'Reaction 139'	'Chol1'	'2NADPH + Acetyl CoA + Acetoacetyl CoA + 3ATP + H+ + H2O ->CO2 + NADP+ + Isopentenyl diphosphate + 3ADP + Pi'
'Reaction 140'	'Chol2'	'Isopentenyl diphosphate -> Dimethylallyl diphosphate'
'Reaction 141'	'Chol3'	'Isopentenyl diphosphate + Dimethylallyl diphosphate -> Pyrophosphate + Geranyl diphosphate'
'Reaction 142'	'Chol4'	'Isopentenyl diphosphate + Geranyl diphosphate -> Pyrophosphate + trans, trans-Farnesyl diphosphate'
'Reaction 143'	'Chol5'	'8O2 + 15 NADPH + 2 Farnesyl Diphosphate + 15H+ -> Lactate + CO2 + 15 NADP+ + 12H2O + 2 Diphosphate + formate'
'Reaction 144'	'Apo B Synthesis'	'''298 Glutamate + 207 Glycine + 275 Alanine + 357 Lysine + 233 Aspartate + 150 Arginine + 230 Glutamine + 392 Serine + 79 Methioni...'' <Preview truncated at 128 characters>'
'Reaction 145'	'Apo E Synthesis'	'''40 Glutamate +18 Glycine + 39 Alanine + 13 Lysine + 11 Aspartate + 34 Arginine + 32 Glutamine + 14 Serine + 8 Methionine + 8 Tr...'' <Preview truncated at 128 characters>'
'Reaction 146'	'VLDL Synthesis'	'9000 Cholesterol + ApoB + 33 Apo E + 2300 Phosphatidyl Choline + 2500 Phosphatidyl ethanolamine + 12500 Triglyceride-> VLDL'
'Reaction 150'	'Palmitate Synthesis'	'14 NADPH + Acetyl CoA + 7 Malonyl CoA + 14 H+-> CO2 + 14 NADP+ + Palmitate +7CoA'
'Reaction 151'	'Palmitoyl coA'	'Palmitate + CoA -> Palmitoyl CoA + H2O'
'Reaction 153'	'Phosphatidyl ethanolamine -> Phosphatidyl Choline'	'Phosphatidyl Ethanolamine + 3 Adomet-> Phosphatidyl Choline + Adohyc'
'Reaction 154'	'Ethanolamine -> CDP Ethanolamine'	'Ethanolamine + ATP + CTP-> CDP Ethanolamine + AdP + Diphosphate'
'Reaction 155'	'CDP Ethanolamine -> Phosphatidyl Ethanolamine'	'1,2 Diacyl sn-Glycerol + Palmitoyl CoA -> Phosphatidyl Ethanolamine + CMP'
'Reaction 156'	'TGZ-> TGZ GSH'	'TGZ + Glutathione -> TGZ-GSH'
'Reaction 157'	'TGZ-> TGZ sulfate 1'	'TGZ + SO3 -> TGZ-sulfate'
'Reaction 158'	'TGZ->TGZ-quinone'	'TGZ -> TGZ quinone'
'Reaction 159'	'TGZ->TGZ Glucuronide'	'TGZ -> TGZ-glucuronide'
'MY ID'	15108
'Parental ID'	15107
'Size'	69
'Cycle Count'	130
Partition	Becomes 15110, and 15124
'Reaction 5'	'Alanine_Transport'	'Extracellular <-> Cytosol'
'Reaction 6'	'Lysine_Transport'	'Extracellular <-> Cytosol'
'Reaction 10'	'Serine_Transport'	'Extracellular <-> Cytosol'
'Reaction 11'	'Methionine_Transport'	'Extracellular <-> Cytosol'
'Reaction 12'	'Tryptophan_Transport'	'Extracellular <-> Cytosol'
'Reaction 13'	'Phenylalanine_Transport'	'Extracellular <-> Cytosol'
'Reaction 14'	'Tyrosine_Transport'	'Extracellular <-> Cytosol'
'Reaction 16'	'Cysteine_Transport'	'Extracellular <-> Cytosol'
'Reaction 17'	'Glycerol_Transport'	'Extracellular <-> Cytosol'
'Reaction 18'	'Leucine_Transport'	'Extracellular <-> Cytosol'
'Reaction 19'	'Histidine_Transport'	'Extracellular <-> Cytosol'
'Reaction 22'	'Valine_Transport'	'Extracellular <-> Cytosol'
'Reaction 23'	'Lactate_Transport'	'Extracellular <-> Cytosol'
'Reaction 24'	'Cholesterol_Transport'	'Extracellular <-> Cytosol'
'Reaction 25'	'Threonine_Transport'	'Extracellular <-> Cytosol'
'Reaction 26'	'Ethanolamine_Transport'	'Extracellular <-> Cytosol'
'Reaction 28'	'Isoleuine_Transport'	'Extracellular <-> Cytosol'
'Reaction 29'	'VLDL_transport'	'Extracellular <-> Cytosol'
'Reaction 31'	'Acetoacetate_Transport'	'Extracellular <-> Cytosol'
'Reaction 32'	'Beta OH Transport'	'Extracellular <-> Cytosol'
'Reaction 33'	'TGZ transport'	'Extracellular <-> Cytosol'
'Reaction 34'	'TGZ_gsh_transport'	'Extracellular <-> Cytosol'
'Reaction 35'	'TGZ_sulfate_transport'	'Extracellular <-> Cytosol'
'Reaction 36'	'TGZ_glucuronide_transport'	'Extracellular <-> Cytosol'
'Reaction 37'	'TGZ_quinone_transport'	'Extracellular <-> Cytosol'
'Reaction 41'	'Ethanol Transport'	'Extracellular <-> Cytosol'
'Reaction 43'	'Alcohol Dehydrogenase'	'Ethanol + NAD+ -> Acetaldehyde + NADH + H+'
'Reaction 44'	'Monooxygenase System'	'Ethanol + 2O2 + H+ + NADPH -> NADP+ + Acetylaldehyde + H2O2'
'Reaction 45'	'Catalase I'	'Ethanol + H2O2 -> Acetaldehyde + 2H2O'
'Reaction 47'	'Acetaldehyde -> Acetyl CoA'	'Acetaldehyde + NAD+ + ATP + H2O -> AMP + Diphosphate + 2H+ + AcetylCoA'
'Reaction 54'	'PEP->Pyruvate'	'Phosphoenolpyruvate + ADP -> Pyruvate + ATP'
'Reaction 90'	'Acetyl CoA -> Acetoacetyl CoA'	'2 Acetyl-CoA -> CoA + Acetoacetyl-CoA'
'Reaction 91'	'Acetoacetyl CoA -> Acetoacetate: R00410'	'Succinate + Acetoacetyl CoA -> Acetoacetate + Succinyl-CoA'
'Reaction 92'	'B-OH production'	'Acetoacetate + H+ + NADH -> Beta hydroxybutanoate + NAD+'
'Reaction 93'	'Pyruvate -> Lactate'	'Pyruvate + NADH + H+ -> NAD+ + Lactate'
'Reaction 94'	'Lactate-> Pyruvate'	'NAD+ + Lactate -> NADH + Pyruvate + H+'
'Reaction 101'	'Alanine Biosynthesis'	'Pyruvate + Glutamate -> 2-oxoglutarate + Alanine'
'Reaction 103'	'Glycine->Serine'	'Glycine + H2O + 5,10-methylenetetrahydrofolate -> Serine + Tetrahydrofolate'
'Reaction 109'	'Alanine Degradation'	' Alanine + 2-Oxoglutarate-> Glutamate + Pyruvate'
'Reaction 113'	'Serine Degradation'	'Serine -> NH3 + Pyruvate'
'Reaction 115'	'Cysteine Degradation'	[]
'Reaction 116'	'Serine-> Alanine'	'Serine + Pyruvate -> alanine + Hydroxypyruvate'
'Reaction 119'	'Tyrosine Degradation'	'Tyrosine + 3O2 +2H2O -> NH3 + CO2 + Acetoacetate + Fumarate +H2O2'
'Reaction 120'	'Histidine Degradation'	'Histidine + 2H2O + tetrahydrofolate -> NH3 + Glutamate + 5-fermimino tetraydrofolate'
'Reaction 122'	'Tryptophan Degradation'	'3O2 + Tryptophan + NADPH + NAD+ + 4H2O + CoA -> NH3 + Alanine + 3CO2 + NADP+ + NADH + Acetoacetyl CoA + H+'
'Reaction 123'	'Methionine->Cysteine'	'Serine + Methionine + Pyruvate + 2H2O -> NH3 + Cysteine + 2-oxobutanoate + Diphosphate'
'Reaction 124'	'Phenylalanine->Tyrosine'	'Phenylalanine + O2 + Tetrahydrobiopterin -> H2O + Tyrosine + Dihydrobiopterin'
'Reaction 125'	'Threonine->alpha keot butyrate'	'Threonine -> NH3 + 2-Oxobutanoate'
'Reaction 126'	'Threonine->Glycine'	'Threonine + NAD+ + CoA -> Glycine + NADH + H+'
'Reaction 132'	'Glycerol->sn-Glycerol-3 Phosphate'	'Glycerol + ATP -> ADP + sn-Glycerol 3-phosphate'
'Reaction 135'	'snglycerol 3 Phosphate -> 1,2 diacyl sn glycerol'	'Palmitoyl CoA + sn-Glycerol 3-phosphate + H2O -> 1,2 Diacyl sn-glycerol + CoA + Pi'
'Reaction 136'	'Triglyceride Synthesis'	'Palmitoyl CoA + 1,2 Diacyl sn-Glycerol-> Triglyceride + CoA'
'Reaction 139'	'Chol1'	'2NADPH + Acetyl CoA + Acetoacetyl CoA + 3ATP + H+ + H2O ->CO2 + NADP+ + Isopentenyl diphosphate + 3ADP + Pi'
'Reaction 140'	'Chol2'	'Isopentenyl diphosphate -> Dimethylallyl diphosphate'
'Reaction 141'	'Chol3'	'Isopentenyl diphosphate + Dimethylallyl diphosphate -> Pyrophosphate + Geranyl diphosphate'
'Reaction 142'	'Chol4'	'Isopentenyl diphosphate + Geranyl diphosphate -> Pyrophosphate + trans, trans-Farnesyl diphosphate'
'Reaction 143'	'Chol5'	'8O2 + 15 NADPH + 2 Farnesyl Diphosphate + 15H+ -> Lactate + CO2 + 15 NADP+ + 12H2O + 2 Diphosphate + formate'
'Reaction 144'	'Apo B Synthesis'	'''298 Glutamate + 207 Glycine + 275 Alanine + 357 Lysine + 233 Aspartate + 150 Arginine + 230 Glutamine + 392 Serine + 79 Methioni...'' <Preview truncated at 128 characters>'
'Reaction 145'	'Apo E Synthesis'	'''40 Glutamate +18 Glycine + 39 Alanine + 13 Lysine + 11 Aspartate + 34 Arginine + 32 Glutamine + 14 Serine + 8 Methionine + 8 Tr...'' <Preview truncated at 128 characters>'
'Reaction 146'	'VLDL Synthesis'	'9000 Cholesterol + ApoB + 33 Apo E + 2300 Phosphatidyl Choline + 2500 Phosphatidyl ethanolamine + 12500 Triglyceride-> VLDL'
'Reaction 150'	'Palmitate Synthesis'	'14 NADPH + Acetyl CoA + 7 Malonyl CoA + 14 H+-> CO2 + 14 NADP+ + Palmitate +7CoA'
'Reaction 151'	'Palmitoyl coA'	'Palmitate + CoA -> Palmitoyl CoA + H2O'
'Reaction 153'	'Phosphatidyl ethanolamine -> Phosphatidyl Choline'	'Phosphatidyl Ethanolamine + 3 Adomet-> Phosphatidyl Choline + Adohyc'
'Reaction 154'	'Ethanolamine -> CDP Ethanolamine'	'Ethanolamine + ATP + CTP-> CDP Ethanolamine + AdP + Diphosphate'
'Reaction 155'	'CDP Ethanolamine -> Phosphatidyl Ethanolamine'	'1,2 Diacyl sn-Glycerol + Palmitoyl CoA -> Phosphatidyl Ethanolamine + CMP'
'Reaction 156'	'TGZ-> TGZ GSH'	'TGZ + Glutathione -> TGZ-GSH'
'Reaction 157'	'TGZ-> TGZ sulfate 1'	'TGZ + SO3 -> TGZ-sulfate'
'Reaction 158'	'TGZ->TGZ-quinone'	'TGZ -> TGZ quinone'
'Reaction 159'	'TGZ->TGZ Glucuronide'	'TGZ -> TGZ-glucuronide'
'MY ID'	15110
'Parental ID'	15108
'Size'	60
'Cycle Count'	126
Partition	Divides into 15111, and 15112
'Reaction 5'	'Alanine_Transport'	'Extracellular <-> Cytosol'
'Reaction 6'	'Lysine_Transport'	'Extracellular <-> Cytosol'
'Reaction 10'	'Serine_Transport'	'Extracellular <-> Cytosol'
'Reaction 11'	'Methionine_Transport'	'Extracellular <-> Cytosol'
'Reaction 12'	'Tryptophan_Transport'	'Extracellular <-> Cytosol'
'Reaction 13'	'Phenylalanine_Transport'	'Extracellular <-> Cytosol'
'Reaction 14'	'Tyrosine_Transport'	'Extracellular <-> Cytosol'
'Reaction 16'	'Cysteine_Transport'	'Extracellular <-> Cytosol'
'Reaction 17'	'Glycerol_Transport'	'Extracellular <-> Cytosol'
'Reaction 18'	'Leucine_Transport'	'Extracellular <-> Cytosol'
'Reaction 19'	'Histidine_Transport'	'Extracellular <-> Cytosol'
'Reaction 22'	'Valine_Transport'	'Extracellular <-> Cytosol'
'Reaction 23'	'Lactate_Transport'	'Extracellular <-> Cytosol'
'Reaction 24'	'Cholesterol_Transport'	'Extracellular <-> Cytosol'
'Reaction 25'	'Threonine_Transport'	'Extracellular <-> Cytosol'
'Reaction 26'	'Ethanolamine_Transport'	'Extracellular <-> Cytosol'
'Reaction 28'	'Isoleuine_Transport'	'Extracellular <-> Cytosol'
'Reaction 29'	'VLDL_transport'	'Extracellular <-> Cytosol'
'Reaction 31'	'Acetoacetate_Transport'	'Extracellular <-> Cytosol'
'Reaction 32'	'Beta OH Transport'	'Extracellular <-> Cytosol'
'Reaction 41'	'Ethanol Transport'	'Extracellular <-> Cytosol'
'Reaction 43'	'Alcohol Dehydrogenase'	'Ethanol + NAD+ -> Acetaldehyde + NADH + H+'
'Reaction 44'	'Monooxygenase System'	'Ethanol + 2O2 + H+ + NADPH -> NADP+ + Acetylaldehyde + H2O2'
'Reaction 45'	'Catalase I'	'Ethanol + H2O2 -> Acetaldehyde + 2H2O'
'Reaction 47'	'Acetaldehyde -> Acetyl CoA'	'Acetaldehyde + NAD+ + ATP + H2O -> AMP + Diphosphate + 2H+ + AcetylCoA'
'Reaction 54'	'PEP->Pyruvate'	'Phosphoenolpyruvate + ADP -> Pyruvate + ATP'
'Reaction 90'	'Acetyl CoA -> Acetoacetyl CoA'	'2 Acetyl-CoA -> CoA + Acetoacetyl-CoA'
'Reaction 91'	'Acetoacetyl CoA -> Acetoacetate: R00410'	'Succinate + Acetoacetyl CoA -> Acetoacetate + Succinyl-CoA'
'Reaction 92'	'B-OH production'	'Acetoacetate + H+ + NADH -> Beta hydroxybutanoate + NAD+'
'Reaction 93'	'Pyruvate -> Lactate'	'Pyruvate + NADH + H+ -> NAD+ + Lactate'
'Reaction 94'	'Lactate-> Pyruvate'	'NAD+ + Lactate -> NADH + Pyruvate + H+'
'Reaction 101'	'Alanine Biosynthesis'	'Pyruvate + Glutamate -> 2-oxoglutarate + Alanine'
'Reaction 103'	'Glycine->Serine'	'Glycine + H2O + 5,10-methylenetetrahydrofolate -> Serine + Tetrahydrofolate'
'Reaction 109'	'Alanine Degradation'	' Alanine + 2-Oxoglutarate-> Glutamate + Pyruvate'
'Reaction 113'	'Serine Degradation'	'Serine -> NH3 + Pyruvate'
'Reaction 115'	'Cysteine Degradation'	[]
'Reaction 116'	'Serine-> Alanine'	'Serine + Pyruvate -> alanine + Hydroxypyruvate'
'Reaction 119'	'Tyrosine Degradation'	'Tyrosine + 3O2 +2H2O -> NH3 + CO2 + Acetoacetate + Fumarate +H2O2'
'Reaction 120'	'Histidine Degradation'	'Histidine + 2H2O + tetrahydrofolate -> NH3 + Glutamate + 5-fermimino tetraydrofolate'
'Reaction 122'	'Tryptophan Degradation'	'3O2 + Tryptophan + NADPH + NAD+ + 4H2O + CoA -> NH3 + Alanine + 3CO2 + NADP+ + NADH + Acetoacetyl CoA + H+'
'Reaction 123'	'Methionine->Cysteine'	'Serine + Methionine + Pyruvate + 2H2O -> NH3 + Cysteine + 2-oxobutanoate + Diphosphate'
'Reaction 124'	'Phenylalanine->Tyrosine'	'Phenylalanine + O2 + Tetrahydrobiopterin -> H2O + Tyrosine + Dihydrobiopterin'
'Reaction 125'	'Threonine->alpha keot butyrate'	'Threonine -> NH3 + 2-Oxobutanoate'
'Reaction 126'	'Threonine->Glycine'	'Threonine + NAD+ + CoA -> Glycine + NADH + H+'
'Reaction 132'	'Glycerol->sn-Glycerol-3 Phosphate'	'Glycerol + ATP -> ADP + sn-Glycerol 3-phosphate'
'Reaction 135'	'snglycerol 3 Phosphate -> 1,2 diacyl sn glycerol'	'Palmitoyl CoA + sn-Glycerol 3-phosphate + H2O -> 1,2 Diacyl sn-glycerol + CoA + Pi'
'Reaction 136'	'Triglyceride Synthesis'	'Palmitoyl CoA + 1,2 Diacyl sn-Glycerol-> Triglyceride + CoA'
'Reaction 139'	'Chol1'	'2NADPH + Acetyl CoA + Acetoacetyl CoA + 3ATP + H+ + H2O ->CO2 + NADP+ + Isopentenyl diphosphate + 3ADP + Pi'
'Reaction 140'	'Chol2'	'Isopentenyl diphosphate -> Dimethylallyl diphosphate'
'Reaction 141'	'Chol3'	'Isopentenyl diphosphate + Dimethylallyl diphosphate -> Pyrophosphate + Geranyl diphosphate'
'Reaction 142'	'Chol4'	'Isopentenyl diphosphate + Geranyl diphosphate -> Pyrophosphate + trans, trans-Farnesyl diphosphate'
'Reaction 143'	'Chol5'	'8O2 + 15 NADPH + 2 Farnesyl Diphosphate + 15H+ -> Lactate + CO2 + 15 NADP+ + 12H2O + 2 Diphosphate + formate'
'Reaction 144'	'Apo B Synthesis'	'''298 Glutamate + 207 Glycine + 275 Alanine + 357 Lysine + 233 Aspartate + 150 Arginine + 230 Glutamine + 392 Serine + 79 Methioni...'' <Preview truncated at 128 characters>'
'Reaction 145'	'Apo E Synthesis'	'''40 Glutamate +18 Glycine + 39 Alanine + 13 Lysine + 11 Aspartate + 34 Arginine + 32 Glutamine + 14 Serine + 8 Methionine + 8 Tr...'' <Preview truncated at 128 characters>'
'Reaction 146'	'VLDL Synthesis'	'9000 Cholesterol + ApoB + 33 Apo E + 2300 Phosphatidyl Choline + 2500 Phosphatidyl ethanolamine + 12500 Triglyceride-> VLDL'
'Reaction 150'	'Palmitate Synthesis'	'14 NADPH + Acetyl CoA + 7 Malonyl CoA + 14 H+-> CO2 + 14 NADP+ + Palmitate +7CoA'
'Reaction 151'	'Palmitoyl coA'	'Palmitate + CoA -> Palmitoyl CoA + H2O'
'Reaction 153'	'Phosphatidyl ethanolamine -> Phosphatidyl Choline'	'Phosphatidyl Ethanolamine + 3 Adomet-> Phosphatidyl Choline + Adohyc'
'Reaction 154'	'Ethanolamine -> CDP Ethanolamine'	'Ethanolamine + ATP + CTP-> CDP Ethanolamine + AdP + Diphosphate'
'Reaction 155'	'CDP Ethanolamine -> Phosphatidyl Ethanolamine'	'1,2 Diacyl sn-Glycerol + Palmitoyl CoA -> Phosphatidyl Ethanolamine + CMP'
'MY ID'	15110
'Parental ID'	15111
'Size'	55
'Cycle Count'	10
Partition	Becomes 15113, and 15116
'Reaction 5'	'Alanine_Transport'	'Extracellular <-> Cytosol'
'Reaction 6'	'Lysine_Transport'	'Extracellular <-> Cytosol'
'Reaction 10'	'Serine_Transport'	'Extracellular <-> Cytosol'
'Reaction 11'	'Methionine_Transport'	'Extracellular <-> Cytosol'
'Reaction 12'	'Tryptophan_Transport'	'Extracellular <-> Cytosol'
'Reaction 13'	'Phenylalanine_Transport'	'Extracellular <-> Cytosol'
'Reaction 14'	'Tyrosine_Transport'	'Extracellular <-> Cytosol'
'Reaction 17'	'Glycerol_Transport'	'Extracellular <-> Cytosol'
'Reaction 18'	'Leucine_Transport'	'Extracellular <-> Cytosol'
'Reaction 19'	'Histidine_Transport'	'Extracellular <-> Cytosol'
'Reaction 22'	'Valine_Transport'	'Extracellular <-> Cytosol'
'Reaction 23'	'Lactate_Transport'	'Extracellular <-> Cytosol'
'Reaction 24'	'Cholesterol_Transport'	'Extracellular <-> Cytosol'
'Reaction 25'	'Threonine_Transport'	'Extracellular <-> Cytosol'
'Reaction 26'	'Ethanolamine_Transport'	'Extracellular <-> Cytosol'
'Reaction 28'	'Isoleuine_Transport'	'Extracellular <-> Cytosol'
'Reaction 29'	'VLDL_transport'	'Extracellular <-> Cytosol'
'Reaction 31'	'Acetoacetate_Transport'	'Extracellular <-> Cytosol'
'Reaction 32'	'Beta OH Transport'	'Extracellular <-> Cytosol'
'Reaction 41'	'Ethanol Transport'	'Extracellular <-> Cytosol'
'Reaction 43'	'Alcohol Dehydrogenase'	'Ethanol + NAD+ -> Acetaldehyde + NADH + H+'
'Reaction 44'	'Monooxygenase System'	'Ethanol + 2O2 + H+ + NADPH -> NADP+ + Acetylaldehyde + H2O2'
'Reaction 45'	'Catalase I'	'Ethanol + H2O2 -> Acetaldehyde + 2H2O'
'Reaction 47'	'Acetaldehyde -> Acetyl CoA'	'Acetaldehyde + NAD+ + ATP + H2O -> AMP + Diphosphate + 2H+ + AcetylCoA'
'Reaction 54'	'PEP->Pyruvate'	'Phosphoenolpyruvate + ADP -> Pyruvate + ATP'
'Reaction 90'	'Acetyl CoA -> Acetoacetyl CoA'	'2 Acetyl-CoA -> CoA + Acetoacetyl-CoA'
'Reaction 91'	'Acetoacetyl CoA -> Acetoacetate: R00410'	'Succinate + Acetoacetyl CoA -> Acetoacetate + Succinyl-CoA'
'Reaction 92'	'B-OH production'	'Acetoacetate + H+ + NADH -> Beta hydroxybutanoate + NAD+'
'Reaction 101'	'Alanine Biosynthesis'	'Pyruvate + Glutamate -> 2-oxoglutarate + Alanine'
'Reaction 103'	'Glycine->Serine'	'Glycine + H2O + 5,10-methylenetetrahydrofolate -> Serine + Tetrahydrofolate'
'Reaction 109'	'Alanine Degradation'	' Alanine + 2-Oxoglutarate-> Glutamate + Pyruvate'
'Reaction 113'	'Serine Degradation'	'Serine -> NH3 + Pyruvate'
'Reaction 116'	'Serine-> Alanine'	'Serine + Pyruvate -> alanine + Hydroxypyruvate'
'Reaction 119'	'Tyrosine Degradation'	'Tyrosine + 3O2 +2H2O -> NH3 + CO2 + Acetoacetate + Fumarate +H2O2'
'Reaction 120'	'Histidine Degradation'	'Histidine + 2H2O + tetrahydrofolate -> NH3 + Glutamate + 5-fermimino tetraydrofolate'
'Reaction 122'	'Tryptophan Degradation'	'3O2 + Tryptophan + NADPH + NAD+ + 4H2O + CoA -> NH3 + Alanine + 3CO2 + NADP+ + NADH + Acetoacetyl CoA + H+'
'Reaction 124'	'Phenylalanine->Tyrosine'	'Phenylalanine + O2 + Tetrahydrobiopterin -> H2O + Tyrosine + Dihydrobiopterin'
'Reaction 125'	'Threonine->alpha keot butyrate'	'Threonine -> NH3 + 2-Oxobutanoate'
'Reaction 126'	'Threonine->Glycine'	'Threonine + NAD+ + CoA -> Glycine + NADH + H+'
'Reaction 132'	'Glycerol->sn-Glycerol-3 Phosphate'	'Glycerol + ATP -> ADP + sn-Glycerol 3-phosphate'
'Reaction 135'	'snglycerol 3 Phosphate -> 1,2 diacyl sn glycerol'	'Palmitoyl CoA + sn-Glycerol 3-phosphate + H2O -> 1,2 Diacyl sn-glycerol + CoA + Pi'
'Reaction 136'	'Triglyceride Synthesis'	'Palmitoyl CoA + 1,2 Diacyl sn-Glycerol-> Triglyceride + CoA'
'Reaction 139'	'Chol1'	'2NADPH + Acetyl CoA + Acetoacetyl CoA + 3ATP + H+ + H2O ->CO2 + NADP+ + Isopentenyl diphosphate + 3ADP + Pi'
'Reaction 140'	'Chol2'	'Isopentenyl diphosphate -> Dimethylallyl diphosphate'
'Reaction 141'	'Chol3'	'Isopentenyl diphosphate + Dimethylallyl diphosphate -> Pyrophosphate + Geranyl diphosphate'
'Reaction 142'	'Chol4'	'Isopentenyl diphosphate + Geranyl diphosphate -> Pyrophosphate + trans, trans-Farnesyl diphosphate'
'Reaction 143'	'Chol5'	'8O2 + 15 NADPH + 2 Farnesyl Diphosphate + 15H+ -> Lactate + CO2 + 15 NADP+ + 12H2O + 2 Diphosphate + formate'
'Reaction 144'	'Apo B Synthesis'	'''298 Glutamate + 207 Glycine + 275 Alanine + 357 Lysine + 233 Aspartate + 150 Arginine + 230 Glutamine + 392 Serine + 79 Methioni...'' <Preview truncated at 128 characters>'
'Reaction 145'	'Apo E Synthesis'	'''40 Glutamate +18 Glycine + 39 Alanine + 13 Lysine + 11 Aspartate + 34 Arginine + 32 Glutamine + 14 Serine + 8 Methionine + 8 Tr...'' <Preview truncated at 128 characters>'
'Reaction 146'	'VLDL Synthesis'	'9000 Cholesterol + ApoB + 33 Apo E + 2300 Phosphatidyl Choline + 2500 Phosphatidyl ethanolamine + 12500 Triglyceride-> VLDL'
'Reaction 150'	'Palmitate Synthesis'	'14 NADPH + Acetyl CoA + 7 Malonyl CoA + 14 H+-> CO2 + 14 NADP+ + Palmitate +7CoA'
'Reaction 151'	'Palmitoyl coA'	'Palmitate + CoA -> Palmitoyl CoA + H2O'
'Reaction 153'	'Phosphatidyl ethanolamine -> Phosphatidyl Choline'	'Phosphatidyl Ethanolamine + 3 Adomet-> Phosphatidyl Choline + Adohyc'
'Reaction 154'	'Ethanolamine -> CDP Ethanolamine'	'Ethanolamine + ATP + CTP-> CDP Ethanolamine + AdP + Diphosphate'
'Reaction 155'	'CDP Ethanolamine -> Phosphatidyl Ethanolamine'	'1,2 Diacyl sn-Glycerol + Palmitoyl CoA -> Phosphatidyl Ethanolamine + CMP'
'MY ID'	15113
'Parental ID'	15111
'Size'	54
'Cycle Count'	10
Partition	Terminal Node
'Reaction 5'	'Alanine_Transport'	'Extracellular <-> Cytosol'
'Reaction 6'	'Lysine_Transport'	'Extracellular <-> Cytosol'
'Reaction 10'	'Serine_Transport'	'Extracellular <-> Cytosol'
'Reaction 11'	'Methionine_Transport'	'Extracellular <-> Cytosol'
'Reaction 12'	'Tryptophan_Transport'	'Extracellular <-> Cytosol'
'Reaction 13'	'Phenylalanine_Transport'	'Extracellular <-> Cytosol'
'Reaction 14'	'Tyrosine_Transport'	'Extracellular <-> Cytosol'
'Reaction 17'	'Glycerol_Transport'	'Extracellular <-> Cytosol'
'Reaction 18'	'Leucine_Transport'	'Extracellular <-> Cytosol'
'Reaction 19'	'Histidine_Transport'	'Extracellular <-> Cytosol'
'Reaction 22'	'Valine_Transport'	'Extracellular <-> Cytosol'
'Reaction 24'	'Cholesterol_Transport'	'Extracellular <-> Cytosol'
'Reaction 25'	'Threonine_Transport'	'Extracellular <-> Cytosol'
'Reaction 26'	'Ethanolamine_Transport'	'Extracellular <-> Cytosol'
'Reaction 28'	'Isoleuine_Transport'	'Extracellular <-> Cytosol'
'Reaction 29'	'VLDL_transport'	'Extracellular <-> Cytosol'
'Reaction 31'	'Acetoacetate_Transport'	'Extracellular <-> Cytosol'
'Reaction 32'	'Beta OH Transport'	'Extracellular <-> Cytosol'
'Reaction 41'	'Ethanol Transport'	'Extracellular <-> Cytosol'
'Reaction 43'	'Alcohol Dehydrogenase'	'Ethanol + NAD+ -> Acetaldehyde + NADH + H+'
'Reaction 44'	'Monooxygenase System'	'Ethanol + 2O2 + H+ + NADPH -> NADP+ + Acetylaldehyde + H2O2'
'Reaction 45'	'Catalase I'	'Ethanol + H2O2 -> Acetaldehyde + 2H2O'
'Reaction 47'	'Acetaldehyde -> Acetyl CoA'	'Acetaldehyde + NAD+ + ATP + H2O -> AMP + Diphosphate + 2H+ + AcetylCoA'
'Reaction 54'	'PEP->Pyruvate'	'Phosphoenolpyruvate + ADP -> Pyruvate + ATP'
'Reaction 90'	'Acetyl CoA -> Acetoacetyl CoA'	'2 Acetyl-CoA -> CoA + Acetoacetyl-CoA'
'Reaction 91'	'Acetoacetyl CoA -> Acetoacetate: R00410'	'Succinate + Acetoacetyl CoA -> Acetoacetate + Succinyl-CoA'
'Reaction 92'	'B-OH production'	'Acetoacetate + H+ + NADH -> Beta hydroxybutanoate + NAD+'
'Reaction 101'	'Alanine Biosynthesis'	'Pyruvate + Glutamate -> 2-oxoglutarate + Alanine'
'Reaction 103'	'Glycine->Serine'	'Glycine + H2O + 5,10-methylenetetrahydrofolate -> Serine + Tetrahydrofolate'
'Reaction 109'	'Alanine Degradation'	' Alanine + 2-Oxoglutarate-> Glutamate + Pyruvate'
'Reaction 113'	'Serine Degradation'	'Serine -> NH3 + Pyruvate'
'Reaction 116'	'Serine-> Alanine'	'Serine + Pyruvate -> alanine + Hydroxypyruvate'
'Reaction 119'	'Tyrosine Degradation'	'Tyrosine + 3O2 +2H2O -> NH3 + CO2 + Acetoacetate + Fumarate +H2O2'
'Reaction 120'	'Histidine Degradation'	'Histidine + 2H2O + tetrahydrofolate -> NH3 + Glutamate + 5-fermimino tetraydrofolate'
'Reaction 122'	'Tryptophan Degradation'	'3O2 + Tryptophan + NADPH + NAD+ + 4H2O + CoA -> NH3 + Alanine + 3CO2 + NADP+ + NADH + Acetoacetyl CoA + H+'
'Reaction 124'	'Phenylalanine->Tyrosine'	'Phenylalanine + O2 + Tetrahydrobiopterin -> H2O + Tyrosine + Dihydrobiopterin'
'Reaction 125'	'Threonine->alpha keot butyrate'	'Threonine -> NH3 + 2-Oxobutanoate'
'Reaction 126'	'Threonine->Glycine'	'Threonine + NAD+ + CoA -> Glycine + NADH + H+'
'Reaction 132'	'Glycerol->sn-Glycerol-3 Phosphate'	'Glycerol + ATP -> ADP + sn-Glycerol 3-phosphate'
'Reaction 135'	'snglycerol 3 Phosphate -> 1,2 diacyl sn glycerol'	'Palmitoyl CoA + sn-Glycerol 3-phosphate + H2O -> 1,2 Diacyl sn-glycerol + CoA + Pi'
'Reaction 136'	'Triglyceride Synthesis'	'Palmitoyl CoA + 1,2 Diacyl sn-Glycerol-> Triglyceride + CoA'
'Reaction 139'	'Chol1'	'2NADPH + Acetyl CoA + Acetoacetyl CoA + 3ATP + H+ + H2O ->CO2 + NADP+ + Isopentenyl diphosphate + 3ADP + Pi'
'Reaction 140'	'Chol2'	'Isopentenyl diphosphate -> Dimethylallyl diphosphate'
'Reaction 141'	'Chol3'	'Isopentenyl diphosphate + Dimethylallyl diphosphate -> Pyrophosphate + Geranyl diphosphate'
'Reaction 142'	'Chol4'	'Isopentenyl diphosphate + Geranyl diphosphate -> Pyrophosphate + trans, trans-Farnesyl diphosphate'
'Reaction 143'	'Chol5'	'8O2 + 15 NADPH + 2 Farnesyl Diphosphate + 15H+ -> Lactate + CO2 + 15 NADP+ + 12H2O + 2 Diphosphate + formate'
'Reaction 144'	'Apo B Synthesis'	'''298 Glutamate + 207 Glycine + 275 Alanine + 357 Lysine + 233 Aspartate + 150 Arginine + 230 Glutamine + 392 Serine + 79 Methioni...'' <Preview truncated at 128 characters>'
'Reaction 145'	'Apo E Synthesis'	'''40 Glutamate +18 Glycine + 39 Alanine + 13 Lysine + 11 Aspartate + 34 Arginine + 32 Glutamine + 14 Serine + 8 Methionine + 8 Tr...'' <Preview truncated at 128 characters>'
'Reaction 146'	'VLDL Synthesis'	'9000 Cholesterol + ApoB + 33 Apo E + 2300 Phosphatidyl Choline + 2500 Phosphatidyl ethanolamine + 12500 Triglyceride-> VLDL'
'Reaction 150'	'Palmitate Synthesis'	'14 NADPH + Acetyl CoA + 7 Malonyl CoA + 14 H+-> CO2 + 14 NADP+ + Palmitate +7CoA'
'Reaction 151'	'Palmitoyl coA'	'Palmitate + CoA -> Palmitoyl CoA + H2O'
'Reaction 153'	'Phosphatidyl ethanolamine -> Phosphatidyl Choline'	'Phosphatidyl Ethanolamine + 3 Adomet-> Phosphatidyl Choline + Adohyc'
'Reaction 154'	'Ethanolamine -> CDP Ethanolamine'	'Ethanolamine + ATP + CTP-> CDP Ethanolamine + AdP + Diphosphate'
'Reaction 155'	'CDP Ethanolamine -> Phosphatidyl Ethanolamine'	'1,2 Diacyl sn-Glycerol + Palmitoyl CoA -> Phosphatidyl Ethanolamine + CMP'
'MY ID'	15116
'Parental ID'	15111
'Size'	1
'Cycle Count'	0
Partition	Terminal Node
'Reaction 23'	'Lactate_Transport'	'Extracellular <-> Cytosol'
'MY ID'	15112
'Parental ID'	15110
'Size'	5
'Cycle Count'	5
Partition	Divides into 15118, 15119
'Reaction 16'	'Cysteine_Transport'	'Extracellular <-> Cytosol'
'Reaction 93'	'Pyruvate -> Lactate'	'Pyruvate + NADH + H+ -> NAD+ + Lactate'
'Reaction 94'	'Lactate-> Pyruvate'	'NAD+ + Lactate -> NADH + Pyruvate + H+'
'Reaction 115'	'Cysteine Degradation'	[]
'Reaction 123'	'Methionine->Cysteine'	'Serine + Methionine + Pyruvate + 2H2O -> NH3 + Cysteine + 2-oxobutanoate + Diphosphate'
'MY ID'	15118
'Parental ID'	15112
'Size'	2
'Cycle Count'	1
Partition	Terminal Node
'Reaction 93'	'Pyruvate -> Lactate'	'Pyruvate + NADH + H+ -> NAD+ + Lactate'
'Reaction 94'	'Lactate-> Pyruvate'	'NAD+ + Lactate -> NADH + Pyruvate + H+'
'MY ID'	15119
'Parental ID'	15112
'Size'	3
'Cycle Count'	2
Partition	Terminal Node
'Reaction 16'	'Cysteine_Transport'	'Extracellular <-> Cytosol'
'Reaction 115'	'Cysteine Degradation'	[]
'Reaction 123'	'Methionine->Cysteine'	'Serine + Methionine + Pyruvate + 2H2O -> NH3 + Cysteine + 2-oxobutanoate + Diphosphate'
'MY ID'	15124
'Parental ID'	15108
'Size'	9
'Cycle Count'	0
Partition	Terminal Node
'Reaction 33'	'TGZ transport'	'Extracellular <-> Cytosol'
'Reaction 34'	'TGZ_gsh_transport'	'Extracellular <-> Cytosol'
'Reaction 35'	'TGZ_sulfate_transport'	'Extracellular <-> Cytosol'
'Reaction 36'	'TGZ_glucuronide_transport'	'Extracellular <-> Cytosol'
'Reaction 37'	'TGZ_quinone_transport'	'Extracellular <-> Cytosol'
'Reaction 156'	'TGZ-> TGZ GSH'	'TGZ + Glutathione -> TGZ-GSH'
'Reaction 157'	'TGZ-> TGZ sulfate 1'	'TGZ + SO3 -> TGZ-sulfate'
'Reaction 158'	'TGZ->TGZ-quinone'	'TGZ -> TGZ quinone'
'Reaction 159'	'TGZ->TGZ Glucuronide'	'TGZ -> TGZ-glucuronide'
'MY ID'	15109
'Parental ID'	15107
'Size'	24
'Cycle Count'	1010
Partition	Divides into 15126, and 15127
'Reaction 3'	'Glutamate_Transport'	'Extracellular <-> Cytosol'
'Reaction 4'	'Glycine-Transport'	'Extracellular <-> Cytosol'
'Reaction 9'	'Glutamine_Transport'	'Extracellular <-> Cytosol'
'Reaction 20'	'Proline_Trnasport'	'Extracellular <-> Cytosol'
'Reaction 38'	'Glutathione Transport'	'Extracellular <-> Cytosol'
'Reaction 96'	'Glutamine->Glutamate'	'Glutamine + H2O -> NH3 + Glutamate'
'Reaction 97'	'Glutamate Transport (cytosol ->Mitochondria)'	'-'
'Reaction 99'	'Glutamate Transport (Mitochondria->Cytosol)'	'-'
'Reaction 100'	'Glutamate-> Glutamine'	'Glutamate + ATP + NH3 -> Glutamine + ADP + Pi + H+'
'Reaction 102'	'Serine-> Glycine'	'Serine + Tetrahydrofolate -> Glycine + 5,10,methylenetetrahydrofolate + H2O'
'Reaction 104'	'Glycine -> Glutamate'	'Glycine + 2-Oxoglutarate -> Glutamate + Glyoxylate'
'Reaction 105'	'Serine Biosynthesis'	'Glutamate + 3-phosphoglycerate +NAD+ -> Serine + 2-Oxoglutarate + NADH'
'Reaction 107'	'Asparagine Biosynthesis'	'Aspartate + Glutamine + ATP + H2O -> Pyrophosphate + Glutamate + Asparagine + AMP'
'Reaction 108'	'Proline Biosynthesis'	'Glutamate + 2NADH + 2H+ -> Proline+ 2NAD+ +H2O'
'Reaction 110'	'Asparagine Degradation'	'Asparagine + H2O -> NH3 + Aspartate'
'Reaction 111'	'Aspartate Degradation->oxaloacetate'	'Aspartate + 2-Oxoglutarate -> Glutamate + Oxaloacetate'
'Reaction 114'	'Arginine Degradation (ornithine to glutamate)'	'Ornithine + 2-Oxoglutarate -> Glutamate + Glutamate 5-semialdehyde'
'Reaction 117'	'Serine->Cysteine'	'Serine + HS -> H2O + Cysteine'
'Reaction 118'	'Proline Degradation'	'Proline + 2NAD+ + H2O ->Glutamate + 2NADH + 2H+'
'Reaction 121'	'Lysine Degradation -> glutamate, acetyl coaM'	'Lysine + 2-oxoglutarate + 2NAD+ + 2H2O + CoA -> 2 Glutamate + 2CO2+ 2NADH + Acetoacetyl CoA + 2H+'
'Reaction 128'	'Glutathione Degradation'	'Glutathione + 2H2O-> Glutamate + Glycine + cysteine'
'Reaction 129'	'Glutathione Synthesis'	'Glutamate + Glycine + Cysteine + 2ATP -> Glutathione + 2ADP + 2Pi'
'Reaction 130'	'GSSH formation'	'H2O2 + 2Glutathione -> 2H2O + glutathione disulfide'
'Reaction 131'	'GSSH degradation'	'Glutathione disulfide + NADPH + H+ -> 2 Glutathione + NADP+'
'MY ID'	15126
'Parental ID'	15109
'Size'	8
'Cycle Count'	8
Partition	Divides into 15129, and 15130
'Reaction 4'	'Glycine-Transport'	'Extracellular <-> Cytosol'
'Reaction 38'	'Glutathione Transport'	'Extracellular <-> Cytosol'
'Reaction 102'	'Serine-> Glycine'	'Serine + Tetrahydrofolate -> Glycine + 5,10,methylenetetrahydrofolate + H2O'
'Reaction 117'	'Serine->Cysteine'	'Serine + HS -> H2O + Cysteine'
'Reaction 128'	'Glutathione Degradation'	'Glutathione + 2H2O-> Glutamate + Glycine + cysteine'
'Reaction 129'	'Glutathione Synthesis'	'Glutamate + Glycine + Cysteine + 2ATP -> Glutathione + 2ADP + 2Pi'
'Reaction 130'	'GSSH formation'	'H2O2 + 2Glutathione -> 2H2O + glutathione disulfide'
'Reaction 131'	'GSSH degradation'	'Glutathione disulfide + NADPH + H+ -> 2 Glutathione + NADP+'
'MY ID'	15129
'Parental ID'	15126
'Size'	5
'Cycle Count'	2
Partition	Terminal Node
'Reaction 4'	'Glycine-Transport'	'Extracellular <-> Cytosol'
'Reaction 102'	'Serine-> Glycine'	'Serine + Tetrahydrofolate -> Glycine + 5,10,methylenetetrahydrofolate + H2O'
'Reaction 117'	'Serine->Cysteine'	'Serine + HS -> H2O + Cysteine'
'Reaction 128'	'Glutathione Degradation'	'Glutathione + 2H2O-> Glutamate + Glycine + cysteine'
'Reaction 129'	'Glutathione Synthesis'	'Glutamate + Glycine + Cysteine + 2ATP -> Glutathione + 2ADP + 2Pi'
'MY ID'	15130
'Parental ID'	15126
'Size'	3
'Cycle Count'	1
Partition	Terminal Node
'Reaction 38'	'Glutathione Transport'	'Extracellular <-> Cytosol'
'Reaction 130'	'GSSH formation'	'H2O2 + 2Glutathione -> 2H2O + glutathione disulfide'
'Reaction 131'	'GSSH degradation'	'Glutathione disulfide + NADPH + H+ -> 2 Glutathione + NADP+'
'MY ID'	15127
'Parental ID'	15109
'Size'	16
'Cycle Count'	1007
Partition	Divides into 15136 and 15137
'Reaction 3'	'Glutamate_Transport'	'Extracellular <-> Cytosol'
'Reaction 9'	'Glutamine_Transport'	'Extracellular <-> Cytosol'
'Reaction 20'	'Proline_Trnasport'	'Extracellular <-> Cytosol'
'Reaction 96'	'Glutamine->Glutamate'	'Glutamine + H2O -> NH3 + Glutamate'
'Reaction 97'	'Glutamate Transport (cytosol ->Mitochondria)'	'-'
'Reaction 99'	'Glutamate Transport (Mitochondria->Cytosol)'	'-'
'Reaction 100'	'Glutamate-> Glutamine'	'Glutamate + ATP + NH3 -> Glutamine + ADP + Pi + H+'
'Reaction 104'	'Glycine -> Glutamate'	'Glycine + 2-Oxoglutarate -> Glutamate + Glyoxylate'
'Reaction 105'	'Serine Biosynthesis'	'Glutamate + 3-phosphoglycerate +NAD+ -> Serine + 2-Oxoglutarate + NADH'
'Reaction 107'	'Asparagine Biosynthesis'	'Aspartate + Glutamine + ATP + H2O -> Pyrophosphate + Glutamate + Asparagine + AMP'
'Reaction 108'	'Proline Biosynthesis'	'Glutamate + 2NADH + 2H+ -> Proline+ 2NAD+ +H2O'
'Reaction 110'	'Asparagine Degradation'	'Asparagine + H2O -> NH3 + Aspartate'
'Reaction 111'	'Aspartate Degradation->oxaloacetate'	'Aspartate + 2-Oxoglutarate -> Glutamate + Oxaloacetate'
'Reaction 114'	'Arginine Degradation (ornithine to glutamate)'	'Ornithine + 2-Oxoglutarate -> Glutamate + Glutamate 5-semialdehyde'
'Reaction 118'	'Proline Degradation'	'Proline + 2NAD+ + H2O ->Glutamate + 2NADH + 2H+'
'Reaction 121'	'Lysine Degradation -> glutamate, acetyl coaM'	'Lysine + 2-oxoglutarate + 2NAD+ + 2H2O + CoA -> 2 Glutamate + 2CO2+ 2NADH + Acetoacetyl CoA + 2H+'
'MY ID'	15136
'Parental ID'	15127
'Size'	11
'Cycle Count'	117
Partition	Divides into 15139 and 15140
'Reaction 3'	'Glutamate_Transport'	'Extracellular <-> Cytosol'
'Reaction 20'	'Proline_Trnasport'	'Extracellular <-> Cytosol'
'Reaction 97'	'Glutamate Transport (cytosol ->Mitochondria)'	'-'
'Reaction 99'	'Glutamate Transport (Mitochondria->Cytosol)'	'-'
'Reaction 104'	'Glycine -> Glutamate'	'Glycine + 2-Oxoglutarate -> Glutamate + Glyoxylate'
'Reaction 105'	'Serine Biosynthesis'	'Glutamate + 3-phosphoglycerate +NAD+ -> Serine + 2-Oxoglutarate + NADH'
'Reaction 108'	'Proline Biosynthesis'	'Glutamate + 2NADH + 2H+ -> Proline+ 2NAD+ +H2O'
'Reaction 111'	'Aspartate Degradation->oxaloacetate'	'Aspartate + 2-Oxoglutarate -> Glutamate + Oxaloacetate'
'Reaction 114'	'Arginine Degradation (ornithine to glutamate)'	'Ornithine + 2-Oxoglutarate -> Glutamate + Glutamate 5-semialdehyde'
'Reaction 118'	'Proline Degradation'	'Proline + 2NAD+ + H2O ->Glutamate + 2NADH + 2H+'
'Reaction 121'	'Lysine Degradation -> glutamate, acetyl coaM'	'Lysine + 2-oxoglutarate + 2NAD+ + 2H2O + CoA -> 2 Glutamate + 2CO2+ 2NADH + Acetoacetyl CoA + 2H+'
'MY ID'	15139
'Parental ID'	15136
'Size'	8
'Cycle Count'	22
Partition	Divides into 15142, and 15143
'Reaction 3'	'Glutamate_Transport'	'Extracellular <-> Cytosol'
'Reaction 97'	'Glutamate Transport (cytosol ->Mitochondria)'	'-'
'Reaction 99'	'Glutamate Transport (Mitochondria->Cytosol)'	'-'
'Reaction 104'	'Glycine -> Glutamate'	'Glycine + 2-Oxoglutarate -> Glutamate + Glyoxylate'
'Reaction 105'	'Serine Biosynthesis'	'Glutamate + 3-phosphoglycerate +NAD+ -> Serine + 2-Oxoglutarate + NADH'
'Reaction 111'	'Aspartate Degradation->oxaloacetate'	'Aspartate + 2-Oxoglutarate -> Glutamate + Oxaloacetate'
'Reaction 114'	'Arginine Degradation (ornithine to glutamate)'	'Ornithine + 2-Oxoglutarate -> Glutamate + Glutamate 5-semialdehyde'
'Reaction 121'	'Lysine Degradation -> glutamate, acetyl coaM'	'Lysine + 2-oxoglutarate + 2NAD+ + 2H2O + CoA -> 2 Glutamate + 2CO2+ 2NADH + Acetoacetyl CoA + 2H+'
'MY ID'	15142
'Parental ID'	15139
'Size'	5
'Cycle Count'	4
Partition	Terminal Node
'Reaction 104'	'Glycine -> Glutamate'	'Glycine + 2-Oxoglutarate -> Glutamate + Glyoxylate'
'Reaction 105'	'Serine Biosynthesis'	'Glutamate + 3-phosphoglycerate +NAD+ -> Serine + 2-Oxoglutarate + NADH'
'Reaction 111'	'Aspartate Degradation->oxaloacetate'	'Aspartate + 2-Oxoglutarate -> Glutamate + Oxaloacetate'
'Reaction 114'	'Arginine Degradation (ornithine to glutamate)'	'Ornithine + 2-Oxoglutarate -> Glutamate + Glutamate 5-semialdehyde'
'Reaction 121'	'Lysine Degradation -> glutamate, acetyl coaM'	'Lysine + 2-oxoglutarate + 2NAD+ + 2H2O + CoA -> 2 Glutamate + 2CO2+ 2NADH + Acetoacetyl CoA + 2H+'
'MY ID'	15143
'Parental ID'	15139
'Size'	3
'Cycle Count'	2
Partition	Terminal Node
'Reaction 3'	'Glutamate_Transport'	'Extracellular <-> Cytosol'
'Reaction 97'	'Glutamate Transport (cytosol ->Mitochondria)'	'-'
'Reaction 99'	'Glutamate Transport (Mitochondria->Cytosol)'	'-'
'MY ID'	15140
'Parental ID'	15136
'Size'	3
'Cycle Count'	2
Partition	Terminal Node
'Reaction 20'	'Proline_Trnasport'	'Extracellular <-> Cytosol'
'Reaction 108'	'Proline Biosynthesis'	'Glutamate + 2NADH + 2H+ -> Proline+ 2NAD+ +H2O'
'Reaction 118'	'Proline Degradation'	'Proline + 2NAD+ + H2O ->Glutamate + 2NADH + 2H+'
'MY ID'	15137
'Parental ID'	15127
'Size'	5
'Cycle Count'	14
Partition	Divides into 15152, and 15153
'Reaction 9'	'Glutamine_Transport'	'Extracellular <-> Cytosol'
'Reaction 96'	'Glutamine->Glutamate'	'Glutamine + H2O -> NH3 + Glutamate'
'Reaction 100'	'Glutamate-> Glutamine'	'Glutamate + ATP + NH3 -> Glutamine + ADP + Pi + H+'
'Reaction 107'	'Asparagine Biosynthesis'	'Aspartate + Glutamine + ATP + H2O -> Pyrophosphate + Glutamate + Asparagine + AMP'
'Reaction 110'	'Asparagine Degradation'	'Asparagine + H2O -> NH3 + Aspartate'
'MY ID'	15152
'Parental ID'	15137
'Size'	3
'Cycle Count'	2
Partition	Terminal Node
'Reaction 9'	'Glutamine_Transport'	'Extracellular <-> Cytosol'
'Reaction 96'	'Glutamine->Glutamate'	'Glutamine + H2O -> NH3 + Glutamate'
'Reaction 100'	'Glutamate-> Glutamine'	'Glutamate + ATP + NH3 -> Glutamine + ADP + Pi + H+'
'MY ID'	15153
'Parental ID'	15137
'Size'	2
'Cycle Count'	1
Partition	Terminal Node
'Reaction 107'	'Asparagine Biosynthesis'	'Aspartate + Glutamine + ATP + H2O -> Pyrophosphate + Glutamate + Asparagine + AMP'
'Reaction 110'	'Asparagine Degradation'	'Asparagine + H2O -> NH3 + Aspartate'
'MY ID'	15158
'Parental ID'	15105
'Size'	1
'Cycle Count'	0
Partition	Terminal Node
'Reaction 15'	'Urea_Transport'	'Extracellular <-> Cytosol'
'MY ID'	15159
'Parental ID'	15105
'Size'	1
'Cycle Count'	0
Partition	Terminal Node
'Reaction 39'	'Ornithine_Transport'	'Extracellular <-> Cytosol'
'MY ID'	15106
'Parental ID'	15102
'Size'	20
'Cycle Count'	8
Partition	Becomes 15160 and 15170
'Reaction 7'	'Asp_Transport'	'Extracellular <-> Cytosol'
'Reaction 8'	'Arginine_Transport'	'Extracellular <-> Cytosol'
'Reaction 21'	'Asn-Transport'	'Extracellular <-> Cytosol'
'Reaction 66'	'TCA_4: succinylcoa-m -> fumarate -M'	'Succinyl-CoA + FAD + Orthophosphate + GDP -> Fumarate + FADH2 + CoA + GTP'
'Reaction 67'	'TCA_5: Fumarate-M -> Malate-M'	'Fumarate + H2O -> Malate'
'Reaction 68'	'TCA_6: Malate-M -> Oxaloacetate-M'	'Malate + NAD+ -> NADH + Oxaloacetate + H+'
'Reaction 69'	'Oxaloacetate->Malate'	'Oxaloacetate + NADH + H+ -> NAD+ + Malate'
'Reaction 70'	'Malate -> Pyruvate'	'Malate + NADP -> Pyruvate + NADPH + CO2'
'Reaction 71'	'Malate -> Malate-M'	'Malate -> Malate-M'
'Reaction 73'	'Urea Cycle_2: Ornithine -> Citrulline'	'Ornithine + Carbamoyl Phosphate -> Pi + 2H+ + Citrulilne'
'Reaction 74'	'Urea Cycle_3: Citrulline -> Arginine'	'Aspartate + Citrulline + ATP -> Arginine + Fumarate + Ppi + AMP'
'Reaction 75'	'Urea Cycle_4: Arginine -> Urea + Ornithine'	'Arginine + H2O -> Urea + Ornithine'
'Reaction 85'	'Pyruvate Transport'	'Pyruvate -> Pyruvate-M'
'Reaction 87'	'Pyruvate-M->Oxaloacetate-M'	'Pyruvate + ATP -> Oxaloacetate + ADP + Pi'
'Reaction 88'	'Pyruvate-M -> Malate-M '	'Pyruvate + NADH + CO2 -> Malate + NAD+'
'Reaction 95'	'Glutamate -> Ammonia (M)'	'Glutamate + NAD+ + H2O -> NADH + NH3 + 2-oxoglutarate + H+'
'Reaction 98'	'Ammonia->Glutamate-M'	'2-Oxoglutarate + NADH + NH3 + H+ -> Glutamate + NAD+ + H2O '
'Reaction 106'	'Aspartate Biosynthesis'	'Glutamate + Oxaloacetate -> Aspartate + 2-Oxoglutarate'
'Reaction 112'	'Aspartate Degradation->fumarate'	'Aspartate + GTP + IMP -> Fumarate + AMP + Pi + GDP + 2H+'
'Reaction 127'	'Alpha-ketobutanoate->succinylcoa'	'2-oxobutanoate + Oxaloacetate + CoA -> Pyruvate + Succinyl-CoA + formate'
'MY ID'	15160
'Parental ID'	15106
'Size'	19
'Cycle Count'	8
Partition	Divides into 15161 and 15162
'Reaction 7'	'Asp_Transport'	'Extracellular <-> Cytosol'
'Reaction 8'	'Arginine_Transport'	'Extracellular <-> Cytosol'
'Reaction 66'	'TCA_4: succinylcoa-m -> fumarate -M'	'Succinyl-CoA + FAD + Orthophosphate + GDP -> Fumarate + FADH2 + CoA + GTP'
'Reaction 67'	'TCA_5: Fumarate-M -> Malate-M'	'Fumarate + H2O -> Malate'
'Reaction 68'	'TCA_6: Malate-M -> Oxaloacetate-M'	'Malate + NAD+ -> NADH + Oxaloacetate + H+'
'Reaction 69'	'Oxaloacetate->Malate'	'Oxaloacetate + NADH + H+ -> NAD+ + Malate'
'Reaction 70'	'Malate -> Pyruvate'	'Malate + NADP -> Pyruvate + NADPH + CO2'
'Reaction 71'	'Malate -> Malate-M'	'Malate -> Malate-M'
'Reaction 73'	'Urea Cycle_2: Ornithine -> Citrulline'	'Ornithine + Carbamoyl Phosphate -> Pi + 2H+ + Citrulilne'
'Reaction 74'	'Urea Cycle_3: Citrulline -> Arginine'	'Aspartate + Citrulline + ATP -> Arginine + Fumarate + Ppi + AMP'
'Reaction 75'	'Urea Cycle_4: Arginine -> Urea + Ornithine'	'Arginine + H2O -> Urea + Ornithine'
'Reaction 85'	'Pyruvate Transport'	'Pyruvate -> Pyruvate-M'
'Reaction 87'	'Pyruvate-M->Oxaloacetate-M'	'Pyruvate + ATP -> Oxaloacetate + ADP + Pi'
'Reaction 88'	'Pyruvate-M -> Malate-M '	'Pyruvate + NADH + CO2 -> Malate + NAD+'
'Reaction 95'	'Glutamate -> Ammonia (M)'	'Glutamate + NAD+ + H2O -> NADH + NH3 + 2-oxoglutarate + H+'
'Reaction 98'	'Ammonia->Glutamate-M'	'2-Oxoglutarate + NADH + NH3 + H+ -> Glutamate + NAD+ + H2O '
'Reaction 106'	'Aspartate Biosynthesis'	'Glutamate + Oxaloacetate -> Aspartate + 2-Oxoglutarate'
'Reaction 112'	'Aspartate Degradation->fumarate'	'Aspartate + GTP + IMP -> Fumarate + AMP + Pi + GDP + 2H+'
'Reaction 127'	'Alpha-ketobutanoate->succinylcoa'	'2-oxobutanoate + Oxaloacetate + CoA -> Pyruvate + Succinyl-CoA + formate'
'MY ID'	15161
'Parental ID'	15160
'Size'	12
'Cycle Count'	2
Partition	Becomes 15163, 15166
'Reaction 8'	'Arginine_Transport'	'Extracellular <-> Cytosol'
'Reaction 66'	'TCA_4: succinylcoa-m -> fumarate -M'	'Succinyl-CoA + FAD + Orthophosphate + GDP -> Fumarate + FADH2 + CoA + GTP'
'Reaction 69'	'Oxaloacetate->Malate'	'Oxaloacetate + NADH + H+ -> NAD+ + Malate'
'Reaction 70'	'Malate -> Pyruvate'	'Malate + NADP -> Pyruvate + NADPH + CO2'
'Reaction 71'	'Malate -> Malate-M'	'Malate -> Malate-M'
'Reaction 73'	'Urea Cycle_2: Ornithine -> Citrulline'	'Ornithine + Carbamoyl Phosphate -> Pi + 2H+ + Citrulilne'
'Reaction 74'	'Urea Cycle_3: Citrulline -> Arginine'	'Aspartate + Citrulline + ATP -> Arginine + Fumarate + Ppi + AMP'
'Reaction 75'	'Urea Cycle_4: Arginine -> Urea + Ornithine'	'Arginine + H2O -> Urea + Ornithine'
'Reaction 85'	'Pyruvate Transport'	'Pyruvate -> Pyruvate-M'
'Reaction 87'	'Pyruvate-M->Oxaloacetate-M'	'Pyruvate + ATP -> Oxaloacetate + ADP + Pi'
'Reaction 88'	'Pyruvate-M -> Malate-M '	'Pyruvate + NADH + CO2 -> Malate + NAD+'
'Reaction 127'	'Alpha-ketobutanoate->succinylcoa'	'2-oxobutanoate + Oxaloacetate + CoA -> Pyruvate + Succinyl-CoA + formate'
'MY ID'	15163
'Parental ID'	15161
'Size'	4
'Cycle Count'	2
Partition	Terminal Node
'Reaction 8'	'Arginine_Transport'	'Extracellular <-> Cytosol'
'Reaction 73'	'Urea Cycle_2: Ornithine -> Citrulline'	'Ornithine + Carbamoyl Phosphate -> Pi + 2H+ + Citrulilne'
'Reaction 74'	'Urea Cycle_3: Citrulline -> Arginine'	'Aspartate + Citrulline + ATP -> Arginine + Fumarate + Ppi + AMP'
'Reaction 75'	'Urea Cycle_4: Arginine -> Urea + Ornithine'	'Arginine + H2O -> Urea + Ornithine'
'MY ID'	15166
'Parental ID'	15161
'Size'	8
'Cycle Count'	0
Partition	Terminal Node
'Reaction 66'	'TCA_4: succinylcoa-m -> fumarate -M'	'Succinyl-CoA + FAD + Orthophosphate + GDP -> Fumarate + FADH2 + CoA + GTP'
'Reaction 69'	'Oxaloacetate->Malate'	'Oxaloacetate + NADH + H+ -> NAD+ + Malate'
'Reaction 70'	'Malate -> Pyruvate'	'Malate + NADP -> Pyruvate + NADPH + CO2'
'Reaction 71'	'Malate -> Malate-M'	'Malate -> Malate-M'
'Reaction 85'	'Pyruvate Transport'	'Pyruvate -> Pyruvate-M'
'Reaction 87'	'Pyruvate-M->Oxaloacetate-M'	'Pyruvate + ATP -> Oxaloacetate + ADP + Pi'
'Reaction 88'	'Pyruvate-M -> Malate-M '	'Pyruvate + NADH + CO2 -> Malate + NAD+'
'Reaction 127'	'Alpha-ketobutanoate->succinylcoa'	'2-oxobutanoate + Oxaloacetate + CoA -> Pyruvate + Succinyl-CoA + formate'
'MY ID'	15162
'Parental ID'	15160
'Size'	7
'Cycle Count'	4
Partition	Terminal Node
'Reaction 7'	'Asp_Transport'	'Extracellular <-> Cytosol'
'Reaction 67'	'TCA_5: Fumarate-M -> Malate-M'	'Fumarate + H2O -> Malate'
'Reaction 68'	'TCA_6: Malate-M -> Oxaloacetate-M'	'Malate + NAD+ -> NADH + Oxaloacetate + H+'
'Reaction 95'	'Glutamate -> Ammonia (M)'	'Glutamate + NAD+ + H2O -> NADH + NH3 + 2-oxoglutarate + H+'
'Reaction 98'	'Ammonia->Glutamate-M'	'2-Oxoglutarate + NADH + NH3 + H+ -> Glutamate + NAD+ + H2O '
'Reaction 106'	'Aspartate Biosynthesis'	'Glutamate + Oxaloacetate -> Aspartate + 2-Oxoglutarate'
'Reaction 112'	'Aspartate Degradation->fumarate'	'Aspartate + GTP + IMP -> Fumarate + AMP + Pi + GDP + 2H+'
'MY ID'	15170
'Parental ID'	15106
'Size'	1
'Cycle Count'	0
Partition	Terminal Node
'Reaction 21'	'Asn-Transport'	'Extracellular <-> Cytosol'
'MY ID'	15103
'Parental ID'	15100
'Size'	36
'Cycle Count'	1004
Partition	Divides into 15172 and 15173
'Reaction 27'	'Glucose_Transport'	'Extracellular <-> Cytosol'
'Reaction 40'	'Palmitate Uptake'	'Extracellular <-> Cytosol'
'Reaction 42'	'Acetyl CoA transport (M)'	'Mitochondria <-> Cytosol'
'Reaction 49'	'Fed: Glucose -> G6P'	'ATP + Glucose -> ADP + Glucose 6-Phosphate'
'Reaction 50'	'FED: G6P -> F6P'	'Glucose 6-Phosphate->Fructose 6 Phosphate'
'Reaction 51'	'FED: F6P->G3P'	'Fructose 6 Phosphate + ATP -> ADP + Glycerone Phosphate + Glyceraldehyde 3 Phosphate'
'Reaction 52'	'FED: G3P->3PG'	'Glyceraldehyde 3 Phosphate + NAD+ ADP +Pi -> 3 Phosphoglycerate + H+ NADH + ATP'
'Reaction 53'	'FED: 3PG -> PEP'	'3 Phosphoglycerate -> Phosphoenolpyruvate + H2O'
'Reaction 55'	'PPP-oxidative'	'Glucose-6 Phosphate + 2 NADP+ H2O -> 2 NADPH + Ribulose 5 Phosphate + CO2 + 2H+'
'Reaction 56'	'Fasted: PEP->3PG'	'Phosphoenolpyruvate + H2O -> 3-Phosphoglycerate'
'Reaction 57'	'Fasted: 3PG -> G3P'	' 3 Phosphoglycerate + H+ NADH + ATP -> Glyceraldehyde 3 Phosphate + NAD+ ADP +Pi'
'Reaction 58'	'Fasted: G3P->F6P'	'Glycaldehyde 3-Phosphate + Glycerone Phosphate + H2O-> Fructose 6-Phosphate + Pi'
'Reaction 59'	'Fasted: F6P->G6P'	'Fructose 6-Phosphate -> Glucose 6-Phosphate'
'Reaction 60'	'Fasted: G6P -> Glucose'	'Glucose 6-Phosphate + H2O -> Pi + Glucose + H+'
'Reaction 61'	'FED: Glyc1'	'Glucose 6-Phosphate-> Glucose 1-Phosphate'
'Reaction 62'	'FED: Glyc2'	'8-UDP Glucose + Glyc-4 -> Glycogen -12 + 8 UDP'
'Reaction 63'	'TCA_ 1: acetyl coa->citrate'	'Acetyl CoA + Oxaloacetate + H2O -> Citrate + H+ + CoA'
'Reaction 64'	'TCA_2: Citrate->2oxoglutarate'	'Citrate + NAD+ -> 2-Oxoglutarate + NADH + CO2 + H+'
'Reaction 65'	'TCA_3-2-oxoketoglutarate-M-> succinyl coa M'	'NAD+ + 2-oxoglutarate + CoA-> Succinyl CoA + NADH + CO2'
'Reaction 76'	'PPP - ribulose->ribose'	'Ribulose 5 Phosphate -> Ribose 5-Phosphate'
'Reaction 77'	'PPP: Ribose 5 phosphate -> Glyceraldehyde 3 phosphate'	'Ribose 5 Phosphate + Xylulose 5 Phosphate->Glyceraldehyde 3 phosphate + Sedoheptulose 7 phosphate'
'Reaction 78'	'PPP Ribulose -> Xylulose'	'Ribulose 5 Phosphate -> Xylulose 5-phosphate'
'Reaction 79'	'PPP: Xylulose -> G3P'	'Xylulose 5-phosphate + Erythrose 4-phosphate -> Fructose 6 phosphate + Glyceraldehyde 3-phosphate'
'Reaction 80'	'PPP-R01827-fed'	'Fructose 6-phosphate + Erythrose 4-phosphate -> Glyceraldehyde 3 Phosphate + Sedoheptulose 7-phosphate'
'Reaction 81'	'PPP-R01827-fasted'	'Glyceraldehyde 3 Phosphate + Sedoheptulose 7-phosphate -> Fructose 6-phosphate + Erythrose 4-phosphate'
'Reaction 82'	'Glycerone Phosphate -> Glyceraldehyde 3 phosphate'	'Glycrone phosphate -> Glyceraldehyde 3-phosphate'
'Reaction 83'	'Glycogen Degradation'	'Glycogen 12 + 8 Pi + 8 H+ -> 8 Glucose 1-phosphate + Glycogen-4'
'Reaction 84'	'Glucose 1 phosphate -> Glucose 6 Phosphate'	'Glucose 1-phosphate -> Glucose 6-phosphate'
'Reaction 86'	'Pyruvate-M -> Acetyl CoA-M'	'Pyruvate +NAD+ +CoA -> CO2 + Acetyl CoA + NADH'
'Reaction 89'	'Oxaloaetate-M->PEP-M->PEP'	'Oxaloacetate + GTP + H+ -> CO2 + GDP + Phosphoenolpyruvate'
'Reaction 133'	'Fasted: sn-Glycerol 3 Phosphate -> Glycerone Phosphate'	'sn-Glycerol 3-phosphate + NAD+ -> NADH + H+ + Glycerone Phosphate'
'Reaction 134'	'Fed: Glycerone Phosphate -> sn-Glycerol 3 Phosphate'	'NADH + H+ + Glycerone Phosphate -> sn-Glycerol 3-phosphate + NAD+'
'Reaction 147'	'Citrate Transport'	'Citrate-M -> Citrate'
'Reaction 148'	'Citrate -> Acetyl CoA'	'ATP + Citrate + CoA -> Acetyl coA + Oxaloacetate +ADP + Pi'
'Reaction 149'	'Beta oxidation(Palmitate -> aceytlcoa)'	'7O2 + Palmitate +27ATP + 8CoA-> 8 Acetyl CoA +28ADP + 7H2O + AMP + 26 Pi'
'Reaction 152'	'Malonyl CoA Synthesis'	'Acetyl CoA + CO2 -> Malonyl-CoA + H+'
'MY ID'	15172
'Parental ID'	15103
'Size'	29
'Cycle Count'	1006
Partition	Becomes 15174, 15205, 15206
'Reaction 27'	'Glucose_Transport'	'Extracellular <-> Cytosol'
'Reaction 40'	'Palmitate Uptake'	'Extracellular <-> Cytosol'
'Reaction 49'	'Fed: Glucose -> G6P'	'ATP + Glucose -> ADP + Glucose 6-Phosphate'
'Reaction 50'	'FED: G6P -> F6P'	'Glucose 6-Phosphate->Fructose 6 Phosphate'
'Reaction 51'	'FED: F6P->G3P'	'Fructose 6 Phosphate + ATP -> ADP + Glycerone Phosphate + Glyceraldehyde 3 Phosphate'
'Reaction 52'	'FED: G3P->3PG'	'Glyceraldehyde 3 Phosphate + NAD+ ADP +Pi -> 3 Phosphoglycerate + H+ NADH + ATP'
'Reaction 53'	'FED: 3PG -> PEP'	'3 Phosphoglycerate -> Phosphoenolpyruvate + H2O'
'Reaction 55'	'PPP-oxidative'	'Glucose-6 Phosphate + 2 NADP+ H2O -> 2 NADPH + Ribulose 5 Phosphate + CO2 + 2H+'
'Reaction 56'	'Fasted: PEP->3PG'	'Phosphoenolpyruvate + H2O -> 3-Phosphoglycerate'
'Reaction 57'	'Fasted: 3PG -> G3P'	' 3 Phosphoglycerate + H+ NADH + ATP -> Glyceraldehyde 3 Phosphate + NAD+ ADP +Pi'
'Reaction 58'	'Fasted: G3P->F6P'	'Glycaldehyde 3-Phosphate + Glycerone Phosphate + H2O-> Fructose 6-Phosphate + Pi'
'Reaction 59'	'Fasted: F6P->G6P'	'Fructose 6-Phosphate -> Glucose 6-Phosphate'
'Reaction 60'	'Fasted: G6P -> Glucose'	'Glucose 6-Phosphate + H2O -> Pi + Glucose + H+'
'Reaction 61'	'FED: Glyc1'	'Glucose 6-Phosphate-> Glucose 1-Phosphate'
'Reaction 62'	'FED: Glyc2'	'8-UDP Glucose + Glyc-4 -> Glycogen -12 + 8 UDP'
'Reaction 76'	'PPP - ribulose->ribose'	'Ribulose 5 Phosphate -> Ribose 5-Phosphate'
'Reaction 77'	'PPP: Ribose 5 phosphate -> Glyceraldehyde 3 phosphate'	'Ribose 5 Phosphate + Xylulose 5 Phosphate->Glyceraldehyde 3 phosphate + Sedoheptulose 7 phosphate'
'Reaction 78'	'PPP Ribulose -> Xylulose'	'Ribulose 5 Phosphate -> Xylulose 5-phosphate'
'Reaction 79'	'PPP: Xylulose -> G3P'	'Xylulose 5-phosphate + Erythrose 4-phosphate -> Fructose 6 phosphate + Glyceraldehyde 3-phosphate'
'Reaction 80'	'PPP-R01827-fed'	'Fructose 6-phosphate + Erythrose 4-phosphate -> Glyceraldehyde 3 Phosphate + Sedoheptulose 7-phosphate'
'Reaction 81'	'PPP-R01827-fasted'	'Glyceraldehyde 3 Phosphate + Sedoheptulose 7-phosphate -> Fructose 6-phosphate + Erythrose 4-phosphate'
'Reaction 82'	'Glycerone Phosphate -> Glyceraldehyde 3 phosphate'	'Glycrone phosphate -> Glyceraldehyde 3-phosphate'
'Reaction 83'	'Glycogen Degradation'	'Glycogen 12 + 8 Pi + 8 H+ -> 8 Glucose 1-phosphate + Glycogen-4'
'Reaction 84'	'Glucose 1 phosphate -> Glucose 6 Phosphate'	'Glucose 1-phosphate -> Glucose 6-phosphate'
'Reaction 89'	'Oxaloaetate-M->PEP-M->PEP'	'Oxaloacetate + GTP + H+ -> CO2 + GDP + Phosphoenolpyruvate'
'Reaction 133'	'Fasted: sn-Glycerol 3 Phosphate -> Glycerone Phosphate'	'sn-Glycerol 3-phosphate + NAD+ -> NADH + H+ + Glycerone Phosphate'
'Reaction 134'	'Fed: Glycerone Phosphate -> sn-Glycerol 3 Phosphate'	'NADH + H+ + Glycerone Phosphate -> sn-Glycerol 3-phosphate + NAD+'
'Reaction 149'	'Beta oxidation(Palmitate -> aceytlcoa)'	'7O2 + Palmitate +27ATP + 8CoA-> 8 Acetyl CoA +28ADP + 7H2O + AMP + 26 Pi'
'Reaction 152'	'Malonyl CoA Synthesis'	'Acetyl CoA + CO2 -> Malonyl-CoA + H+'
'MY ID'	15174
'Parental ID'	15172
'Size'	26
'Cycle Count'	1006
Partition	Becomes 15175, 15176
'Reaction 27'	'Glucose_Transport'	'Extracellular <-> Cytosol'
'Reaction 49'	'Fed: Glucose -> G6P'	'ATP + Glucose -> ADP + Glucose 6-Phosphate'
'Reaction 50'	'FED: G6P -> F6P'	'Glucose 6-Phosphate->Fructose 6 Phosphate'
'Reaction 51'	'FED: F6P->G3P'	'Fructose 6 Phosphate + ATP -> ADP + Glycerone Phosphate + Glyceraldehyde 3 Phosphate'
'Reaction 52'	'FED: G3P->3PG'	'Glyceraldehyde 3 Phosphate + NAD+ ADP +Pi -> 3 Phosphoglycerate + H+ NADH + ATP'
'Reaction 53'	'FED: 3PG -> PEP'	'3 Phosphoglycerate -> Phosphoenolpyruvate + H2O'
'Reaction 55'	'PPP-oxidative'	'Glucose-6 Phosphate + 2 NADP+ H2O -> 2 NADPH + Ribulose 5 Phosphate + CO2 + 2H+'
'Reaction 56'	'Fasted: PEP->3PG'	'Phosphoenolpyruvate + H2O -> 3-Phosphoglycerate'
'Reaction 57'	'Fasted: 3PG -> G3P'	' 3 Phosphoglycerate + H+ NADH + ATP -> Glyceraldehyde 3 Phosphate + NAD+ ADP +Pi'
'Reaction 58'	'Fasted: G3P->F6P'	'Glycaldehyde 3-Phosphate + Glycerone Phosphate + H2O-> Fructose 6-Phosphate + Pi'
'Reaction 59'	'Fasted: F6P->G6P'	'Fructose 6-Phosphate -> Glucose 6-Phosphate'
'Reaction 60'	'Fasted: G6P -> Glucose'	'Glucose 6-Phosphate + H2O -> Pi + Glucose + H+'
'Reaction 61'	'FED: Glyc1'	'Glucose 6-Phosphate-> Glucose 1-Phosphate'
'Reaction 62'	'FED: Glyc2'	'8-UDP Glucose + Glyc-4 -> Glycogen -12 + 8 UDP'
'Reaction 76'	'PPP - ribulose->ribose'	'Ribulose 5 Phosphate -> Ribose 5-Phosphate'
'Reaction 77'	'PPP: Ribose 5 phosphate -> Glyceraldehyde 3 phosphate'	'Ribose 5 Phosphate + Xylulose 5 Phosphate->Glyceraldehyde 3 phosphate + Sedoheptulose 7 phosphate'
'Reaction 78'	'PPP Ribulose -> Xylulose'	'Ribulose 5 Phosphate -> Xylulose 5-phosphate'
'Reaction 79'	'PPP: Xylulose -> G3P'	'Xylulose 5-phosphate + Erythrose 4-phosphate -> Fructose 6 phosphate + Glyceraldehyde 3-phosphate'
'Reaction 80'	'PPP-R01827-fed'	'Fructose 6-phosphate + Erythrose 4-phosphate -> Glyceraldehyde 3 Phosphate + Sedoheptulose 7-phosphate'
'Reaction 81'	'PPP-R01827-fasted'	'Glyceraldehyde 3 Phosphate + Sedoheptulose 7-phosphate -> Fructose 6-phosphate + Erythrose 4-phosphate'
'Reaction 82'	'Glycerone Phosphate -> Glyceraldehyde 3 phosphate'	'Glycrone phosphate -> Glyceraldehyde 3-phosphate'
'Reaction 83'	'Glycogen Degradation'	'Glycogen 12 + 8 Pi + 8 H+ -> 8 Glucose 1-phosphate + Glycogen-4'
'Reaction 84'	'Glucose 1 phosphate -> Glucose 6 Phosphate'	'Glucose 1-phosphate -> Glucose 6-phosphate'
'Reaction 89'	'Oxaloaetate-M->PEP-M->PEP'	'Oxaloacetate + GTP + H+ -> CO2 + GDP + Phosphoenolpyruvate'
'Reaction 133'	'Fasted: sn-Glycerol 3 Phosphate -> Glycerone Phosphate'	'sn-Glycerol 3-phosphate + NAD+ -> NADH + H+ + Glycerone Phosphate'
'Reaction 134'	'Fed: Glycerone Phosphate -> sn-Glycerol 3 Phosphate'	'NADH + H+ + Glycerone Phosphate -> sn-Glycerol 3-phosphate + NAD+'
'MY ID'	15175
'Parental ID'	15174
'Size'	10
'Cycle Count'	16
Partition	Becomes 15177, 15186, 15187
'Reaction 27'	'Glucose_Transport'	'Extracellular <-> Cytosol'
'Reaction 49'	'Fed: Glucose -> G6P'	'ATP + Glucose -> ADP + Glucose 6-Phosphate'
'Reaction 50'	'FED: G6P -> F6P'	'Glucose 6-Phosphate->Fructose 6 Phosphate'
'Reaction 60'	'Fasted: G6P -> Glucose'	'Glucose 6-Phosphate + H2O -> Pi + Glucose + H+'
'Reaction 61'	'FED: Glyc1'	'Glucose 6-Phosphate-> Glucose 1-Phosphate'
'Reaction 62'	'FED: Glyc2'	'8-UDP Glucose + Glyc-4 -> Glycogen -12 + 8 UDP'
'Reaction 78'	'PPP Ribulose -> Xylulose'	'Ribulose 5 Phosphate -> Xylulose 5-phosphate'
'Reaction 83'	'Glycogen Degradation'	'Glycogen 12 + 8 Pi + 8 H+ -> 8 Glucose 1-phosphate + Glycogen-4'
'Reaction 84'	'Glucose 1 phosphate -> Glucose 6 Phosphate'	'Glucose 1-phosphate -> Glucose 6-phosphate'
'Reaction 89'	'Oxaloaetate-M->PEP-M->PEP'	'Oxaloacetate + GTP + H+ -> CO2 + GDP + Phosphoenolpyruvate'
'MY ID'	15177
'Parental ID'	15175
'Size'	8
'Cycle Count'	16
Partition	Divides into 15178, 15179
'Reaction 27'	'Glucose_Transport'	'Extracellular <-> Cytosol'
'Reaction 49'	'Fed: Glucose -> G6P'	'ATP + Glucose -> ADP + Glucose 6-Phosphate'
'Reaction 50'	'FED: G6P -> F6P'	'Glucose 6-Phosphate->Fructose 6 Phosphate'
'Reaction 60'	'Fasted: G6P -> Glucose'	'Glucose 6-Phosphate + H2O -> Pi + Glucose + H+'
'Reaction 61'	'FED: Glyc1'	'Glucose 6-Phosphate-> Glucose 1-Phosphate'
'Reaction 62'	'FED: Glyc2'	'8-UDP Glucose + Glyc-4 -> Glycogen -12 + 8 UDP'
'Reaction 83'	'Glycogen Degradation'	'Glycogen 12 + 8 Pi + 8 H+ -> 8 Glucose 1-phosphate + Glycogen-4'
'Reaction 84'	'Glucose 1 phosphate -> Glucose 6 Phosphate'	'Glucose 1-phosphate -> Glucose 6-phosphate'
'MY ID'	15178
'Parental ID'	15177
'Size'	4
'Cycle Count'	3
Partition	Terminal Node
'Reaction 61'	'FED: Glyc1'	'Glucose 6-Phosphate-> Glucose 1-Phosphate'
'Reaction 62'	'FED: Glyc2'	'8-UDP Glucose + Glyc-4 -> Glycogen -12 + 8 UDP'
'Reaction 83'	'Glycogen Degradation'	'Glycogen 12 + 8 Pi + 8 H+ -> 8 Glucose 1-phosphate + Glycogen-4'
'Reaction 84'	'Glucose 1 phosphate -> Glucose 6 Phosphate'	'Glucose 1-phosphate -> Glucose 6-phosphate'
'MY ID'	15179
'Parental ID'	15177
'Size'	4
'Cycle Count'	3
Partition	Terminal Node
'Reaction 27'	'Glucose_Transport'	'Extracellular <-> Cytosol'
'Reaction 49'	'Fed: Glucose -> G6P'	'ATP + Glucose -> ADP + Glucose 6-Phosphate'
'Reaction 50'	'FED: G6P -> F6P'	'Glucose 6-Phosphate->Fructose 6 Phosphate'
'Reaction 60'	'Fasted: G6P -> Glucose'	'Glucose 6-Phosphate + H2O -> Pi + Glucose + H+'
'MY ID'	15186
'Parental ID'	15175
'Size'	1
'Cycle Count'	0
Partition	Terminal Node
'Reaction 78'	'PPP Ribulose -> Xylulose'	'Ribulose 5 Phosphate -> Xylulose 5-phosphate'
'MY ID'	15187
'Parental ID'	15175
'Size'	1
'Cycle Count'	0
Partition	Terminal Node
'Reaction 89'	'Oxaloaetate-M->PEP-M->PEP'	'Oxaloacetate + GTP + H+ -> CO2 + GDP + Phosphoenolpyruvate'
'MY ID'	15176
'Parental ID'	15174
'Size'	16
'Cycle Count'	352
Partition	Divides into 15189, 15190
'Reaction 51'	'FED: F6P->G3P'	'Fructose 6 Phosphate + ATP -> ADP + Glycerone Phosphate + Glyceraldehyde 3 Phosphate'
'Reaction 52'	'FED: G3P->3PG'	'Glyceraldehyde 3 Phosphate + NAD+ ADP +Pi -> 3 Phosphoglycerate + H+ NADH + ATP'
'Reaction 53'	'FED: 3PG -> PEP'	'3 Phosphoglycerate -> Phosphoenolpyruvate + H2O'
'Reaction 55'	'PPP-oxidative'	'Glucose-6 Phosphate + 2 NADP+ H2O -> 2 NADPH + Ribulose 5 Phosphate + CO2 + 2H+'
'Reaction 56'	'Fasted: PEP->3PG'	'Phosphoenolpyruvate + H2O -> 3-Phosphoglycerate'
'Reaction 57'	'Fasted: 3PG -> G3P'	' 3 Phosphoglycerate + H+ NADH + ATP -> Glyceraldehyde 3 Phosphate + NAD+ ADP +Pi'
'Reaction 58'	'Fasted: G3P->F6P'	'Glycaldehyde 3-Phosphate + Glycerone Phosphate + H2O-> Fructose 6-Phosphate + Pi'
'Reaction 59'	'Fasted: F6P->G6P'	'Fructose 6-Phosphate -> Glucose 6-Phosphate'
'Reaction 76'	'PPP - ribulose->ribose'	'Ribulose 5 Phosphate -> Ribose 5-Phosphate'
'Reaction 77'	'PPP: Ribose 5 phosphate -> Glyceraldehyde 3 phosphate'	'Ribose 5 Phosphate + Xylulose 5 Phosphate->Glyceraldehyde 3 phosphate + Sedoheptulose 7 phosphate'
'Reaction 79'	'PPP: Xylulose -> G3P'	'Xylulose 5-phosphate + Erythrose 4-phosphate -> Fructose 6 phosphate + Glyceraldehyde 3-phosphate'
'Reaction 80'	'PPP-R01827-fed'	'Fructose 6-phosphate + Erythrose 4-phosphate -> Glyceraldehyde 3 Phosphate + Sedoheptulose 7-phosphate'
'Reaction 81'	'PPP-R01827-fasted'	'Glyceraldehyde 3 Phosphate + Sedoheptulose 7-phosphate -> Fructose 6-phosphate + Erythrose 4-phosphate'
'Reaction 82'	'Glycerone Phosphate -> Glyceraldehyde 3 phosphate'	'Glycrone phosphate -> Glyceraldehyde 3-phosphate'
'Reaction 133'	'Fasted: sn-Glycerol 3 Phosphate -> Glycerone Phosphate'	'sn-Glycerol 3-phosphate + NAD+ -> NADH + H+ + Glycerone Phosphate'
'Reaction 134'	'Fed: Glycerone Phosphate -> sn-Glycerol 3 Phosphate'	'NADH + H+ + Glycerone Phosphate -> sn-Glycerol 3-phosphate + NAD+'
'MY ID'	15189
'Parental ID'	15176
'Size'	9
'Cycle Count'	14
Partition	Terminal Node
'Reaction 51'	'FED: F6P->G3P'	'Fructose 6 Phosphate + ATP -> ADP + Glycerone Phosphate + Glyceraldehyde 3 Phosphate'
'Reaction 55'	'PPP-oxidative'	'Glucose-6 Phosphate + 2 NADP+ H2O -> 2 NADPH + Ribulose 5 Phosphate + CO2 + 2H+'
'Reaction 58'	'Fasted: G3P->F6P'	'Glycaldehyde 3-Phosphate + Glycerone Phosphate + H2O-> Fructose 6-Phosphate + Pi'
'Reaction 59'	'Fasted: F6P->G6P'	'Fructose 6-Phosphate -> Glucose 6-Phosphate'
'Reaction 76'	'PPP - ribulose->ribose'	'Ribulose 5 Phosphate -> Ribose 5-Phosphate'
'Reaction 77'	'PPP: Ribose 5 phosphate -> Glyceraldehyde 3 phosphate'	'Ribose 5 Phosphate + Xylulose 5 Phosphate->Glyceraldehyde 3 phosphate + Sedoheptulose 7 phosphate'
'Reaction 82'	'Glycerone Phosphate -> Glyceraldehyde 3 phosphate'	'Glycrone phosphate -> Glyceraldehyde 3-phosphate'
'Reaction 133'	'Fasted: sn-Glycerol 3 Phosphate -> Glycerone Phosphate'	'sn-Glycerol 3-phosphate + NAD+ -> NADH + H+ + Glycerone Phosphate'
'Reaction 134'	'Fed: Glycerone Phosphate -> sn-Glycerol 3 Phosphate'	'NADH + H+ + Glycerone Phosphate -> sn-Glycerol 3-phosphate + NAD+'
'MY ID'	15190
'Parental ID'	15176
'Size'	7
'Cycle Count'	14
Partition	Divides into 15195, 15196
'Reaction 52'	'FED: G3P->3PG'	'Glyceraldehyde 3 Phosphate + NAD+ ADP +Pi -> 3 Phosphoglycerate + H+ NADH + ATP'
'Reaction 53'	'FED: 3PG -> PEP'	'3 Phosphoglycerate -> Phosphoenolpyruvate + H2O'
'Reaction 56'	'Fasted: PEP->3PG'	'Phosphoenolpyruvate + H2O -> 3-Phosphoglycerate'
'Reaction 57'	'Fasted: 3PG -> G3P'	' 3 Phosphoglycerate + H+ NADH + ATP -> Glyceraldehyde 3 Phosphate + NAD+ ADP +Pi'
'Reaction 79'	'PPP: Xylulose -> G3P'	'Xylulose 5-phosphate + Erythrose 4-phosphate -> Fructose 6 phosphate + Glyceraldehyde 3-phosphate'
'Reaction 80'	'PPP-R01827-fed'	'Fructose 6-phosphate + Erythrose 4-phosphate -> Glyceraldehyde 3 Phosphate + Sedoheptulose 7-phosphate'
'Reaction 81'	'PPP-R01827-fasted'	'Glyceraldehyde 3 Phosphate + Sedoheptulose 7-phosphate -> Fructose 6-phosphate + Erythrose 4-phosphate'
'MY ID'	15195
'Parental ID'	15190
'Size'	2
'Cycle Count'	1
Partition	Terminal Node
'Reaction 53'	'FED: 3PG -> PEP'	'3 Phosphoglycerate -> Phosphoenolpyruvate + H2O'
'Reaction 56'	'Fasted: PEP->3PG'	'Phosphoenolpyruvate + H2O -> 3-Phosphoglycerate'
'MY ID'	15196
'Parental ID'	15190
'Size'	5
'Cycle Count'	8
Partition	Divides into 15199, and 15200
'Reaction 52'	'FED: G3P->3PG'	'Glyceraldehyde 3 Phosphate + NAD+ ADP +Pi -> 3 Phosphoglycerate + H+ NADH + ATP'
'Reaction 57'	'Fasted: 3PG -> G3P'	' 3 Phosphoglycerate + H+ NADH + ATP -> Glyceraldehyde 3 Phosphate + NAD+ ADP +Pi'
'Reaction 79'	'PPP: Xylulose -> G3P'	'Xylulose 5-phosphate + Erythrose 4-phosphate -> Fructose 6 phosphate + Glyceraldehyde 3-phosphate'
'Reaction 80'	'PPP-R01827-fed'	'Fructose 6-phosphate + Erythrose 4-phosphate -> Glyceraldehyde 3 Phosphate + Sedoheptulose 7-phosphate'
'Reaction 81'	'PPP-R01827-fasted'	'Glyceraldehyde 3 Phosphate + Sedoheptulose 7-phosphate -> Fructose 6-phosphate + Erythrose 4-phosphate'
'MY ID'	15199
'Parental ID'	15196
'Size'	2
'Cycle Count'	1
Partition	Terminal Node
'Reaction 52'	'FED: G3P->3PG'	'Glyceraldehyde 3 Phosphate + NAD+ ADP +Pi -> 3 Phosphoglycerate + H+ NADH + ATP'
'Reaction 57'	'Fasted: 3PG -> G3P'	' 3 Phosphoglycerate + H+ NADH + ATP -> Glyceraldehyde 3 Phosphate + NAD+ ADP +Pi'
'MY ID'	15200
'Parental ID'	15196
'Size'	3
'Cycle Count'	3
Partition	Terminal Node
'Reaction 79'	'PPP: Xylulose -> G3P'	'Xylulose 5-phosphate + Erythrose 4-phosphate -> Fructose 6 phosphate + Glyceraldehyde 3-phosphate'
'Reaction 80'	'PPP-R01827-fed'	'Fructose 6-phosphate + Erythrose 4-phosphate -> Glyceraldehyde 3 Phosphate + Sedoheptulose 7-phosphate'
'Reaction 81'	'PPP-R01827-fasted'	'Glyceraldehyde 3 Phosphate + Sedoheptulose 7-phosphate -> Fructose 6-phosphate + Erythrose 4-phosphate'
'MY ID'	15205
'Parental ID'	15172
'Size'	2
'Cycle Count'	0
Partition	Terminal Node
'Reaction 40'	'Palmitate Uptake'	'Extracellular <-> Cytosol'
'Reaction 149'	'Beta oxidation(Palmitate -> aceytlcoa)'	'7O2 + Palmitate +27ATP + 8CoA-> 8 Acetyl CoA +28ADP + 7H2O + AMP + 26 Pi'
'MY ID'	15206
'Parental ID'	15172
'Size'	1
'Cycle Count'	0
Partition	Terminal Node
'Reaction 152'	'Malonyl CoA Synthesis'	'Acetyl CoA + CO2 -> Malonyl-CoA + H+'
'MY ID'	15173
'Parental ID'	15103
'Size'	7
'Cycle Count'	3
Partition	Terminal Node
'Reaction 42'	'Acetyl CoA transport (M)'	'Mitochondria <-> Cytosol'
'Reaction 63'	'TCA_ 1: acetyl coa->citrate'	'Acetyl CoA + Oxaloacetate + H2O -> Citrate + H+ + CoA'
'Reaction 64'	'TCA_2: Citrate->2oxoglutarate'	'Citrate + NAD+ -> 2-Oxoglutarate + NADH + CO2 + H+'
'Reaction 65'	'TCA_3-2-oxoketoglutarate-M-> succinyl coa M'	'NAD+ + 2-oxoglutarate + CoA-> Succinyl CoA + NADH + CO2'
'Reaction 86'	'Pyruvate-M -> Acetyl CoA-M'	'Pyruvate +NAD+ +CoA -> CO2 + Acetyl CoA + NADH'
'Reaction 147'	'Citrate Transport'	'Citrate-M -> Citrate'
'Reaction 148'	'Citrate -> Acetyl CoA'	'ATP + Citrate + CoA -> Acetyl coA + Oxaloacetate +ADP + Pi'

## Sheet: Nocof_Shred_Reg_Report
Report for ShReD-partition of partial model with no cofactors but regulatory edges present (Figure 7B)
Module_ID	Size	Cycle_Count	Homogeneity Index	Depth	Height	Avg_Shred	Num_Shred
15100	151	1004	0.26	0	7	8.4	4370
15102	115	1020	0.313043	1	6	6.52	1600
15103	36	1004	0.666667	1	5	7.78	496
15105	95	1059	0.347368	2	5	5.02	666
15106	20	8	0.35	2	1	6.49	55
15107	93	1045	0.333333	2	5	5.02	666
15108	69	130	0.376812	3	2	3.87	45
15109	24	1010	0.625	3	4	4.58	276
15110	60	126	0.35	3	2	3.87	45
15111	55	10	0.363636	4	0	3	10
15112	5	5	0.4	4	1	3.6	10
15113	54	10	0.351852	4	0	3	10
15116	1	0	1	4	0	0	0
15118	2	1	1	5	0	2	1
15119	3	2	0.666667	5	0	2.67	3
15124	9	0	0.555556	3	0	0	0
15126	8	8	0.5	4	1	3.53	15
15127	16	1007	0.8125	4	3	3.84	120
15129	5	2	0.4	5	0	2.67	3
15130	3	1	0.666667	5	0	2	1
15136	11	117	0.818182	5	2	3.71	55
15137	5	14	0.8	5	1	2.8	10
15139	8	22	0.875	6	1	3.39	28
15140	3	2	0.666667	6	0	2.67	3
15142	5	4	1	7	0	3.2	10
15143	3	2	0.666667	7	0	2.67	3
15152	3	2	0.666667	6	0	2.67	3
15153	2	1	1	6	0	2	1
15158	1	0	1	2	0	0	0
15159	1	0	1	2	0	0	0
15160	19	8	0.368421	2	1	6.49	55
15161	12	2	0.5	3	0	3.5	6
15162	7	4	0.571429	3	0	5.24	21
15163	4	2	0.75	3	0	3.5	6
15166	8	0	0.75	3	0	0	0
15170	1	0	1	2	0	0	0
15172	29	1006	0.827586	2	4	5.73	300
15173	7	3	0.428571	2	0	5.29	21
15174	26	1006	0.923077	2	4	5.73	300
15175	10	16	0.8	3	1	4.32	28
15176	16	352	1	3	3	5.28	120
15177	8	16	0.875	3	1	4.32	28
15178	4	3	1	4	0	3.33	6
15179	4	3	0.75	4	0	3.17	6
15186	1	0	1	3	0	0	0
15187	1	0	1	3	0	0	0
15189	9	14	1	4	0	5.11	36
15190	7	14	1	4	2	3.95	21
15195	2	1	1	5	0	2	1
15196	5	8	1	5	1	3.1	10
15199	2	1	1	6	0	2	1
15200	3	3	1	6	0	2.33	3
15205	2	0	0.5	2	0	0	0
15206	1	0	1	2	0	0	0

## Sheet: Hepatocyte_Model
Model Reaction Number	Reaction Name	Stoichiometry	Kegg Reactions	Seed Viewer Reactions	Enzyme Name	Enzyme Commision Number	Activators	Inhibitors	Delta G (Reactions)	Delta G Standard Error (Reaction)	Total Delta G	Total Standard Error
Reaction 1	Oxygen_Transport	Extracellular <-> Cytosol	-	-	-	-			0	0	0	0
Reaction 2	NH3_Transport	Extracellular <-> Cytosol	-	-	-	-			0	0	0	0
Reaction 3	Glutamate_Transport	Extracellular <-> Cytosol	-	-	-	-			0	0	0	0
Reaction 4	Glycine-Transport	Extracellular <-> Cytosol	-	-	-	-			0	0	0	0
Reaction 5	Alanine_Transport	Extracellular <-> Cytosol	-	-	-	-			0	0	0	0
Reaction 6	Lysine_Transport	Extracellular <-> Cytosol	-	-	-	-			0	0	0	0
Reaction 7	Asp_Transport	Extracellular <-> Cytosol	-	-	-	-			0	0	0	0
Reaction 8	Arginine_Transport	Extracellular <-> Cytosol	-	-	-	-			0	0	0	0
Reaction 9	Glutamine_Transport	Extracellular <-> Cytosol	-	-	-	-			0	0	0	0
Reaction 10	Serine_Transport	Extracellular <-> Cytosol	-	-	-	-			0	0	0	0
Reaction 11	Methionine_Transport	Extracellular <-> Cytosol	-	-	-	-			0	0	0	0
Reaction 12	Tryptophan_Transport	Extracellular <-> Cytosol	-	-	-	-			0	0	0	0
Reaction 13	Phenylalanine_Transport	Extracellular <-> Cytosol	-	-	-	-			0	0	0	0
Reaction 14	Tyrosine_Transport	Extracellular <-> Cytosol	-	-	-	-			0	0	0	0
Reaction 15	Urea_Transport	Extracellular <-> Cytosol	-	-	-	-			0	0	0	0
Reaction 16	Cysteine_Transport	Extracellular <-> Cytosol	-	-	-	-			0	0	0	0
Reaction 17	Glycerol_Transport	Extracellular <-> Cytosol	-	-	-	-			0	0	0	0
Reaction 18	Leucine_Transport	Extracellular <-> Cytosol	-	-	-	-			0	0	0	0
Reaction 19	Histidine_Transport	Extracellular <-> Cytosol	-	-	-	-			0	0	0	0
Reaction 20	Proline_Trnasport	Extracellular <-> Cytosol	-	-	-	-			0	0	0	0
Reaction 21	Asn-Transport	Extracellular <-> Cytosol	-	-	-	-			0	0	0	0
Reaction 22	Valine_Transport	Extracellular <-> Cytosol	-	-	-	-			0	0	0	0
Reaction 23	Lactate_Transport	Extracellular <-> Cytosol	-	-	-	-			0	0	0	0
Reaction 24	Cholesterol_Transport	Extracellular <-> Cytosol	-	-	-	-			0	0	0	0
Reaction 25	Threonine_Transport	Extracellular <-> Cytosol	-	-	-	-			0	0	0	0
Reaction 26	Ethanolamine_Transport	Extracellular <-> Cytosol	-	-	-	-			0	0	0	0
Reaction 27	Glucose_Transport	Extracellular <-> Cytosol	-	-	-	-			0	0	0	0
Reaction 28	Isoleuine_Transport	Extracellular <-> Cytosol	-	-	-	-			0	0	0	0
Reaction 29	VLDL_transport	Extracellular <-> Cytosol	-	-	-	-			0	0	0	0
Reaction 30	CO2 Transport	Extracellular <-> Cytosol	-	-	-	-			0	0	0	0
Reaction 31	Acetoacetate_Transport	Extracellular <-> Cytosol	-	-	-	-			0	0	0	0
Reaction 32	Beta OH Transport	Extracellular <-> Cytosol	-	-	-	-			0	0	0	0
Reaction 33	TGZ transport	Extracellular <-> Cytosol	-	-	-	-			0	0	0	0
Reaction 34	TGZ_gsh_transport	Extracellular <-> Cytosol	-	-	-	-			0	0	0	0
Reaction 35	TGZ_sulfate_transport	Extracellular <-> Cytosol	-	-	-	-			0	0	0	0
Reaction 36	TGZ_glucuronide_transport	Extracellular <-> Cytosol	-	-	-	-			0	0	0	0
Reaction 37	TGZ_quinone_transport	Extracellular <-> Cytosol	-	-	-	-			0	0	0	0
Reaction 38	Glutathione Transport	Extracellular <-> Cytosol	-	-	-	-			0	0	0	0
Reaction 39	Ornithine_Transport	Extracellular <-> Cytosol	-	-	-	-			0	0	0	0
Reaction 40	Palmitate Uptake	Extracellular <-> Cytosol	-	-	-	-			0	0	0	0
Reaction 41	Ethanol Transport	Extracellular <-> Cytosol	-	-	-	-			0	0	0	0
Reaction 42	Acetyl CoA transport (M)	Mitochondria <-> Cytosol	-	-	-	-			0	0	0	0
Reaction 43	Alcohol Dehydrogenase	Ethanol + NAD+ -> Acetaldehyde + NADH + H+	R00754	rxn00543	Alcohol Dehydrogenase	1.1.1.71			5.78	1.26	5.78	1.26
Reaction 44	Monooxygenase System	Ethanol + 2O2 + H+ + NADPH -> NADP+ + Acetylaldehyde + H2O2	-	-	Cytochrome P450s	-			-	-
Reaction 45	Catalase I	Ethanol + H2O2 -> Acetaldehyde + 2H2O	-	-	Catalase	-			-	-
Reaction 46	Catalase II	2H2O2 -> 2H2O + O2	R00009	rxn00006	Catalase	1.11.1.6			-45.35	1.5	-45.35	1.5
Reaction 47	Acetaldehyde -> Acetyl CoA	Acetaldehyde + NAD+ + ATP + H2O -> AMP + Diphosphate + 2H+ + AcetylCoA	R00710	rxn00506	Aldehyde Dehydrogenase	1.2.1.3			-11.99	1.36	-12.93	1.9
			R00235	rxn00175	Acetyl-CoA Synthetase	6.2.1.1			-0.946	1.33
Reaction 48	Dismutase	O2 + 2H+ -> H2O2	R00275	rxn00206	Superoxide Dismutase	1.15.1.1			-35.97	0.71	-35.97	0.71
Reaction 49	Fed: Glucose -> G6P	ATP + Glucose -> ADP + Glucose 6-Phosphate	R01786	rxn00216	Hexokinase	2.7.1.1	Glucose	Fructose 6 Phosphate	-4.5	0.24	-4.5	0.24
Reaction 50	FED: G6P -> F6P	Glucose 6-Phosphate->Fructose 6 Phosphate	R02740	rxn00558	Glucose 6-phosphate isomerase	5.3.1.9			-0.89	0.61	-0.89	0.61
Reaction 51	FED: F6P->G3P	Fructose 6 Phosphate + ATP -> ADP + Glycerone Phosphate + Glyceraldehyde 3 Phosphate	R00756	rxn00545	Phosphofructokinase I	2.7.1.11	AMP, Fructose 2,6 Bisphosphate, ADP	ATP, Citrate	-4.5	0.24	-0.19	1.25
			R01070	rxn00786	Aldolase	4.1.2.13		ADP, ATP, E4P, F6P, G1P, G6P, Ribo5P	4.31	1.23
Reaction 52	FED: G3P->3PG	Glyceraldehyde 3 Phosphate + NAD+ ADP +Pi -> 3 Phosphoglycerate + H+ NADH + ATP	R01061	rxn00781	Glyceraldehdye 3-phosphate dehdrygenase	1.2.1.12		ADP, ATP, E4P, F6P, G1P, G6P, Ribo5P	-0.36	1.2	-2.99	1.23
			(-)R01512	(-)rxn01100	Phosphoglycerate kinase	2.7.2.3			-2.63	0.29
Reaction 53	FED: 3PG -> PEP	3 Phosphoglycerate -> Phosphoenolpyruvate + H2O	R01518	rxn01106	Phosphoglycerate mutase	5.4.2.1			0	2	-0.87	0.78
			R00658	rxn00459	Enolase	4.2.1.11			-0.867	2.15
Reaction 54	PEP->Pyruvate	Phosphoenolpyruvate + ADP -> Pyruvate + ATP	(-)R00200	rxn00148	Pyruvate kinase	2.7.1.40	G6P, F6P, G1P, F16P	cAMP, ATP, Acetyl CoA, Palmitate, Alanine	-4.61	0.63	-4.61	0.63
Reaction 55	PPP-oxidative	Glucose-6 Phosphate + 2 NADP+ H2O -> 2 NADPH + Ribulose 5 Phosphate + CO2 + 2H+	R02736	rxn01975	Glucose 6-phosphate dehydrogenase	1.1.1.49	NADP+, GSSG	NADPH, ATP	-2	1.61	-6.81	2.49
			R02035	rxn01476	Phosphogluconolactonase	3.1.1.31			-5.48	1.42
			R01528	rxn01115	Phosphogluconate dehydrogenase	1.1.1.44			0.67	1.23
Reaction 56	Fasted: PEP->3PG	Phosphoenolpyruvate + H2O -> 3-Phosphoglycerate	(-)R01518	(-)rxn01106	Phosphoglycerate mutase	5.4.2.1			0	2	0.87	0.78
			(-)R00658	(-)rxn00459	Enolase	4.2.1.11			0.867	2.15
Reaction 57	Fasted: 3PG -> G3P	3 Phosphoglycerate + H+ NADH + ATP -> Glyceraldehyde 3 Phosphate + NAD+ ADP +Pi	(-)R01061	(-)rxn00781	Glyceraldehdye 3-phosphate dehdrygenase	1.2.1.12			0.36	1.2	2.99	1.23
			R01512	rxn01100	Phosphoglycerate kinase	2.7.2.3		AMP	2.63	0.29
Reaction 58	Fasted: G3P->F6P	Glycaldehyde 3-Phosphate + Glycerone Phosphate + H2O-> Fructose 6-Phosphate + Pi	(-)R01070	(-)rxn00786	Aldolase	4.1.2.13			-4.31	1.23	-6.22	1.43
			R04780	rxn00549	Fructose-bisphosphatase	3.1.3.11			-2.31	0.735
Reaction 59	Fasted: F6P->G6P	Fructose 6-Phosphate -> Glucose 6-Phosphate	(-)R02740	(-)rxn00558	Glucose 6-phosphate isomerase	5.3.1.9			0.89	0.61	0.89	0.61
Reaction 60	Fasted: G6P -> Glucose	Glucose 6-Phosphate + H2O -> Pi + Glucose + H+	R01788	rxn00220	Glucose 6-phosphatase	3.1.3.9			-2.32	0.74	-2.32	0.74
Reaction 61	FED: Glyc1	Glucose 6-Phosphate-> Glucose 1-Phosphate	(-)R00959	(-)rxn00704	Phosphomutase	5.4.2.2		F16P	0	2	0	2
		Glucose 1-Phosphate + UTP -> Pyrophosphate + UDP-glucose	R00289	rxn00213	UDP glucose pyrophosphorylase	2.7.7.9		AMP	1.07	2.27	1.07	2.27
Reaction 62	FED: Glyc2	8-UDP Glucose + Glyc-4 -> Glycogen -12 + 8 UDP	-	rxn09398	Glycogen Synthase	2.4.1.11	Insuiln, Glucose, Glucose 6-phosphate	Glucagon, Epinephrine	-1.7	0.63	-13.6	1.7
				X8
Reaction 63	TCA_ 1: acetyl coa->citrate	Acetyl CoA + Oxaloacetate + H2O -> Citrate + H+ + CoA	(-)R00351	(-)rxn00256	Citrate Synthase	2.3.3.1	ADP	NADH, Succinyl-CoA, Citrate, ATP	-8.93	1.31	-8.93	1.31
Reaction 64	TCA_2: Citrate->2oxoglutarate	Citrate + NAD+ -> 2-Oxoglutarate + NADH + CO2 + H+	R01325	rxn00974	Aconitate hydratase	4.2.1.3	Ca2+, ADP	ATP	1.47	0.9	4.55	1.78
			(-)R01900	(-)rxn01388	Aconitate hydratase	4.2.1.3			-0.053	0.9
			R00709	rxn00505	Isocitrate dehydrogenase	1.1.1.41	ATP, NADP+	Glucose, NADPH	3.13	1.24
Reaction 65	TCA_3-2-oxoketoglutarate-M-> succinyl coa M	NAD+ + 2-oxoglutarate + CoA-> Succinyl CoA + NADH + CO2	R08549	rxn08094	Oxoglutarate dehydrogenase	1.2.4.2	ADP	NADPH, Succinyl-CoA, ATP	-8.14	1.6	-8.14	1.6
Reaction 66	TCA_4: succinylcoa-m -> fumarate -M	Succinyl-CoA + FAD + Orthophosphate + GDP -> Fumarate + FADH2 + CoA + GTP	(-)R00432	(-)rxn00306	Succinyl-CoA synthetase	6.2.1.4			-1.06	1.21	9.39	2.27
			R00408	rxn00288	Succinate dehydrogenase	1.3.99.1			10.45	1.92
Reaction 67	TCA_5: Fumarate-M -> Malate-M	Fumarate + H2O -> Malate	(-)R01062	(-)rxn00799	Fumarate hydratase	4.2.1.2			-0.613	0.87	-0.613	0.87
Reaction 68	TCA_6: Malate-M -> Oxaloacetate-M	Malate + NAD+ -> NADH + Oxaloacetate + H+	R00342	rxn00248	Malate dehydrogenase	1.1.1.37			6.22	1.09	6.22	1.09
Reaction 69	Oxaloacetate->Malate	Oxaloacetate + NADH + H+ -> NAD+ + Malate	(-)R00342	(-)rxn00248	Malate dehydrogenase	1.1.1.37			-6.22	1.09	-6.22	1.09
Reaction 70	Malate -> Pyruvate	Malate + NADP -> Pyruvate + NADPH + CO2	R00216	rxn00161	Malic Enzyme	1.1.1.38			1.32	1.22	1.32	1.22
Reaction 71	Malate -> Malate-M	Malate -> Malate-M	-	-	-	-			0	0	0	0
Reaction 72	Urea Cycle 1: Carbomoyl Phosphate Synthesis	2ATP + NH3 + CO2 + H2O -> Carbamoyl Phosphate + ADP + Pi + 2H+	R00149	rxn00113	Carbamoyl-phosphate synthase	6.3.4.16			-7.38	1.16	-7.38	1.16
Reaction 73	Urea Cycle_2: Ornithine -> Citrulline	Ornithine + Carbamoyl Phosphate -> Pi + 2H+ + Citrulilne	R01398	rxn01019	Citrulline phosphorylase	2.1.3.3	N-Acetylglutamate		-8.98	0.87	-8.98	0.87
Reaction 74	Urea Cycle_3: Citrulline -> Arginine	Aspartate + Citrulline + ATP -> Arginine + Fumarate + Ppi + AMP	R01954	rxn01434	Arginosuccinate synthase	6.3.4.5			-0.12	1.77	7.22	2
			R01086	rxn00802	Arginosuccinate lyase	4.3.2.1			7.34	0.93
Reaction 75	Urea Cycle_4: Arginine -> Urea + Ornithine	Arginine + H2O -> Urea + Ornithine	R00551	rxn00394	Arginase	3.5.3.1			-3.9	1.68	-3.9	1.68
Reaction 76	PPP - ribulose->ribose	Ribulose 5 Phosphate -> Ribose 5-Phosphate	(-)R01056	(-)rxn00777	Ribose 5 phosphate isomerase	5.3.1.6			-0.62	1.3	-0.62	1.3
Reaction 77	PPP: Ribose 5 phosphate -> Glyceraldehyde 3 phosphate	Ribose 5 Phosphate + Xylulose 5 Phosphate->Glyceraldehyde 3 phosphate + Sedoheptulose 7 phosphate	(-)R01641	(-)rxn01200	Transketolase	2.2.1.1			2.08	1.34	2.08	1.34
Reaction 78	PPP Ribulose -> Xylulose	Ribulose 5 Phosphate -> Xylulose 5-phosphate	R01529	rxn01116	Epimerase	5.1.3.1			0	2	0	2
Reaction 79	PPP: Xylulose -> G3P	Xylulose 5-phosphate + Erythrose 4-phosphate -> Fructose 6 phosphate + Glyceraldehyde 3-phosphate	(-)R01830	(-)rxn00785	Transketolase	2.2.1.1			-1.75	1.29	-1.75	1.29
Reaction 80	PPP-R01827-fed	Fructose 6-phosphate + Erythrose 4-phosphate -> Glyceraldehyde 3 Phosphate + Sedoheptulose 7-phosphate	(-)R01827	(-)rxn01333	Transaldolase	2.2.1.2			-1.75	1.29	-1.75	1.29
Reaction 81	PPP-R01827-fasted	Glyceraldehyde 3 Phosphate + Sedoheptulose 7-phosphate -> Fructose 6-phosphate + Erythrose 4-phosphate	R01827	rxn01333	Transaldolase	2.2.1.2			1.75	1.29	1.75	1.29
Reaction 82	Glycerone Phosphate -> Glyceraldehyde 3 phosphate	Glycrone phosphate -> Glyceraldehyde 3-phosphate	(-)R01015	(-)rxn00747	Isomerase	5.3.1.1		ATP	1.46	0.3	1.46	0.3
Reaction 83	Glycogen Degradation	Glycogen 12 + 8 Pi + 8 H+ -> 8 Glucose 1-phosphate + Glycogen-4	-	rxn05740	Glycogen Phosphorylase	2.4.1.1			-0.8	0.68	-6.37	1.92
				X8
Reaction 84	Glucose 1 phosphate -> Glucose 6 Phosphate	Glucose 1-phosphate -> Glucose 6-phosphate	R00959	rxn00704	Phosphoglucomutase	5.4.2.2			0	2	0	2
Reaction 85	Pyruvate Transport	Pyruvate -> Pyruvate-M	-	-	-	-			0	0	0	0
Reaction 86	Pyruvate-M -> Acetyl CoA-M	Pyruvate +NAD+ +CoA -> CO2 + Acetyl CoA + NADH	R00209	rxn00154	Pyruvate dehydrogenase	1.2.4.1	AMP	Acetyl CoA	-8.14	1.6	-8.14	1.6
Reaction 87	Pyruvate-M->Oxaloacetate-M	Pyruvate + ATP -> Oxaloacetate + ADP + Pi	R00344	rxn00250	Pyruvate carboxylase	6.4.1.1	Acetyl CoA		-1.07	0.74	-1.07	0.74
Reaction 88	Pyruvate-M -> Malate-M	Pyruvate + NADH + CO2 -> Malate + NAD+	(-)R00214	(-)rxn00159	Malic Enzme	1.1.1.38			-1.32	1.22	-1.32	1.22
Reaction 89	Oxaloaetate-M->PEP-M->PEP	Oxaloacetate + GTP + H+ -> CO2 + GDP + Phosphoenolpyruvate	R00431	rxn00305	Phosphoenolpyruvate carboxykinase	4.1.1.32			-0.29	0.83	-0.29	0.83
Reaction 90	Acetyl CoA -> Acetoacetyl CoA	2 Acetyl-CoA -> CoA + Acetoacetyl-CoA	R00238	rxn00178	Acetyl-CoA acetyltransferase	2.3.1.9			7.06	1.09	7.06	1.09
Reaction 91	Acetoacetyl CoA -> Acetoacetate: R00410	Succinate + Acetoacetyl CoA -> Acetoacetate + Succinyl-CoA	(-)R00410	(-)rxn00290	Transferase	2.8.3.5			0	2	0	2
Reaction 92	B-OH production	Acetoacetate + H+ + NADH -> Beta hydroxybutanoate + NAD+	(-)R01361	(-)rxn00992	Hydroxybutyrate dehydrogenase	1.1.1.30			-3.76	1.08	-3.76	1.08
Reaction 93	Pyruvate -> Lactate	Pyruvate + NADH + H+ -> NAD+ + Lactate	(-)R00703	(-)rxn00499	Lactate dehydrogenase	1.1.1.27			-6.22	1.1	-6.22	1.1
Reaction 94	Lactate-> Pyruvate	NAD+ + Lactate -> NADH + Pyruvate + H+	R00703	rxn00499	Lactate dehydrogenase	1.1.1.27			6.22	1.1	6.22	1.1
Reaction 95	Glutamate -> Ammonia (M)	Glutamate + NAD+ + H2O -> NADH + NH3 + 2-oxoglutarate + H+	R00243	rxn00182	Glutamate dehydrogenase	1.4.1.2			8.68	1.31	8.68	1.31
Reaction 96	Glutamine->Glutamate	Glutamine + H2O -> NH3 + Glutamate	R00256	rxn00189	Glutaminase	3.5.1.2			-4.72	0.88	-4.72	0.88
Reaction 97	Glutamate Transport (cytosol ->Mitochondria)	-	-	-	-	-			0	0	0	0
Reaction 98	Ammonia->Glutamate-M	2-Oxoglutarate + NADH + NH3 + H+ -> Glutamate + NAD+ + H2O	(-)R00243	(-)rxn00182	Glutamate dehydrogenase	1.4.1.2			-8.68	1.31	-8.68	1.31
Reaction 99	Glutamate Transport (Mitochondria->Cytosol)	-	-	-	-	-			0	0	0	0
Reaction 100	Glutamate-> Glutamine	Glutamate + ATP + NH3 -> Glutamine + ADP + Pi + H+		rxn00187	Glutamine synthetase	6.3.1.2			-2.09	0.89	-2.09	0.89
Reaction 101	Alanine Biosynthesis	Pyruvate + Glutamate -> 2-oxoglutarate + Alanine	(-)R00258	(-)rxn00191	Glutamate aminotransferase	2.6.1.2			0	2	0	2
Reaction 102	Serine-> Glycine	Serine + Tetrahydrofolate -> Glycine + 5,10,methylenetetrahydrofolate + H2O		(-)rxn00692	Serine hydroxymethyltrasnferase	2.1.2.1			0.053	1.83	0.053	1.83
Reaction 103	Glycine->Serine	Glycine + H2O + 5,10-methylenetetrahydrofolate -> Serine + Tetrahydrofolate		rxn00692	Serine hydroxymethyltrasnferase	2.1.2.1			-0.053	1.83	-0.052	1.83
Reaction 104	Glycine -> Glutamate	Glycine + 2-Oxoglutarate -> Glutamate + Glyoxylate	R00372	rxn00275	Glycine aminotransferase	2.6.1.4			1.46	0.3	1.46	0.3
Reaction 105	Serine Biosynthesis	Glutamate + 3-phosphoglycerate +NAD+ -> Serine + 2-Oxoglutarate + NADH	R01513	rxn01101	3-phosphoglycerate dehydrogenase	1.1.1.95			6.22	1.09	3.9	2.39
			(-)R04173	(-)rxn02914	Phosphoserine aminotransferase				0	2	0	2
			R00582	rxn00420	Phosphoserine phosphatase	3.1.3.3			-2.32	0.74	-2.32	0.74
Reaction 106	Aspartate Biosynthesis	Glutamate + Oxaloacetate -> Aspartate + 2-Oxoglutarate	(-)R00355	(-)rxn00260	Aspartate aminotransferase	2.6.1.1			0	2	0	2
Reaction 107	Asparagine Biosynthesis	Aspartate + Glutamine + ATP + H2O -> Pyrophosphate + Glutamate + Asparagine + AMP	R00578	rxn00416	Asparagine synthase	6.3.5.4			-8.24	0.75	-8.24	0.75
Reaction 108	Proline Biosynthesis	Glutamate + 2NADH + 2H+ -> Proline+ 2NAD+ +H2O	(-)R00707	(-)rxn00503	1-pyrroline dehydrogenase	1.5.1.12			-4.25	1.68	-3.26	2.09
			(-)R01248	(-)rxn00929					0.99	1.25
Reaction 109	Alanine Degradation	Alanine + 2-Oxoglutarate-> Glutamate + Pyruvate	R00258	rxn00191	Alanine aminotransferase	2.6.1.2			0	2	0	2
Reaction 110	Asparagine Degradation	Asparagine + H2O -> NH3 + Aspartate	R00485	rxn00342	Asparaginase	3.5.1.1			-4.72	0.88	-4.72	0.88
Reaction 111	Aspartate Degradation->oxaloacetate	Aspartate + 2-Oxoglutarate -> Glutamate + Oxaloacetate	R00355	rxn00260	Aspartate aminotransferase	2.6.1.1			0	2	0	2
Reaction 112	Aspartate Degradation->fumarate	Aspartate + GTP + IMP -> Fumarate + AMP + Pi + GDP + 2H+	R01135	rxn00838	Adenylosuccinate synthetase	6.3.4.4			-2.59	1.3	4.75	1.6
			R01098	rxn00800	Adeylosuccinate lyase	4.3.2.2			7.34	0.93
Reaction 113	Serine Degradation	Serine -> NH3 + Pyruvate	R00220	rxn00165	Serine deaminase	4.3.1.17			-7.51	0.64	-7.51	0.64
Reaction 114	Arginine Degradation (ornithine to glutamate)	Ornithine + 2-Oxoglutarate -> Glutamate + Glutamate 5-semialdehyde	R00667	rxn00467	Ornithine aminotransferase	2.6.1.13			-1	0.35	-1	0.35
Reaction 115	Cysteine Degradation	O2+2-Oxoglutarate + Cysteine -> Pyruvate + L-Glutamate'	R00893	rxn00645	Cysteine oxidase	1.13.11.20			-	-	-	-
			R02619	rxn01906	Aspartate aminotransferase	2.6.1.1			-	-	-	-
			R04861	rxn11629	-	-			-	-	-	-
Reaction 116	Serine-> Alanine	Serine + Pyruvate -> alanine + Hydroxypyruvate	R00585	rxn00422	Serine aminotransferase	2.6.1.51			0	2	0	2
Reaction 117	Serine->Cysteine	Serine + HS -> H2O + Cysteine	R00891	rxn05909	Cysteine synthase	4.2.1.22			-9.27	0.96	-9.27	0.96
Reaction 118	Proline Degradation	Proline + 2NAD+ + H2O ->Glutamate + 2NADH + 2H+	R01253	rxn09188	Proline dehydrogenase	1.5.99.8			-5.54	1.12	-1.29	2.01
			R00707	rxn00503	1-pyrroline-5-carboxylate dehydrogenase	1.5.1.12			4.25	1.68
Reaction 119	Tyrosine Degradation	Tyrosine + 3O2 +2H2O -> NH3 + CO2 + Acetoacetate + Fumarate +H2O2	R00729	rxn00522	Oxidase	1.4.3.2			-23	1.06	-227.3	2.85
			R02521	rxn01827	4-hydroxyphenylpyruvate dioxygenase	1.13.11.27			-109.7	0.84
			R02519	rxn01825	homogentisate dioxygenase	1.13.11.5			-81.9	1.41
			R03181	rxn02276	Maleylacetoacetate isomerase	5.2.1.2			0	2
			(-)R01364	(-)rxn00993	Fumarylacetoacetase	3.7.1.2			0	2
Reaction 120	Histidine Degradation	Histidine + 2H2O + tetrahydrofolate -> NH3 + Glutamate + 5-fermimino tetraydrofolate	R01168	rxn00867	Histidase	4.3.1.3			-0.19	0.89	-17.07	3.17
			(-)R02914	(-)rxn02085	Urocanase	4.2.1.49			-2.77	1.1
			R02288	rxn01642	Imidazolonepropionase	3.5.2.7			-14.18	1.79
			(-)R02287	(-)rxn01641	Glutamate formyltransferase	2.1.2.5			0.07	2.25
Reaction 121	Lysine Degradation -> glutamate, acetyl coaM	Lysine + 2-oxoglutarate + 2NAD+ + 2H2O + CoA -> 2 Glutamate + 2CO2+ 2NADH + Acetoacetyl CoA + 2H+	(-)R00715	(-)rxn00510	Saccharopine dehydrogenase	1.5.1.7			-9.21	1.51	-	-
			R02313	rxn01662	Saccharopine dehydrogenase	1.5.1.9			8.21	1.49
			R03102	rxn02226	Aminoadipate semialdehyde dehydrogenase	1.2.1.31			-9.8	1.18
			R01939	rxn01423	2-Aminoadipate aminotransferase	2.6.1.39			0	2
			R01933	rxn01418	Glutaryl-CoA dehydrogenase complex	1.2.4.2			-8.14	1.6
			R02488	rxn06172	Glutaryl-CoA dehydrogenase	1.3.99.7			-	-
			(-)R03026	rxn02167	Enoyl-CoA hydratase	4.2.1.17			-2.16	0.77
			R01975	rxn01451	3-Hydroxybutyrul-CoA dehydrogenase	1.1.1.35			3.76	1.08
[truncated: 79 more rows]

[truncated: 2 more sheets: Hepatocyte_Model_Stoichometry, Hepatocyte_Model_Regulation]
