# Supplementary material for: Identification of Biochemical Network Modules Based on Shortest Retroactive Distances
Source: PLoS Comput Biol. 2011 Nov 10;7(11):e1002262. doi: 10.1371/journal.pcbi.1002262 (PMC3213171; doi:10.1371/journal.pcbi.1002262)
Supplement: Dataset S2 — Partition report for the Hepatonet1 model. The report includes the reaction definitions and stoichiometric matrix for the model. (XLSX) [file pcbi.1002262.s002.xlsx]

## Sheet: Spreadsheet Contents
This file contains the following datasheets
Sheet	Contents
Hepatonet1 Reactions	Reaction ID and its corresponding stoichiometry, properties, and citations.
Hepatonet1 Module Compositions	ShReD based partition: Composition of modules from Figure S3
Hepatonet1 Stoich Matrix	Stoichiometric reaction matrix for Hepatonet1 model

## Sheet: Hepatonet1 Reactions
r-ID	Equation in HC-ID	Equation with names	Reaction Category	dG	KEGG	Recon1	References
r0001	HC00683_c --> HC00165_c + HC02119_c	S-Adenosylmethioninamine(c) --> 5-Methylthioadenosine(c) + Adenosylmethioninamine-potential(c)	Virtual reaction/potential definition
r0002	HC00270_c <=> HC00270_r	L-Carnitine(c) <=> L-Carnitine(r)	Active transport	0			PMID:10460205 PMID:1296165 PMID:16288981 PMID:17466261 PMID:2199597 PMID:6219439 PMID:6361812 PMID:8353366
r0003	HC01940_r <-- 2 HC00004_r + 90 HC02000_r + 30 HC02006_r + 20 HC00178_r + 25 HC02002_r + 75 HC02007_r	HDL(r) <-- 2 ApoA1(r) + 90 PC-VLDL-pool(r) + 30 PS-VLDL-pool(r) + 20 Cholesterol(r) + 25 PE-VLDL-pool(r) + 75 SM-pool(r)	Particle dis-/assembly
r0004	HC01940_l --> 2 HC00004_l + 90 HC02000_l + 30 HC02006_l + 20 HC00178_l + 25 HC02002_l + 75 HC02007_l	HDL(l) --> 2 ApoA1(l) + 90 PC-VLDL-pool(l) + 30 PS-VLDL-pool(l) + 20 Cholesterol(l) + 25 PE-VLDL-pool(l) + 75 SM-pool(l)	Particle dis-/assembly
r0005	HC00011_c + HC00906_c --> HC00032_c + HC00024_c	H2O(c) + Dehydroalanine(c) --> Pyruvate(c) + NH3(c)	EC:4.3.1.17	13.046	R08698	2AMACHYD	PMID:15618015 PMID:4156834
r0006	HC00023_r + HC00011_r --> 2 HC00019_r	PPi(r) + H2O(r) --> 2 Pi(r)	EC:3.6.1.1	-24.8	R00004	PPAer	PMID:10542310 PMID:16300924
r0007	HC00023_c + HC00011_c --> 2 HC00019_c	PPi(c) + H2O(c) --> 2 Pi(c)	EC:3.6.1.1	-24.8	R00004	PPA	PMID:10542310 PMID:16300924
r0008	HC00023_m + HC00011_m --> 2 HC00019_m	PPi(m) + H2O(m) --> 2 Pi(m)	EC:3.6.1.1	-24.8	R00004	PPAm	PMID:10542310 PMID:16300924
r0009	HC00023_p + HC00011_p --> 2 HC00019_p	PPi(p) + H2O(p) --> 2 Pi(p)	EC:3.6.1.1	-24.8	R00004		PMID:10542310 PMID:16300924
r0010	2 HC00036_c --> HC00017_c + 2 HC00011_c	2 H2O2(c) --> O2(c) + 2 H2O(c)	EC:1.11.1.6	-189.92	R00009		PMID:12054464 PMID:1657986
r0011	2 HC00036_m --> HC00017_m + 2 HC00011_m	2 H2O2(m) --> O2(m) + 2 H2O(m)	EC:1.11.1.6	-189.92	R00009	CATm	PMID:12054464 PMID:1657986
r0012	2 HC00036_p --> HC00017_p + 2 HC00011_p	2 H2O2(p) --> O2(p) + 2 H2O(p)	EC:1.11.1.6	-189.92	R00009	CATp	PMID:12054464 PMID:1657986
r0013	HC00822_l + HC00011_l --> 2 HC00138_l	Chitobiose(l) + H2O(l) --> 2 N-Acetylglucosamine(l)	EC:3.2.1.52	-13.0335	R00022		PMID:10481922 PMID:2423070 PMID:6219664 PMID:758959
r0014	HC00011_s + HC00194_s <=> 2 HC00040_s	H2O(s) + Maltose(s) <=> 2 Glucose(s)	EC:3.2.1.20	-19.92	R00028	MALTe	PMID: PMID:1885588 PMID:2141837 PMID:3128290 PMID:6362728 PMID:7358666
r0015	2 HC00349_c --> HC00588_c + 2 HC00011_c	2 5-Aminolevulinate(c) --> Porphobilinogen(c) + 2 H2O(c)	EC:4.2.1.24	-64.0748	R00036	PPBNGS	PMID:15144063 PMID:2394940
r0016	HC00017_s + 4 HC01846_s <=> 2 HC00011_s + 4 HC01847_s	O2(s) + 4 Fe2+(s) <=> 2 H2O(s) + 4 Fe3+(s)	EC:1.16.3.1	-34.2216	R00078		PMID:16405854 PMID:2154449 PMID:9162052 PMID:9722559
r0017	HC00017_m + 4 HC00083_m + 4 HC00124_m --> 4 HC00123_m + 2 HC00011_m + 4 HC00083_c	O2(m) + 4 H+(PG)(m) + 4 Ferrocytochrome_C(m) --> 4 Ferricytochrome_C(m) + 2 H2O(m) + 4 H+(PG)(c)	EC:1.9.3.1		R00081		PMID:3030416
r0018	4 HC00588_c + HC00011_c --> HC00628_c + 4 HC00024_c	4 Porphobilinogen(c) + H2O(c) --> Hydroxymethylbilane(c) + 4 NH3(c)	EC:2.5.1.61	-108.744	R00084	HMBS	PMID:1418238
r0019	HC00012_m + HC00011_m + 3 HC00083_m <-- HC00018_m + HC00019_m + 3 HC00083_c	ATP(m) + H2O(m) + 3 H+(PG)(m) <-- ADP(m) + Pi(m) + 3 H+(PG)(c)	EC:3.6.3.14	-39.16	R00086		PMID:2687158 UNIPROT:P06576 UNIPROT:P38606
r0020	HC00012_c --> HC00434_c + HC00023_c	ATP(c) --> cAMP(c) + PPi(c)	EC:4.6.1.1	-7.68	R00089	ADNCYC	PMID:10966920 PMID:15659711
r0021	HC00013_c + 2 HC00056_c <=> HC00125_c + HC00014_c	NAD+(c) + 2 GSH(c) <=> GSSG(c) + NADH(c)	EC:1.8.1.7	4.18	R00094		PMID:10781871 PMID:12821209 PMID:237878 PMID:31912 PMID:4380255 PMID:8981046 PMID:9621574
r0022	HC00013_m + 2 HC00056_m <=> HC00125_m + HC00014_m	NAD+(m) + 2 GSH(m) <=> GSSG(m) + NADH(m)	EC:1.8.1.7	4.18	R00094		PMID:10781871 PMID:12821209 PMID:237878 PMID:31912 PMID:4380255 PMID:8981046 PMID:9621574
r0023	HC00014_c + 2 HC00617_c <=> HC00013_c + 2 HC00619_c	NADH(c) + 2 Ferricytochrome_b5(c) <=> NAD+(c) + 2 Ferrocytochrome_b5(c)	EC:1.6.2.2		R00100		PMID:2500149 PMID:6841358 PMID:7294831 PMID:8143727
r0024	HC01658_c + HC00017_c <=> HC00011_c + HC00415_c + HC00277_c	N-(omega)-Hydroxyarginine(c) + O2(c) <=> H2O(c) + NO(c) + Citrulline(c)	EC:1.14.13.39	-314.042	R00111		PMID:11125020 PMID:7515853
r0025	2 HC00056_c + HC00016_c <=> HC00125_c + HC00015_c	2 GSH(c) + NADP+(c) <=> GSSG(c) + NADPH(c)	EC:1.8.1.7	4.21	R00115	-GTHO	PMID:10708558 PMID:10781871 PMID:1154381 PMID:12821209 PMID:237922 PMID:3003504 PMID:31912 PMID:4380255 PMID:6170346 PMID:8981046 PMID:9621574
r0026	2 HC00056_m + HC00016_m <=> HC00125_m + HC00015_m	2 GSH(m) + NADP+(m) <=> GSSG(m) + NADPH(m)	EC:1.8.1.7	4.21	R00115	-GTHOm	PMID:10708558 PMID:10781871 PMID:1154381 PMID:12821209 PMID:237922 PMID:3003504 PMID:31912 PMID:4380255 PMID:6170346 PMID:8981046 PMID:9621574
r0027	2 HC00099_c + HC00016_c <=> HC00015_c + HC00389_c	2 Cysteine(c) + NADP+(c) <=> NADPH(c) + Cystine(c)	EC:1.8.1.9	12.2171	R00116		PMID:18042542
r0028	HC00018_c + HC00011_c --> HC00030_c + HC00019_c	ADP(c) + H2O(c) --> AMP(c) + Pi(c)	EC:3.6.1.5	-36.87	R00122		PMID:11278936
r0029	HC00018_s + HC00011_s --> HC00030_s + HC00019_s	ADP(s) + H2O(s) --> AMP(s) + Pi(s)	EC:3.6.1.5	-36.87	R00122	ATPH2e	PMID:11278936
r0030	HC00012_c + HC00030_c <=> 2 HC00018_c	ATP(c) + AMP(c) <=> 2 ADP(c)	EC:2.7.4.3	-2.29	R00127	ADK1	PMID:16798851 PMID:1969292 PMID:211388 PMID:6182143 PMID:6244157
r0031	HC00012_m + HC00030_m <=> 2 HC00018_m	ATP(m) + AMP(m) <=> 2 ADP(m)	EC:2.7.4.3	-2.29	R00127	ADK1m	PMID:16798851 PMID:1969292 PMID:211388 PMID:6182143 PMID:6244157
r0032	HC00012_c + HC00575_c <=> HC00018_c + HC00020_c	ATP(c) + Dephospho-CoA(c) <=> ADP(c) + CoA(c)	EC:2.7.1.24	-18.8406	R00130	DPCOAK	PMID:11923312 PMID:11994049 PMID:13163064 PMID:15893380
r0033	HC00012_m + HC00575_m --> HC00018_m + HC00020_m	ATP(m) + Dephospho-CoA(m) --> ADP(m) + CoA(m)	EC:2.7.1.24	-18.8406	R00130		PMID:11923312 PMID:11994049 PMID:13163064 PMID:15893380
r0034	2 HC00012_m + HC00021_m + HC00011_m + HC00024_m <=> 2 HC00018_m + HC00019_m + HC00164_m	2 ATP(m) + CO2(m) + H2O(m) + NH3(m) <=> 2 ADP(m) + Pi(m) + Carbamoyl-P(m)	EC:6.3.4.16	-30.886	R00149		PMID:15897806 PMID:175068 PMID:2893372 PMID:3886433 PMID:4347313 PMID:7248316
r0035	HC00025_r + HC00011_r --> HC00019_r + HC00105_r	UDP(r) + H2O(r) --> Pi(r) + UMP(r)	EC:3.6.1.6	-28.5414	R00155	NDP7g	PMID:10858452
r0036	HC00025_s + HC00011_s <=> HC00019_s + HC00105_s	UDP(s) + H2O(s) <=> Pi(s) + UMP(s)	EC:3.6.1.6	-28.5414	R00155	NDP7ex	PMID:10858452
r0037	HC00012_c + HC00025_c <=> HC00018_c + HC00077_c	ATP(c) + UDP(c) <=> ADP(c) + UTP(c)	EC:2.7.4.6	0	R00156	NDPK2	PMID:132087
r0038	HC00012_c + HC00105_c <=> HC00018_c + HC00025_c	ATP(c) + UMP(c) <=> ADP(c) + UDP(c)	EC:2.7.4.4	0	R00158	UMPK	PMID:10462544 PMID:11912132 PMID:132087 PMID:7581800 PMID:8867780
r0039	HC00077_s + HC00011_s --> HC00025_s + HC00019_s	UTP(s) + H2O(s) --> UDP(s) + Pi(s)	Enzyme catalyzed	-28.5414	R00159	NDP8ex	PMID:15652174 PMID:16752921 PMID:17095758
r0040	HC00026_c + HC00011_c --> HC00030_c + HC00064_c	FAD(c) + H2O(c) --> AMP(c) + FMN(c)	EC:3.6.1.9 EC:3.6.1.18	-35.168	R00160	FADDP	PMID:11579996 PMID:11946484 PMID:1315502 PMID:5636362 PMID:8881717 PMID:9211338
r0041	HC00012_c + HC00227_c --> HC00018_c + HC00028_c	ATP(c) + Pyridoxal(c) --> ADP(c) + Pyridoxal-P(c)	EC:2.7.1.35	-18.8406	R00174	PYDXK	PMID:6088736
r0042	HC00019_c + HC00023_c + HC00029_c <=> HC00012_c + HC00075_c + HC00011_c	Pi(c) + PPi(c) + SAM(c) <=> ATP(c) + Methionine(c) + H2O(c)	EC:2.5.1.6	12.9247	R00177	-METAT	PMID:7213623
r0043	HC00029_c <=> HC00683_c + HC00021_c	SAM(c) <=> S-Adenosylmethioninamine(c) + CO2(c)	EC:4.1.1.50	-12.9372	R00178	ADMDC	PMID:1764068
r0044	HC00030_c + HC00011_c <=> HC00128_c + HC00024_c	AMP(c) + H2O(c) <=> IMP(c) + NH3(c)	EC:3.5.4.6	-35.5166	R00181	AMPDA	PMID:12482028 PMID:7034783
r0045	HC00030_c + HC00011_c --> HC00019_c + HC00196_c	AMP(c) + H2O(c) --> Pi(c) + Adenosine(c)	EC:3.1.3.5	-13.16	R00183	NTD7	PMID:1550832
r0046	HC00030_s + HC00011_s --> HC00019_s + HC00196_s	AMP(s) + H2O(s) --> Pi(s) + Adenosine(s)	EC:3.1.3.5	-13.16	R00183	NTD7e	PMID:1550832
r0047	HC00030_m + HC00011_m --> HC00019_m + HC00196_m	AMP(m) + H2O(m) --> Pi(m) + Adenosine(m)	EC:3.1.3.5	-13.16	R00183		PMID:1550832
r0048	HC00012_c + HC00196_c <=> HC00018_c + HC00030_c	ATP(c) + Adenosine(c) <=> ADP(c) + AMP(c)	EC:2.7.1.20	-26	R00185	ADNK1	PMID:132087 PMID:3030413 PMID:6315069
r0049	HC00059_c + HC00011_c --> HC00030_c + HC00019_c	PAP(c) + H2O(c) --> AMP(c) + Pi(c)	EC:3.1.3.7	-9.70082	R00188	BPNT	PMID:10224133
r0050	HC00030_c + HC00023_c <=> HC00117_c + HC00144_c	AMP(c) + PPi(c) <=> PRPP(c) + Adenine(c)	EC:2.4.2.7	35.5	R00190	-ADPT	PMID:6778226 PMID:692402
r0051	HC00030_s + HC00023_s <=> HC00117_s + HC00144_s	AMP(s) + PPi(s) <=> PRPP(s) + Adenine(s)	EC:2.4.2.7	35.5	R00190		PMID:6778226 PMID:692402
r0052	HC00434_c + HC00011_c --> HC00030_c	cAMP(c) + H2O(c) --> AMP(c)	EC:3.1.4.17	-43.55	R00191	PDE1	PMID:10441464 PMID:11368177 PMID:14604994 PMID:17324123 PMID:3007144
r0053	HC00031_c + HC00011_c <=> HC00196_c + HC00151_c	SAH(c) + H2O(c) <=> Adenosine(c) + Homocysteine(c)	EC:3.3.1.1	23.7517	R00192	AHC	PMID:8093102
r0054	HC00012_c + HC00032_c <-- HC00018_c + HC00076_c	ATP(c) + Pyruvate(c) <-- ADP(c) + PEP(c)	EC:2.7.1.40	25.78	R00200	-PYK	PMID:1009117 PMID:7154942
r0055	HC00425_c + HC00011_c + HC00016_c <=> HC00032_c + HC00015_c	Methylglyoxal(c) + H2O(c) + NADP+(c) <=> Pyruvate(c) + NADPH(c)	EC:1.2.1.49	-41.0432	R00205		PMID:20958 PMID:4383524 PMID:4391087 PMID:6014 PMID:7107625 PMID:7107626 PMID:7144586 PMID:7763257 PMID:7993370
r0056	HC00032_m + HC00020_m + HC00013_m --> HC00033_m + HC00021_m + HC00014_m	Pyruvate(m) + CoA(m) + NAD+(m) --> Acetyl-CoA(m) + CO2(m) + NADH(m)	Complex of EC:1.2.4.1 EC:2.3.1.12 EC:1.8.1.4	-34.0638	R00209	PDHm	PMID:11079566 PMID:2643922 PMID:8548923
r0057	HC00013_m + HC00146_m <=> HC00032_m + HC00021_m + HC00014_m	NAD+(m) + Malate(m) <=> Pyruvate(m) + CO2(m) + NADH(m)	EC:1.1.1.38 EC:1.1.1.39	5.52658	R00214	ME1m	PMID:15989682 PMID:16171388 PMID:4407365 PMID:4778267 PMID:7757881 PMID:8106447
r0058	HC00146_c + HC00016_c <=> HC00032_c + HC00021_c + HC00015_c	Malate(c) + NADP+(c) <=> Pyruvate(c) + CO2(c) + NADPH(c)	EC:1.1.1.40	5.52658	R00216	ME2	PMID:15989682 PMID:16171388 PMID:1935931 PMID:4407365 PMID:4778267 PMID:7757881 PMID:8106447
r0059	HC00146_m + HC00016_m <=> HC00032_m + HC00021_m + HC00015_m	Malate(m) + NADP+(m) <=> Pyruvate(m) + CO2(m) + NADPH(m)	EC:1.1.1.40	5.52658	R00216	ME2m	PMID:15989682 PMID:16171388 PMID:1935931 PMID:4407365 PMID:4778267 PMID:7757881 PMID:8106447
r0060	HC00068_c --> HC00032_c + HC00024_c	Serine(c) --> Pyruvate(c) + NH3(c)	EC:4.3.1.17	-31.4429	R00220		PMID:4433562
r0061	HC00033_c + HC00011_c --> HC00020_c + HC00042_c	Acetyl-CoA(c) + H2O(c) --> CoA(c) + Acetate(c)	EC:3.1.2.1	-45.01	R00227	ACOAHi	PMID:11322891 PMID:12545200 PMID:16951743 PMID:34392 PMID:6151837 PMID:7696329
r0062	HC00033_m + HC00011_m --> HC00020_m + HC00042_m	Acetyl-CoA(m) + H2O(m) --> CoA(m) + Acetate(m)	EC:3.1.2.1	-45.01	R00227		PMID:11322891 PMID:12545200 PMID:16951743 PMID:34392 PMID:6151837 PMID:7696329
r0063	HC00086_c --> HC00033_c + HC00021_c	Malonyl-CoA(c) --> Acetyl-CoA(c) + CO2(c)	EC:4.1.1.9	-20.5153	R00233	MCD	PMID:101148 PMID:10455107 PMID:15003260 PMID:4180063 PMID:4731972 PMID:5578610 PMID:9869665
r0064	HC00086_m --> HC00033_m + HC00021_m	Malonyl-CoA(m) --> Acetyl-CoA(m) + CO2(m)	EC:4.1.1.9	-20.5153	R00233	MCDm	PMID:101148 PMID:10455107 PMID:15003260 PMID:4180063 PMID:4731972 PMID:5578610 PMID:9869665
r0065	HC00086_p --> HC00033_p + HC00021_p	Malonyl-CoA(p) --> Acetyl-CoA(p) + CO2(p)	EC:4.1.1.9	-20.5153	R00233	MCDp	PMID:101148 PMID:10455107 PMID:15003260 PMID:4180063 PMID:4731972 PMID:5578610 PMID:9869665
r0066	HC00012_c + HC00042_c + HC00020_c --> HC00030_c + HC00023_c + HC00033_c	ATP(c) + Acetate(c) + CoA(c) --> AMP(c) + PPi(c) + Acetyl-CoA(c)	EC:6.2.1.1	-6.22	R00235	ACS	PMID:10843999 PMID:11150295 PMID:2884217 PMID:4737256 PMID:5995
r0067	HC00012_m + HC00042_m + HC00020_m --> HC00030_m + HC00023_m + HC00033_m	ATP(m) + Acetate(m) + CoA(m) --> AMP(m) + PPi(m) + Acetyl-CoA(m)	EC:6.2.1.1	-6.22	R00235	ACSm	PMID:10843999 PMID:11150295 PMID:2884217 PMID:4737256 PMID:5995
r0068	HC01672_c + HC00020_c --> HC00030_c + HC00033_c	Acetyl_adenylate(c) + CoA(c) --> AMP(c) + Acetyl-CoA(c)	EC:6.2.1.1	-102.937	R00236		PMID:10843999 PMID:14086739 PMID:238571 PMID:2901103
r0069	2 HC00033_c <=> HC00020_c + HC00282_c	2 Acetyl-CoA(c) <=> CoA(c) + Acetoacetyl-CoA(c)	EC:2.3.1.9	26.94	R00238	ACACT1	PMID:10064897 PMID:10806397 PMID:1121274 PMID:11330060 PMID:15733928 PMID:1679347 PMID:16927236 PMID:17236799 PMID:1735445 PMID:1979337 PMID:3194209 PMID:6131897 PMID:6378901 PMID:7911016 PMID:8241273
r0070	2 HC00033_m <=> HC00020_m + HC00282_m	2 Acetyl-CoA(m) <=> CoA(m) + Acetoacetyl-CoA(m)	EC:2.3.1.9	26.94	R00238	ACACT1rm	PMID:10064897 PMID:10806397 PMID:1121274 PMID:11330060 PMID:15733928 PMID:1679347 PMID:16927236 PMID:17236799 PMID:1735445 PMID:1979337 PMID:3194209 PMID:6131897 PMID:6378901 PMID:7911016 PMID:8241273
r0071	2 HC00033_p <=> HC00020_p + HC00282_p	2 Acetyl-CoA(p) <=> CoA(p) + Acetoacetyl-CoA(p)	EC:2.3.1.9	26.94	R00238	ACACT1x	PMID:10064897 PMID:10806397 PMID:1121274 PMID:11330060 PMID:15733928 PMID:1679347 PMID:16927236 PMID:17236799 PMID:1735445 PMID:1979337 PMID:3194209 PMID:6131897 PMID:6378901 PMID:7911016 PMID:8241273
r0072	HC00012_m + HC00034_m --> HC00018_m + HC01092_m	ATP(m) + Glutamate(m) --> ADP(m) + Glutamyl-5P(m)	EC:2.7.2.11	11.0113	R00239	GLU5Km	PMID:10736367 PMID:8761662
r0073	HC00034_m + HC00013_m + HC00011_m <=> HC00035_m + HC00014_m + HC00024_m	Glutamate(m) + NAD+(m) + H2O(m) <=> AKG(m) + NADH(m) + NH3(m)	EC:1.4.1.3 EC:1.4.1.2	36.3707	R00243	GLUDxm	PMID:11254391 PMID:3377777
r0074	HC00694_m + HC00013_m + HC00011_m <=> HC00034_m + HC00014_m	L-Glutamate_5-semialdehyde(m) + NAD+(m) + H2O(m) <=> Glutamate(m) + NADH(m)	EC:1.5.1.12	-41.0432	R00245		PMID:1286669 PMID:2211729
r0075	HC00034_m + HC00011_m + HC00016_m <=> HC00035_m + HC00015_m + HC00024_m	Glutamate(m) + H2O(m) + NADP+(m) <=> AKG(m) + NADPH(m) + NH3(m)	EC:1.4.1.3 EC:1.4.1.4	36.3707	R00248	GLUDym	PMID:11254391 PMID:3377777
r0076	HC00012_c + 2 HC00011_c + HC00856_c --> HC00018_c + HC00019_c + HC00034_c	ATP(c) + 2 H2O(c) + 5-Oxoproline(c) --> ADP(c) + Pi(c) + Glutamate(c)	EC:3.5.2.9	-17.3334	R00251	OPAHir	PMID:10078874 PMID:9516961
r0077	HC00012_c + HC00034_c + HC00024_c --> HC00018_c + HC00019_c + HC00067_c	ATP(c) + Glutamate(c) + NH3(c) --> ADP(c) + Pi(c) + Glutamine(c)	EC:6.3.1.2	-8.76716	R00253	GLNS	PMID:11080211 PMID:1356223 PMID:14583610 PMID:16213501 PMID:7595668 PMID:8838581 PMID:9053810
r0078	HC00067_m + HC00011_m --> HC00034_m + HC00024_m	Glutamine(m) + H2O(m) --> Glutamate(m) + NH3(m)	EC:3.5.1.2 EC:3.5.1.38	-19.7743	R00256	GLUNm	PMID:11015561 PMID:11130979 PMID:17267261 PMID:6704422
r0079	HC00012_c + HC00067_c + HC00011_c + HC00564_c --> HC00030_c + HC00023_c + HC00013_c + HC00034_c	ATP(c) + Glutamine(c) + H2O(c) + Deamido-NAD(c) --> AMP(c) + PPi(c) + NAD+(c) + Glutamate(c)	EC:6.3.5.1	-34.5118	R00257	NADS2	PMID:11947665 PMID:12547821 PMID:2107886
r0080	HC00048_c + HC00035_c <=> HC00032_c + HC00034_c	Alanine(c) + AKG(c) <=> Pyruvate(c) + Glutamate(c)	EC:2.6.1.2	-3.93	R00258	ALATA_L	PMID:15663181 PMID:2088925 PMID:454616
r0081	HC00048_m + HC00035_m <=> HC00032_m + HC00034_m	Alanine(m) + AKG(m) <=> Pyruvate(m) + Glutamate(m)	EC:2.6.1.2	-3.93	R00258		PMID:15663181 PMID:2088925 PMID:454616
r0082	HC01434_c <=> HC00035_c + HC00021_c	Oxalosuccinate(c) <=> AKG(c) + CO2(c)	EC:1.1.1.42	-12.9372	R00268		PMID:16489927 PMID:9866202
r0083	HC01434_m <=> HC00035_m + HC00021_m	Oxalosuccinate(m) <=> AKG(m) + CO2(m)	EC:1.1.1.42	-12.9372	R00268		PMID:16489927 PMID:9866202
r0084	HC01434_p <=> HC00035_p + HC00021_p	Oxalosuccinate(p) <=> AKG(p) + CO2(p)	EC:1.1.1.42	-12.9372	R00268		PMID:16489927 PMID:9866202
r0085	HC00591_c + HC00011_c --> HC00035_c + HC00024_c	2-Oxoglutaramate(c) + H2O(c) --> AKG(c) + NH3(c)	EC:3.5.1.3	-19.7743	R00269		PMID:3003502 PMID:319948 PMID:4436326 PMID:5114531 PMID:894284
r0086	HC00591_m + HC00011_m --> HC00035_m + HC00024_m	2-Oxoglutaramate(m) + H2O(m) --> AKG(m) + NH3(m)	EC:3.5.1.3	-19.7743	R00269		PMID:3003502 PMID:319948 PMID:4436326 PMID:5114531 PMID:894284
r0087	HC00036_c + 2 HC00056_c --> HC00125_c + 2 HC00011_c	H2O2(c) + 2 GSH(c) --> GSSG(c) + 2 H2O(c)	EC:1.11.1.9	-312.65	R00274	GTHP	PMID:12427732 PMID:2229017 PMID:25178 PMID:28781 PMID:4209402 PMID:6882790 PMID:7437054
r0088	HC00036_s + 2 HC00056_s --> HC00125_s + 2 HC00011_s	H2O2(s) + 2 GSH(s) --> GSSG(s) + 2 H2O(s)	EC:1.11.1.9	-312.65	R00274	GTHPe	PMID:12427732 PMID:2229017 PMID:25178 PMID:28781 PMID:4209402 PMID:6882790 PMID:7437054
r0089	HC00036_m + 2 HC00056_m --> HC00125_m + 2 HC00011_m	H2O2(m) + 2 GSH(m) --> GSSG(m) + 2 H2O(m)	EC:1.11.1.9	-312.65	R00274	GTHPm	PMID:12427732 PMID:2229017 PMID:25178 PMID:28781 PMID:4209402 PMID:6882790 PMID:7437054
r0090	HC00475_c + HC00011_c + HC00017_c --> HC00036_c + HC00028_c + HC00024_c	Pyridoxamine-P(c) + H2O(c) + O2(c) --> H2O2(c) + Pyridoxal-P(c) + NH3(c)	EC:1.4.3.5	-107.068	R00277	PYAM5POr	PMID:6088736 PMID:9601034
r0091	HC00017_c + HC00459_c <=> HC00036_c + HC00028_c	O2(c) + Pyridoxine-P(c) <=> H2O2(c) + Pyridoxal-P(c)	EC:1.4.3.5	-117.397	R00278	PDX5PO	PMID:6088736 PMID:9601034
r0092	HC00038_c + HC00011_c + 2 HC00013_c --> 2 HC00014_c + HC00162_c	UDP-glucose(c) + H2O(c) + 2 NAD+(c) --> 2 NADH(c) + UDP-glucuronate(c)	EC:1.1.1.22	-19.1881	R00286	UDPGD	PMID:9737970 PMID:9850599
r0093	HC00038_s + HC00011_s --> HC00103_s + HC00105_s	UDP-glucose(s) + H2O(s) --> Glucose-1P(s) + UMP(s)	EC:3.6.1.45	-38.9917	R00287		PMID:11579996 PMID:11946484 PMID:12429023 PMID:12846830 PMID:1315502 PMID:2822037 PMID:2848456 PMID:3001038 PMID:4403504 PMID:7532398 PMID:7860751 PMID:8001561
r0094	HC00077_c + HC00103_c --> HC00023_c + HC00038_c	UTP(c) + Glucose-1P(c) --> PPi(c) + UDP-glucose(c)	EC:2.7.7.9	4.47988	R00289	GALU	PMID:223665 PMID:4433565 PMID:4436332 PMID:6318818 PMID:6320876 PMID:8612650
r0095	HC00038_c <=> HC00057_c	UDP-glucose(c) <=> UDP-galactose(c)	EC:5.1.3.2	0	R00291	UDPG4E	PMID:191453 PMID:845161
r0096	HC00905_m + HC01846_m --> HC00041_m	Protoporphyrin(m) + Fe2+(m) --> Heme(m)	EC:4.99.1.1		R00310		PMID:11175906 PMID:11215517 PMID:11853551 PMID:11947230 PMID:1624416 PMID:182145 PMID:2310748 PMID:3196293 PMID:3702737 PMID:406931 PMID:6425295 PMID:7309736 PMID:8818224 PMID:9712849 PMID:9808757
r0097	HC00012_c + HC00042_c --> HC00023_c + HC01672_c	ATP(c) + Acetate(c) --> PPi(c) + Acetyl_adenylate(c)	EC:6.2.1.1	98.976	R00316		PMID:10843999 PMID:14086739 PMID:238571 PMID:2901103
r0098	HC00043_s + HC00011_s <=> HC00141_s + HC00019_s	GDP(s) + H2O(s) <=> GMP(s) + Pi(s)	EC:3.6.1.6 EC:3.6.1.42	-36.91	R00328	NDP3ex	PMID:8529670
r0099	HC00012_c + HC00043_c <=> HC00018_c + HC00051_c	ATP(c) + GDP(c) <=> ADP(c) + GTP(c)	EC:2.7.4.6	0.13	R00330	NDPK1	PMID:11768308
r0100	HC00012_m + HC00043_m <=> HC00018_m + HC00051_m	ATP(m) + GDP(m) <=> ADP(m) + GTP(m)	EC:2.7.4.6	0.13	R00330	NDPK1m	PMID:11768308
r0101	HC00012_c + HC00141_c <=> HC00018_c + HC00043_c	ATP(c) + GMP(c) <=> ADP(c) + GDP(c)	EC:2.7.4.8	-2.25	R00332	GK1	PMID:8663313
r0102	HC00012_m + HC00141_m <-- HC00018_m + HC00043_m	ATP(m) + GMP(m) <-- ADP(m) + GDP(m)	EC:2.7.4.8	-2.25	R00332	GK1m	PMID:8663313
r0103	HC00051_s + HC00011_s --> HC00043_s + HC00019_s	GTP(s) + H2O(s) --> GDP(s) + Pi(s)	EC:3.6.5.5 EC:3.6.5.1 EC:3.6.5.6 EC:3.6.5.2 EC:3.6.5.3 EC:3.6.5.4	-39.29	R00335	NTP3e	PMID:15652174 PMID:16752921 PMID:17095758
r0104	HC00013_c + HC00146_c <=> HC00044_c + HC00014_c	NAD+(c) + Malate(c) <=> OAA(c) + NADH(c)	EC:1.1.1.37	25.86	R00342	MDH	PMID:6625603 PMID:7305925
r0105	HC00013_m + HC00146_m <=> HC00044_m + HC00014_m	NAD+(m) + Malate(m) <=> OAA(m) + NADH(m)	EC:1.1.1.37	25.86	R00342	MDHm	PMID:6625603 PMID:7305925
r0106	HC00012_m + HC00032_m + HC00253_m <=> HC00018_m + HC00019_m + HC00044_m	ATP(m) + Pyruvate(m) + HCO3-(m) <=> ADP(m) + Pi(m) + OAA(m)	EC:6.4.1.1	-4.49662	R00344	PCm	PMID:12437512 PMID:7918683
r0107	HC00153_m + HC00020_m <=> HC00033_m + HC00011_m + HC00044_m	Citrate(m) + CoA(m) <=> Acetyl-CoA(m) + H2O(m) + OAA(m)	EC:2.3.3.3	47.91	R00351	-CSm	PMID:12549038
r0108	HC00012_c + HC00153_c + HC00020_c --> HC00018_c + HC00019_c + HC00033_c + HC00044_c	ATP(c) + Citrate(c) + CoA(c) --> ADP(c) + Pi(c) + Acetyl-CoA(c) + OAA(c)	EC:2.3.3.8	8.75	R00352	ACITL	PMID:7417478
r0109	HC00035_c + HC00055_c <=> HC00044_c + HC00034_c	AKG(c) + Aspartate(c) <=> OAA(c) + Glutamate(c)	EC:2.6.1.1	-1.46	R00355	ASPTA	PMID:3207426 PMID:7499788 PMID:7719646
r0110	HC00035_m + HC00055_m <-- HC00044_m + HC00034_m	AKG(m) + Aspartate(m) <-- OAA(m) + Glutamate(m)	EC:2.6.1.1	-1.46	R00355	ASPTAm	PMID:3207426 PMID:7499788 PMID:7719646
r0111	HC00029_c + HC00045_c <=> HC00031_c + HC00197_c	SAM(c) + Glycine(c) <=> SAH(c) + Sarcosine(c)	EC:2.1.1.20	-43.7939	R00367	GNMT	PMID:9597750
r0112	HC00012_m + HC00049_m + HC00020_m <=> HC00018_m + HC00019_m + HC00093_m	ATP(m) + Succinate(m) + CoA(m) <=> ADP(m) + Pi(m) + Succinyl-CoA(m)	EC:6.2.1.5	-0.99	R00405	SUCOASm	PMID:2943604 PMID:3956747 PMID:9765291
r0113	HC00050_r + HC00011_r --> HC00474_r + HC00025_r	UDP-N-acetylglucosamine(r) + H2O(r) --> N-Acetyl-D-mannosamine(r) + UDP(r)	EC:5.1.3.14	-20.1511	R00414		PMID:10431835 PMID:15748884 PMID:3740419 PMID:4337336 PMID:5063602 PMID:5417402 PMID:9305887 PMID:9305888
r0114	HC00050_c + HC00011_c <=> HC00474_c + HC00025_c	UDP-N-acetylglucosamine(c) + H2O(c) <=> N-Acetyl-D-mannosamine(c) + UDP(c)	EC:5.1.3.14	-20.1511	R00414	UAG2EMAi	PMID:10431835 PMID:15748884 PMID:3740419 PMID:4337336 PMID:5063602 PMID:5417402 PMID:9305887 PMID:9305888
r0115	HC00077_c + HC01256_c --> HC00023_c + HC00050_c	UTP(c) + N-Acetylglucosamine-1P(c) --> PPi(c) + UDP-N-acetylglucosamine(c)	EC:2.7.7.23	4.47988	R00415	UAGDP	PMID:6303311
r0116	HC00050_c <=> HC00190_c	UDP-N-acetylglucosamine(c) <=> UDP-N-acetyl-D-galactosamine(c)	EC:5.1.3.7	0	R00418	UAG4E	PMID:11841944 PMID:2820646 PMID:656081
r0117	HC00051_c + HC00011_c <=> HC01367_c + HC00061_c	GTP(c) + H2O(c) <=> 6-[(1S,2R)-1,2-Dihydroxy-3-triphosphooxypropyl]-7,8-dihydropterin(c) + Formate(c)	EC:3.5.4.16	-70.7276	R00424	GTPCI	PMID:10727395
r0118	HC00051_n + HC00011_n <=> HC01367_n + HC00061_n	GTP(n) + H2O(n) <=> 6-[(1S,2R)-1,2-Dihydroxy-3-triphosphooxypropyl]-7,8-dihydropterin(n) + Formate(n)	EC:3.5.4.16	-70.7276	R00424	GTPCIn	PMID:10727395
r0119	HC00051_c + HC00011_c --> HC00141_c + HC00023_c	GTP(c) + H2O(c) --> GMP(c) + PPi(c)	EC:3.6.1.19	-51.4	R00426		PMID:11278832 PMID:4310599
r0120	HC00051_c + HC00011_c <=> HC01651_c	GTP(c) + H2O(c) <=> Formamidopyrimidine(n)leoside_triphosphate(c)	EC:3.5.4.16	-41.0013	R00428		PMID:10727395
r0121	HC00051_n + HC00011_n <=> HC01651_n	GTP(n) + H2O(n) <=> Formamidopyrimidine(n)leoside_triphosphate(n)	EC:3.5.4.16	-41.0013	R00428		PMID:10727395
r0122	HC00051_c + HC00032_c <-- HC00043_c + HC00076_c	GTP(c) + Pyruvate(c) <-- GDP(c) + PEP(c)	EC:2.7.1.40	25.65	R00430		PMID:1009117 PMID:7154942
r0123	HC00051_c + HC00044_c --> HC00043_c + HC00076_c + HC00021_c	GTP(c) + OAA(c) --> GDP(c) + PEP(c) + CO2(c)	EC:4.1.1.32	-1.21417	R00431	PEPCK	PMID:11851336 PMID:14505680 PMID:728402 PMID:8325643 PMID:8645161
r0124	HC00051_m + HC00044_m --> HC00043_m + HC00076_m + HC00021_m	GTP(m) + OAA(m) --> GDP(m) + PEP(m) + CO2(m)	EC:4.1.1.32	-1.21417	R00431	PEPCKm	PMID:11851336 PMID:14505680 PMID:728402 PMID:8325643 PMID:8645161
r0125	HC00051_m + HC00049_m + HC00020_m <=> HC00043_m + HC00019_m + HC00093_m	GTP(m) + Succinate(m) + CoA(m) <=> GDP(m) + Pi(m) + Succinyl-CoA(m)	EC:6.2.1.4	-1.12	R00432	SUCOAS1m	PMID:2943604 PMID:3422742 PMID:3956747 PMID:9765291
r0126	HC00051_c --> HC00023_c + HC00592_c	GTP(c) --> PPi(c) + cGMP(c)	EC:4.6.1.2	4.39614	R00434	GUACYC	PMID:11952099
r0127	HC00011_c + HC00148_c --> HC00055_c + HC00024_c	H2O(c) + Asparagine(c) --> Aspartate(c) + NH3(c)	EC:3.5.1.1 EC:3.5.1.38	-19.7743	R00485		PMID:4311065 PMID:4894450
r0128	HC00055_c <=> HC00100_c + HC00021_c	Aspartate(c) <=> beta-Alanine(c) + CO2(c)	EC:4.1.1.11	-12.9372	R00489	ASP1DC	PMID:10411630 PMID:12887686 PMID:1516767 PMID:2878977 PMID:6387051 PMID:6707648
r0129	HC00056_c + HC00011_c <=> HC00034_c + HC00784_c	GSH(c) + H2O(c) <=> Glutamate(c) + Cys-Gly(c)	EC:3.4.11.4	-1.93849	R00494		PMID:1968061 PMID:3511062
r0130	HC00056_s + HC00011_s <=> HC00034_s + HC00784_s	GSH(s) + H2O(s) <=> Glutamate(s) + Cys-Gly(s)	EC:3.4.11.4	-1.93849	R00494		PMID:1968061 PMID:3511062
r0131	HC00012_c + HC00487_c + HC00045_c --> HC00018_c + HC00019_c + HC00056_c	ATP(c) + gamma-Glutamyl-cysteine(c) + Glycine(c) --> ADP(c) + Pi(c) + GSH(c)	EC:6.3.2.3	-26.6029	R00497	GTHS	PMID:10978506 PMID:11080313 PMID:2888673
r0132	HC00058_c + HC00011_c --> HC00204_c + HC00019_c	PAPS(c) + H2O(c) --> Adenylyl_sulfate(c) + Pi(c)	EC:3.1.3.7	-9.70082	R00508	BPNT2	PMID:10224133
r0133	HC00012_c + HC00204_c --> HC00018_c + HC00058_c	ATP(c) + Adenylyl_sulfate(c) --> ADP(c) + PAPS(c)	EC:2.7.1.25	-18.8406	R00509	ADSK	PMID:10679223 PMID:11931637
r0134	HC00060_c + HC00011_c --> HC00381_c + HC00019_c	CMP(c) + H2O(c) --> Cytidine(c) + Pi(c)	EC:3.1.3.5	-9.70082	R00511	NTD4	PMID:7479738
r0135	HC00060_s + HC00011_s --> HC00381_s + HC00019_s	CMP(s) + H2O(s) --> Cytidine(s) + Pi(s)	EC:3.1.3.5	-9.70082	R00511	NTD4e	PMID:7479738
r0136	HC00012_c + HC00060_c <=> HC00018_c + HC00110_c	ATP(c) + CMP(c) <=> ADP(c) + CDP(c)	EC:2.7.4.14	0	R00512	CYTK1	PMID:10462544 PMID:11912132 PMID:132087 PMID:7581800 PMID:8867780
r0137	HC00012_m + HC00060_m --> HC00018_m + HC00110_m	ATP(m) + CMP(m) --> ADP(m) + CDP(m)	EC:2.7.4.14	0	R00512	CYTK1m	PMID:10462544 PMID:11912132 PMID:132087 PMID:7581800 PMID:8867780
r0138	HC00012_c + HC00381_c --> HC00018_c + HC00060_c	ATP(c) + Cytidine(c) --> ADP(c) + CMP(c)	EC:2.7.1.48	-18.8406	R00513	CYTDK1	PMID:132087 PMID:64250
r0139	HC00110_s + HC00011_s <=> HC00060_s + HC00019_s	CDP(s) + H2O(s) <=> CMP(s) + Pi(s)	EC:3.6.1.5	-28.5414	R00514		PMID:15652174 PMID:16752921 PMID:17095758
r0140	HC00096_c + HC00011_c + 2 HC00123_m --> HC00062_c + 2 HC00124_m	Sulfite(c) + H2O(c) + 2 Ferricytochrome_C(m) --> Sulfate(c) + 2 Ferrocytochrome_C(m)	EC:1.8.2.1		R00528		PMID:17459792
r0141	HC00012_c + HC00062_c --> HC00023_c + HC00204_c	ATP(c) + Sulfate(c) --> PPi(c) + Adenylyl_sulfate(c)	EC:2.7.7.4	10.05	R00529	SADT	PMID:10679223
r0142	HC00096_m + HC00017_m + HC00011_m --> HC00062_m + HC00036_m	Sulfite(m) + O2(m) + H2O(m) --> Sulfate(m) + H2O2(m)	EC:1.8.3.1	-170.95	R00533		PMID:12763039 PMID:16475804 PMID:17459792
r0143	HC00012_c + HC00232_c <=> HC00018_c + HC00064_c	ATP(c) + Riboflavin(c) <=> ADP(c) + FMN(c)	EC:2.7.1.26	-15.912	R00549	RBFK	PMID:12623014 PMID:14630025
r0144	HC00065_c + HC00011_c <=> HC00089_c + HC00079_c	Arginine(c) + H2O(c) <=> Urea(c) + Ornithine(c)	EC:3.5.3.1	-16.3411	R00551		PMID:12055339 PMID:3583682 PMID:743206 PMID:9144563
r0145	HC00065_c + 2 HC00017_c + HC00015_c <=> HC00415_c + HC00277_c + 2 HC00011_c + HC00016_c	Arginine(c) + 2 O2(c) + NADPH(c) <=> NO(c) + Citrulline(c) + 2 H2O(c) + NADP+(c)	EC:1.14.13.39	-651.014	R00557		PMID:11125020 PMID:7515853
r0146	HC00065_c + HC00017_c + HC00015_c <=> HC01658_c + HC00011_c + HC00016_c	Arginine(c) + O2(c) + NADPH(c) <=> N-(omega)-Hydroxyarginine(c) + H2O(c) + NADP+(c)	EC:1.14.13.39	-336.972	R00558	NOS1	PMID:11125020 PMID:7515853
r0147	HC00065_c + HC00045_c <=> HC00439_c + HC00079_c	Arginine(c) + Glycine(c) <=> Guanidinoacetate(c) + Ornithine(c)	EC:2.1.4.1	0	R00565		PMID:15465786 PMID:9148748
r0148	HC00065_m <=> HC00021_m + HC00171_m	Arginine(m) <=> CO2(m) + Agmatine(m)	EC:4.1.1.19	-12.9372	R00566	ARGDCm	PMID:10800966 PMID:14738999
r0149	HC00011_s + HC00066_s <=> HC00110_s + HC00019_s	H2O(s) + CTP(s) <=> CDP(s) + Pi(s)	EC:3.6.1.5	-28.5414	R00569		PMID:15652174 PMID:16752921 PMID:17095758
r0150	HC00012_c + HC00110_c <=> HC00018_c + HC00066_c	ATP(c) + CDP(c) <=> ADP(c) + CTP(c)	EC:2.7.4.6	0	R00570	NDPK3	PMID:132087
r0151	HC00012_m + HC00110_m --> HC00018_m + HC00066_m	ATP(m) + CDP(m) --> ADP(m) + CTP(m)	EC:2.7.4.6	0	R00570	NDPK3m	PMID:132087
r0152	HC00012_c + HC00077_c + HC00024_c --> HC00018_c + HC00019_c + HC00066_c	ATP(c) + UTP(c) + NH3(c) --> ADP(c) + Pi(c) + CTP(c)	EC:6.3.4.2	-7.0087	R00571		PMID:10064135 PMID:7695960 PMID:8365402 PMID:932036
r0153	HC00032_c + HC00066_c <-- HC00110_c + HC00076_c	Pyruvate(c) + CTP(c) <-- CDP(c) + PEP(c)	EC:2.7.1.40	19.3011	R00572		PMID:1009117 PMID:7154942
r0154	HC00012_c + HC00077_c + HC00067_c + HC00011_c --> HC00018_c + HC00019_c + HC00034_c + HC00066_c	ATP(c) + UTP(c) + Glutamine(c) + H2O(c) --> ADP(c) + Pi(c) + Glutamate(c) + CTP(c)	EC:6.3.4.2	-26.783	R00573		PMID:16820675 PMID:932036
r0155	2 HC00012_c + HC00067_c + HC00011_c + HC00253_c --> 2 HC00018_c + HC00019_c + HC00034_c + HC00164_c	2 ATP(c) + Glutamine(c) + H2O(c) + HCO3-(c) --> 2 ADP(c) + Pi(c) + Glutamate(c) + Carbamoyl-P(c)	EC:6.3.5.5	-47.1308	R00575		PMID:2472341 PMID:29209 PMID:8089153
r0156	HC00067_c + HC00032_c --> HC00591_c + HC00048_c	Glutamine(c) + Pyruvate(c) --> 2-Oxoglutaramate(c) + Alanine(c)	EC:2.6.1.15	0	R00576		PMID: PMID:12850267 PMID:1296212 PMID:3003500 PMID:4762917 PMID:4797019 PMID:4822504 PMID:5059882
r0157	HC00067_m + HC00032_m --> HC00591_m + HC00048_m	Glutamine(m) + Pyruvate(m) --> 2-Oxoglutaramate(m) + Alanine(m)	EC:2.6.1.15	0	R00576		PMID: PMID:12850267 PMID:1296212 PMID:3003500 PMID:4762917 PMID:4797019 PMID:4822504 PMID:5059882
r0158	HC00012_c + HC00067_c + HC00011_c + HC00055_c <=> HC00030_c + HC00023_c + HC00034_c + HC00148_c	ATP(c) + Glutamine(c) + H2O(c) + Aspartate(c) <=> AMP(c) + PPi(c) + Glutamate(c) + Asparagine(c)	EC:6.3.5.4	-50.73	R00578	ASNS1	PMID:4216348
r0159	HC00621_c + HC00011_c --> HC00068_c + HC00019_c	3-Phosphoserine(c) + H2O(c) --> Serine(c) + Pi(c)	EC:3.1.3.3	-9.29	R00582	PSP_L	PMID:4307821
r0160	HC00068_c + HC00032_c --> HC00163_c + HC00048_c	Serine(c) + Pyruvate(c) --> Hydroxypyruvate(c) + Alanine(c)	EC:2.6.1.51	3.59	R00585		PMID:10347152 PMID:6469715
r0161	HC00068_c --> HC00011_c + HC00906_c	Serine(c) --> H2O(c) + Dehydroalanine(c)	EC:4.3.1.17	-3.62996	R00590	SERHL	PMID:4433562
r0162	HC00130_c + HC00036_c <=> 2 HC00011_c + HC00070_c	Methanol(c) + H2O2(c) <=> 2 H2O(c) + Formaldehyde(c)	EC:1.11.1.7	-295.689	R00602	PRDX	PMID:12054464
r0163	HC00035_m + HC00071_m <=> HC01435_m + HC00021_m	AKG(m) + Thiamin-PP(m) <=> 3-Carboxy-1-hydroxypropyl-ThPP(m) + CO2(m)	EC:1.2.4.2	-28.7633	R00621		PMID:10676873 PMID:3207422
r0164	HC00463_c <=> HC00076_c + HC00011_c	2PG(c) <=> PEP(c) + H2O(c)	EC:4.2.1.11	-4.11	R00658	ENO	PMID:3536714 PMID:7357031
r0165	HC00077_c + HC00032_c <-- HC00025_c + HC00076_c	UTP(c) + Pyruvate(c) <-- UDP(c) + PEP(c)	EC:2.7.1.40	19.3011	R00659		PMID:1009117 PMID:7154942
r0166	HC00077_s + HC00011_s --> HC00023_s + HC00105_s	UTP(s) + H2O(s) --> PPi(s) + UMP(s)	EC:3.6.1.19	-34.5118	R00662		PMID:15652174 PMID:16752921 PMID:17095758
r0167	HC00035_m + HC00079_m <=> HC00694_m + HC00034_m	AKG(m) + Ornithine(m) <=> L-Glutamate_5-semialdehyde(m) + Glutamate(m)	EC:2.6.1.13	-4.1868	R00667		PMID:11465067 PMID:3816496 PMID:6819292
r0168	HC00079_c <=> HC00132_c + HC00021_c	Ornithine(c) <=> Putrescine(c) + CO2(c)	EC:4.1.1.17	-12.9372	R00670		PMID:10623504 PMID:15670771 PMID:6853503 PMID:8608396
r0169	HC00080_c + HC00017_c <=> HC00985_c	Tryptophan(c) + O2(c) <=> L-Formylkynurenine(c)	EC:1.13.11.11	-385.603	R00678	TRPO2	PMID:10564724 PMID:446865 PMID:7514170
r0170	2 HC00362_r <=> HC00023_r + HC01118_r	2 Farnesyl-PP(r) <=> PPi(r) + Presqualene-PP(r)	EC:2.5.1.21	-74.525	R00702		PMID:11108725 PMID:1527001 PMID:17180682 PMID:7864626 PMID:8509416
r0171	HC00177_c + HC00013_c <=> HC00032_c + HC00014_c	L-Lactate(c) + NAD+(c) <=> Pyruvate(c) + NADH(c)	EC:1.1.1.27	26.0419	R00703	LDH_L	PMID:12042361 PMID:17045662 PMID:7449128 PMID:9927705
r0172	HC00177_m + HC00013_m --> HC00032_m + HC00014_m	L-Lactate(m) + NAD+(m) --> Pyruvate(m) + NADH(m)	EC:1.1.1.27	26.0419	R00703	LDH_Lm	PMID:12042361 PMID:17045662 PMID:7449128 PMID:9927705
r0173	HC00177_p + HC00013_p <=> HC00032_p + HC00014_p	L-Lactate(p) + NAD+(p) <=> Pyruvate(p) + NADH(p)	EC:1.1.1.27	26.0419	R00703		PMID:12042361 PMID:17045662 PMID:7449128 PMID:9927705
r0174	HC00020_m + HC00013_m + HC00203_m --> HC00033_m + HC00021_m + HC00014_m	CoA(m) + NAD+(m) + 3-Oxopropanoate(m) --> Acetyl-CoA(m) + CO2(m) + NADH(m)	EC:1.2.1.18	-37.4551	R00705	MMSAD3m	PMID:10989432 PMID:1527093 PMID:2768248 PMID:4285894
r0175	HC01199_m + HC00011_m <=> HC00694_m	1-Pyrroline-5-carboxylate(m) + H2O(m) <=> L-Glutamate_5-semialdehyde(m)	EC:1.5.1.12	17.8106	R00707	-G5SADrm	PMID:1286669 PMID:2211729 PMID:8621661
r0176	HC00087_c + HC00013_c + HC00011_c --> HC00042_c + HC00014_c	Acetaldehyde(c) + NAD+(c) + H2O(c) --> Acetate(c) + NADH(c)	EC:1.2.1.3 EC:1.2.1.5	-61.42	R00710		PMID:11790142 PMID:2060039 PMID:2549038 PMID:4387261 PMID:8155713 PMID:8328987
r0177	HC00087_c + HC00011_c + HC00016_c --> HC00042_c + HC00015_c	Acetaldehyde(c) + H2O(c) + NADP+(c) --> Acetate(c) + NADPH(c)	EC:1.2.1.5	-61.39	R00711		PMID:16411662 PMID:2060039 PMID:7779080 PMID:8155713 PMID:8605195 PMID:9228057
r0178	HC00210_m + HC00013_m + HC00011_m <=> HC00049_m + HC00014_m	Succinate_semialdehyde(m) + NAD+(m) + H2O(m) <=> Succinate(m) + NADH(m)	EC:1.2.1.24 EC:1.2.1.16	-41.0432	R00713		PMID:3190233 PMID:656447 PMID:7616245 PMID:7814412
r0179	HC00011_m + HC00210_m + HC00016_m <=> HC00049_m + HC00015_m	H2O(m) + Succinate_semialdehyde(m) + NADP+(m) <=> Succinate(m) + NADPH(m)	EC:1.2.1.16	-41.0432	R00714		PMID:4066712 PMID:7814412
r0180	HC00011_m + HC00363_m + HC00016_m <=> HC00035_m + HC00015_m + HC00053_m	H2O(m) + Saccharopine(m) + NADP+(m) <=> AKG(m) + NADPH(m) + Lysine(m)	EC:1.5.1.8	38.5479	R00716	-SACCD3m
r0181	HC00011_s + HC00084_s <=> HC00104_s + HC00019_s	H2O(s) + ITP(s) <=> IDP(s) + Pi(s)	EC:3.6.1.5	-39.35	R00719		PMID:15652174 PMID:16752921 PMID:17095758
r0182	HC00012_c + HC00104_c <=> HC00018_c + HC00084_c	ATP(c) + IDP(c) <=> ADP(c) + ITP(c)	EC:2.7.4.6	0	R00722	NDPK9	PMID:11768308
r0183	HC00085_c + HC00035_c <=> HC00699_c + HC00034_c	Tyrosine(c) + AKG(c) <=> 4-Hydroxyphenylpyruvate(c) + Glutamate(c)	EC:2.6.1.5 EC:2.6.1.57	0	R00734	TYRTA	PMID:15865 PMID:3207426 PMID:4396841 PMID:7719646 PMID:7999802
r0184	HC00012_c + HC00033_c + HC00253_c --> HC00018_c + HC00019_c + HC00086_c	ATP(c) + Acetyl-CoA(c) + HCO3-(c) --> ADP(c) + Pi(c) + Malonyl-CoA(c)	EC:6.4.1.2	-4.49662	R00742	ACCOAC	PMID:10677481 PMID:16721829 PMID:17126822 PMID:235695 PMID:24055 PMID:6116153 PMID:6116159 PMID:6116163 PMID:6138355 PMID:7732023 PMID:9099716
r0185	HC00012_m + HC00033_m + HC00253_m --> HC00018_m + HC00019_m + HC00086_m	ATP(m) + Acetyl-CoA(m) + HCO3-(m) --> ADP(m) + Pi(m) + Malonyl-CoA(m)	EC:6.4.1.2	-4.49662	R00742	ACCOACm	PMID:10677481 PMID:16721829 PMID:17126822 PMID:235695 PMID:24055 PMID:6116153 PMID:6116159 PMID:6116163 PMID:6138355 PMID:7732023 PMID:9099716
r0186	HC00293_c + HC00011_c --> HC00087_c + HC00019_c + HC00024_c	Ethanolamine-P(c) + H2O(c) --> Acetaldehyde(c) + Pi(c) + NH3(c)	EC:4.2.3.2	-42.6091	R00748		PMID:5498429
r0187	HC00377_c + HC00013_c <=> HC00087_c + HC00014_c	Ethanol(c) + NAD+(c) <=> Acetaldehyde(c) + NADH(c)	EC:1.1.1.1 EC:1.1.1.71	19.12	R00754	ALCD2if	PMID:10868354 PMID:12491384 PMID:12818203 PMID:14674758 PMID:15289102 PMID:15299346 PMID:15327949 PMID:15682493 PMID:15713978
r0188	HC00012_c + HC00088_c --> HC00018_c + HC00484_c	ATP(c) + Fructose-6P(c) --> ADP(c) + Fructose-2,6PP(c)	EC:2.7.1.105	23.848	R00757	PFK26	PMID:7506254 PMID:7688733
r0189	HC00298_c + HC00011_c <=> HC00088_c + HC00024_c	Glucosamine-6P(c) + H2O(c) <=> Fructose-6P(c) + NH3(c)	EC:3.5.99.6	6.60258	R00765	G6PDA	PMID:10481053 PMID:12965206 PMID:14484386 PMID:7577655
r0190	HC00067_c + HC00088_c --> HC00034_c + HC00298_c	Glutamine(c) + Fructose-6P(c) --> Glutamate(c) + Glucosamine-6P(c)	EC:2.6.1.16	-26.3768	R00768	GF6PTA	PMID:10806197 PMID:1247594
r0191	HC00077_c + HC00088_c --> HC00025_c + HC00300_c	UTP(c) + Fructose-6P(c) --> UDP(c) + Fructose-1,6PP(c)	EC:2.7.1.11	-18.8406	R00769		PMID:11945275 PMID:4276999
r0192	HC00094_c <=> HC00088_c	Glucose-6P(c) <=> Fructose-6P(c)	EC:5.3.1.9	3.15	R00771	PGI	PMID:2272676 PMID:2843500
r0193	HC00099_c + HC00011_c <=> HC00032_c + HC00250_c + HC00024_c	Cysteine(c) + H2O(c) <=> Pyruvate(c) + H2S(c) + NH3(c)	EC:4.4.1.1	7.37295	R00782		PMID:10212249 PMID:629532
r0194	HC00091_s + HC00011_s <=> HC00097_s + HC00040_s	Sucrose(s) + H2O(s) <=> Fructose(s) + Glucose(s)	EC:3.2.1.48 EC:3.2.1.26	-13.0335	R00801	SUCRe	PMID:12055199
r0195	HC00045_m + HC00093_m <=> HC00020_m + HC00021_m + HC00349_m	Glycine(m) + Succinyl-CoA(m) <=> CoA(m) + CO2(m) + 5-Aminolevulinate(m)	EC:2.3.1.37	9.02674	R00830	ALASm	PMID:7592562
r0196	HC00045_m + HC00093_m <=> HC00020_m + HC01496_m	Glycine(m) + Succinyl-CoA(m) <=> CoA(m) + 2-Amino-3-oxoadipate(m)	EC:2.3.1.37	21.964	R00831		PMID:7592562
r0197	HC00721_m <=> HC00093_m	(R)-Methylmalonyl-CoA(m) <=> Succinyl-CoA(m)	EC:5.4.99.2	-7.24	R00833	MMMm	PMID:2453061 PMID:6124211 PMID:9285782
r0198	HC00094_r + HC00016_r <=> HC00015_r + HC00733_r	Glucose-6P(r) + NADP+(r) <=> NADPH(r) + Glucono-1,5-lactone-6P(r)	EC:1.1.1.49	-5.63	R00835	G6PDH2rer	PMID:15774558 PMID:16756494 PMID:2753047 PMID:4169027
r0199	HC00094_c + HC00016_c <=> HC00015_c + HC00733_c	Glucose-6P(c) + NADP+(c) <=> NADPH(c) + Glucono-1,5-lactone-6P(c)	EC:1.1.1.49	-5.63	R00835	G6PDH2r	PMID:15774558 PMID:16756494 PMID:2753047 PMID:4169027
r0200	HC00698_c <=> HC00094_c	Inositol-1P(c) <=> Glucose-6P(c)	EC:5.5.1.4	7.03382	R00840	-MI1PS	PMID:12941308
r0201	HC00013_c + HC00095_c <=> HC00109_c + HC00014_c	NAD+(c) + sn-Glycerol-3P(c) <=> DHAP(c) + NADH(c)	EC:1.1.1.8	39.26	R00842	G3PD1	PMID:17045662 PMID:7772607
r0202	HC00013_p + HC00095_p <=> HC00109_p + HC00014_p	NAD+(p) + sn-Glycerol-3P(p) <=> DHAP(p) + NADH(p)	EC:1.1.1.8	39.26	R00842		PMID:17045662 PMID:7772607
r0203	HC00012_c + HC00114_c <=> HC00018_c + HC00095_c	ATP(c) + Glycerol(c) <=> ADP(c) + sn-Glycerol-3P(c)	EC:2.7.1.30	-41.5	R00847	GLYK	PMID:6316940
r0204	HC00012_m + HC00114_m <=> HC00018_m + HC00095_m	ATP(m) + Glycerol(m) <=> ADP(m) + sn-Glycerol-3P(m)	EC:2.7.1.30	-41.5	R00847	GLYKm	PMID:6316940
r0205	HC00329_m + HC00095_c <=> HC00109_c + HC00324_m	Ubiquinone(m) + sn-Glycerol-3P(c) <=> DHAP(c) + Ubiquinol(m)	EC:1.1.5.3	-25.82	R00848		PMID:11955283 PMID:2115809 PMID:2923620 PMID:3338458 PMID:340460 PMID:8401296 PMID:8549872 PMID:8579375 PMID:9171333 PMID:9244403 PMID:9559543
r0206	HC00012_c + HC00097_c <-- HC00018_c + HC00662_c	ATP(c) + Fructose(c) <-- ADP(c) + Fructose-1P(c)	EC:2.7.1.3	-18.8406	R00866	KHK	PMID:2996495 PMID:7833921
r0207	HC00043_c + HC00466_c <=> HC00019_c + HC00098_c	GDP(c) + Mannose-1P(c) <=> Pi(c) + GDP-mannose(c)	EC:2.7.7.22	10.4503	R00883	MAN1PT2	PMID:13876695
r0208	HC00051_c + HC00466_c <=> HC00023_c + HC00098_c	GTP(c) + Mannose-1P(c) <=> PPi(c) + GDP-mannose(c)	EC:2.7.7.13	4.47988	R00885		PMID:10025667 PMID:8549746 PMID:9451026
r0209	HC00098_c --> HC00728_c + HC00011_c	GDP-mannose(c) --> GDP-4-dehydro-6-deoxy-D-mannose(c) + H2O(c)	EC:4.2.1.47	-58.184	R00888	GMAND	PMID:9893952
r0210	HC00068_c + HC00250_c --> HC00099_c + HC00011_c	Serine(c) + H2S(c) --> Cysteine(c) + H2O(c)	EC:4.2.1.22	-44.1878	R00891		PMID:681363
r0211	HC00099_c + HC00017_c <=> HC00451_c	Cysteine(c) + O2(c) <=> 3-Sulfinoalanine(c)	EC:1.13.11.20		R00893	CYSO	PMID:7524679
r0212	HC00012_c + HC00034_c + HC00099_c --> HC00018_c + HC00019_c + HC00487_c	ATP(c) + Glutamate(c) + Cysteine(c) --> ADP(c) + Pi(c) + gamma-Glutamyl-cysteine(c)	EC:6.3.2.2	-26.6029	R00894	GLUCYS	PMID:10218110 PMID:10978506
r0213	HC00099_c + HC00035_c --> HC00600_c + HC00034_c	Cysteine(c) + AKG(c) --> Mercaptopyruvate(c) + Glutamate(c)	EC:2.6.1.3	0	R00895	CYSTA	PMID:7426616 PMID:7719646
r0214	HC00011_c + HC00784_c <=> HC00099_c + HC00045_c	H2O(c) + Cys-Gly(c) <=> Cysteine(c) + Glycine(c)	EC:3.4.11.2	-1.93849	R00899	AMPTASECG	PMID:16189153 PMID:9751082
r0215	HC00011_s + HC00784_s <=> HC00099_s + HC00045_s	H2O(s) + Cys-Gly(s) <=> Cysteine(s) + Glycine(s)	EC:3.4.11.2	-1.93849	R00899	AMPTASECGe	PMID:16189153 PMID:9751082
r0216	HC00011_c + HC00975_c --> HC00100_c + HC00021_c + HC00024_c	H2O(c) + 3-Ureidopropionate(c) --> beta-Alanine(c) + CO2(c) + NH3(c)	EC:3.5.1.6	11.4174	R00905		PMID:10542323 PMID:15638804 PMID:3678231
r0217	HC00100_m + HC00035_m <=> HC00034_m + HC00203_m	beta-Alanine(m) + AKG(m) <=> Glutamate(m) + 3-Oxopropanoate(m)	EC:2.6.1.55 EC:2.6.1.19	-4.1868	R00908	APAT2rm	PMID:10447691 PMID:23842 PMID:3113494 PMID:3132542 PMID:4154214 PMID:4719123 PMID:7851425
r0218	HC00012_c + HC00020_c + HC00158_c <=> HC00030_c + HC00023_c + HC00101_c	ATP(c) + CoA(c) + Propanoate(c) <=> AMP(c) + PPi(c) + Propanoyl-CoA(c)	EC:6.2.1.17 EC:6.2.1.1	-10.4084	R00925	ACS2	PMID:10843999 PMID:11150295 PMID:1924964 PMID:2009071 PMID:7341659
r0219	HC00012_m + HC00020_m + HC00158_m <=> HC00030_m + HC00023_m + HC00101_m	ATP(m) + CoA(m) + Propanoate(m) <=> AMP(m) + PPi(m) + Propanoyl-CoA(m)	EC:6.2.1.17	-10.4084	R00925	ACCOALm	PMID:10843999 PMID:11150295 PMID:1924964 PMID:2009071 PMID:7341659
r0220	HC01668_c + HC00020_c <=> HC00030_c + HC00101_c	Propinol_adenylate(c) + CoA(c) <=> AMP(c) + Propanoyl-CoA(c)	EC:6.2.1.17 EC:6.2.1.1	-102.937	R00926		PMID:10843999 PMID:1924964 PMID:2009071 PMID:2884217 PMID:7341659
r0221	HC01668_m + HC00020_m <=> HC00030_m + HC00101_m	Propinol_adenylate(m) + CoA(m) <=> AMP(m) + Propanoyl-CoA(m)	EC:6.2.1.17	-102.937	R00926		PMID:10843999 PMID:1924964 PMID:2009071 PMID:2884217 PMID:7341659
r0222	HC00101_m + HC00033_m <=> HC00020_m + HC01101_m	Propanoyl-CoA(m) + Acetyl-CoA(m) <=> CoA(m) + 2-Methylacetoacetyl-CoA(m)	EC:2.3.1.16	21.964	R00927	-ACACT10m	PMID: PMID:10064897 PMID:1121274 PMID:15043762 PMID:2575092 PMID:6378901 PMID:7958339
r0223	HC00296_m + HC00020_m + HC00013_m --> HC00101_m + HC00021_m + HC00014_m	2-Methyl-3-oxopropanoate(m) + CoA(m) + NAD+(m) --> Propanoyl-CoA(m) + CO2(m) + NADH(m)	EC:1.2.1.27	-29.877	R00922	MMSAD1m	PMID:10989432 PMID:1527093 PMID:2768248 PMID:8120000
r0224	HC00102_c + HC00013_c <-- HC00340_c + HC00014_c	THF(c) + NAD+(c) <-- Dihydrofolate(c) + NADH(c)	EC:1.5.1.3	2.47021	R00936		PMID:15153070 PMID:1631094 PMID:6882460
r0225	HC00102_c + HC00016_c <-- HC00340_c + HC00015_c	THF(c) + NADP+(c) <-- Dihydrofolate(c) + NADPH(c)	EC:1.5.1.3	2.47021	R00939	-DHFR	PMID:15153070 PMID:16171773 PMID:1631094 PMID:6882460 PMID:962851
r0226	HC00102_m + HC00016_m <-- HC00340_m + HC00015_m	THF(m) + NADP+(m) <-- Dihydrofolate(m) + NADPH(m)	EC:1.5.1.3	2.47021	R00939		PMID:15153070 PMID:16171773 PMID:1631094 PMID:6882460 PMID:962851
r0227	HC00212_c + HC00011_c + HC00016_c --> HC00102_c + HC00021_c + HC00015_c	10-Formyl-THF(c) + H2O(c) + NADP+(c) --> THF(c) + CO2(c) + NADPH(c)	EC:1.5.1.6	-37.8194	R00941	FTHFDH	PMID:10204077 PMID:12065246 PMID:2733692 PMID:3196754
r0228	HC00102_c + HC00061_c + HC00012_c --> HC00018_c + HC00019_c + HC00212_c	THF(c) + Formate(c) + ATP(c) --> ADP(c) + Pi(c) + 10-Formyl-THF(c)	EC:6.3.4.3	-3.65926	R00943	FTHFL	PMID:12024029 PMID:16171773 PMID:3053686
r0229	HC00102_m + HC00061_m + HC00012_m --> HC00018_m + HC00019_m + HC00212_m	THF(m) + Formate(m) + ATP(m) --> ADP(m) + Pi(m) + 10-Formyl-THF(m)	EC:6.3.4.3	-3.65926	R00943	FTHFLm	PMID:12024029 PMID:16171773 PMID:3053686
r0230	HC00140_c + HC00045_c + HC00011_c <=> HC00102_c + HC00068_c	5,10-Methylene-THF(c) + Glycine(c) + H2O(c) <=> THF(c) + Serine(c)	EC:2.1.2.1	-0.2219	R00945	-GHMT2r	PMID:10762066 PMID:6821365 PMID:8505317
r0231	HC00140_m + HC00045_m + HC00011_m <=> HC00102_m + HC00068_m	5,10-Methylene-THF(m) + Glycine(m) + H2O(m) <=> THF(m) + Serine(m)	EC:2.1.2.1	-0.2219	R00945	-GHMT2rm	PMID:10762066 PMID:6821365 PMID:8505317
r0232	HC00358_c + HC00151_c <=> HC00102_c + HC00075_c	5-Methyl-THF(c) + Homocysteine(c) <=> THF(c) + Methionine(c)	EC:2.1.1.13	-26.8206	R00946	METS	PMID:7961628 PMID:9013615
r0233	HC00038_c + HC01111_c --> HC00103_c + HC00057_c	UDP-glucose(c) + Galactose-1P(c) --> Glucose-1P(c) + UDP-galactose(c)	EC:2.7.7.12	0	R00955		PMID:10993714
r0234	HC00104_s + HC00011_s <=> HC00128_s + HC00019_s	IDP(s) + H2O(s) <=> IMP(s) + Pi(s)	EC:3.6.1.6	-36.84	R00961	NDP10ex	PMID:15652174 PMID:16752921 PMID:17095758
r0235	HC00669_c <=> HC00021_c + HC00105_c	Orotidine-5P(c) <=> CO2(c) + UMP(c)	EC:4.1.1.23	-5.52658	R00965	OMPDC	PMID:856170 PMID:8631878 PMID:9042911
r0236	HC00348_c + HC00013_c <=> HC00106_c + HC00014_c	5,6-Dihydrouracil(c) + NAD+(c) <=> Uracil(c) + NADH(c)	EC:1.3.1.1	19.8873	R00977		PMID:1260500
r0237	HC00348_c + HC00016_c <=> HC00106_c + HC00015_c	5,6-Dihydrouracil(c) + NADP+(c) <=> Uracil(c) + NADPH(c)	EC:1.3.1.2	19.8873	R00978	DURAD	PMID:15450176 PMID:8429016
r0238	HC00278_c + HC00011_c <=> HC00107_c + HC00048_c	Kynurenine(c) + H2O(c) <=> Anthranilate(c) + Alanine(c)	EC:3.7.1.3	-53.6455	R00987	KYN	PMID:12850267 PMID:2243296 PMID:2732805 PMID:377059 PMID:501446 PMID:6027578 PMID:6466295
r0239	HC01553_c + HC00011_c <=> HC00061_c + HC00107_c	Formylanthranilate(c) + H2O(c) <=> Formate(c) + Anthranilate(c)	EC:3.5.1.9	-2.10596	R00988		PMID:4140137 PMID:4190298
r0240	HC00179_c <=> HC00108_c + HC00024_c	Threonine(c) <=> 2-Oxobutyrate(c) + NH3(c)	EC:4.3.1.19	-23.8648	R00996	THRD_L
r0241	HC00011_c + HC00916_c <=> HC00099_c + HC00024_c + HC00108_c	H2O(c) + L-Cystathionine(c) <=> Cysteine(c) + NH3(c) + 2-Oxobutyrate(c)	EC:4.4.1.1	-7.69115	R01001	CYSTGL	PMID:10212249 PMID:629532
r0242	HC00109_s + HC00011_s <=> HC00175_s + HC00019_s	DHAP(s) + H2O(s) <=> Glycerone(s) + Pi(s)	EC:3.1.3.1	-13.95	R01010		PMID:1730777 PMID:3042787
r0243	HC00116_c <=> HC00109_c	GAP(c) <=> DHAP(c)	EC:5.3.1.1	-7.66	R01015	-TPI	PMID:1168838 PMID:15262334 PMID:15522269 PMID:1959537 PMID:2339591
r0244	HC00012_c + HC00112_c --> HC00018_c + HC00442_c	ATP(c) + Choline(c) --> ADP(c) + Phosphocholine(c)	EC:2.7.1.32	-18.8406	R01021	CHOLK	PMID:11964179 PMID:1618328 PMID:199433 PMID:9370318
r0245	HC00114_c + HC00016_c <=> HC00436_c + HC00015_c	Glycerol(c) + NADP+(c) <=> Glyceraldehyde(c) + NADPH(c)	EC:1.1.1.2 EC:1.1.1.72	33.98	R01041		PMID:11716357 PMID:6753936 PMID:6815419 PMID:8916913 PMID:9693960
r0246	HC00114_m + HC00016_m --> HC00436_m + HC00015_m	Glycerol(m) + NADP+(m) --> Glyceraldehyde(m) + NADPH(m)	EC:1.1.1.72 EC:1.1.1.2	33.98	R01041		PMID:11716357 PMID:6753936 PMID:6815419 PMID:8916913 PMID:9693960
r0247	HC00012_c + HC00115_c --> HC00030_c + HC00117_c	ATP(c) + Ribose-5P(c) --> AMP(c) + PRPP(c)	EC:2.7.6.1	-18.8406	R01049	PRPPS	PMID:11101685 PMID:7572345
r0248	HC00012_c + HC00119_c --> HC00018_c + HC00115_c	ATP(c) + Ribose(c) --> ADP(c) + Ribose-5P(c)	EC:2.7.1.15	-18.8406	R01051	RBK	PMID:13295274 PMID:17618002
r0249	HC00115_r <=> HC00188_r	Ribose-5P(r) <=> Ribulose-5P(r)	EC:5.3.1.6	2.59582	R01056		PMID:14690456 PMID:14988808 PMID:15234337 PMID:2843500
r0250	HC00115_c <=> HC00188_c	Ribose-5P(c) <=> Ribulose-5P(c)	EC:5.3.1.6	2.59582	R01056	RPI	PMID:14690456 PMID:14988808 PMID:15234337 PMID:2843500
r0251	HC00456_c <=> HC00115_c	Ribose-1P(c) <=> Ribose-5P(c)	EC:5.4.2.2	0	R01057	PPM	PMID:14953458 PMID:3023765 PMID:5769188 PMID:8050998
r0252	HC00012_c + HC00436_c <=> HC00018_c + HC00116_c	ATP(c) + Glyceraldehyde(c) <=> ADP(c) + GAP(c)	EC:2.7.1.28	-28.53	R01059	TRIOK	PMID:12125098
r0253	HC00116_c + HC00019_c + HC00013_c <=> HC00214_c + HC00014_c	GAP(c) + Pi(c) + NAD+(c) <=> 1,3DPG(c) + NADH(c)	EC:1.2.1.12	-0.75	R01061	GAPD	PMID:12027953 PMID:14993695 PMID:3370218 PMID:7144574
r0254	HC00490_c <=> HC00116_c + HC00087_c	2-Deoxy-D-ribose-5P(c) <=> GAP(c) + Acetaldehyde(c)	EC:4.1.2.4	7.03382	R01066	DRPA	PMID:4989681 PMID:9226884
r0255	HC00088_c + HC00116_c <=> HC00209_c + HC00247_c	Fructose-6P(c) + GAP(c) <=> D-Xylulose-5P(c) + Erythrose-4P(c)	EC:2.2.1.1	7.3269	R01067	-TKT2	PMID:234468 PMID:2495942 PMID:2843500 PMID:3089282 PMID:5141430 PMID:7115375 PMID:7154948 PMID:9924800
r0256	HC00300_c <=> HC00109_c + HC00116_c	Fructose-1,6PP(c) <=> DHAP(c) + GAP(c)	EC:4.1.2.13	22.12	R01068	FBA	PMID:10641038 PMID:10797566 PMID:12417303 PMID:12676688 PMID:1392515 PMID:2752067
r0257	HC01053_c + HC00023_c + HC00034_c <=> HC00067_c + HC00117_c + HC00011_c	5-Phosphoribosylamine(c) + PPi(c) + Glutamate(c) <=> Glutamine(c) + PRPP(c) + H2O(c)	EC:2.4.2.14	45.7743	R01072	-GLUPRT	PMID:447621 PMID:8380692
r0258	HC00146_c <=> HC00120_c + HC00011_c	Malate(c) <=> Fumarate(c) + H2O(c)	EC:4.2.1.2	3.61	R01082	-FUM	PMID:7287666
r0259	HC00146_m <=> HC00120_m + HC00011_m	Malate(m) <=> Fumarate(m) + H2O(m)	EC:4.2.1.2	3.61	R01082	-FUMm	PMID:7287666
r0260	HC01183_c --> HC00120_c + HC00030_c	Adenylosuccinate(c) --> Fumarate(c) + AMP(c)	EC:4.3.2.2	30.7311	R01083	ADSL1	PMID:1872474
r0261	HC01113_c <=> HC00120_c + HC00065_c	Argininosuccinate(c) <=> Fumarate(c) + Arginine(c)	EC:4.3.2.1	30.7311	R01086	ARGSL	PMID:11092456 PMID:12055339
r0262	HC00121_m + HC00035_m <=> HC00034_m + HC00211_m	Leucine(m) + AKG(m) <=> Glutamate(m) + 4-Methyl-2-oxopentanoate(m)	EC:2.6.1.42	4.45	R01090	LEUTAm	PMID:12234469 PMID:12504794 PMID:8938168 PMID:9681479 PMID:974100
r0263	HC00174_m + HC00035_m --> HC00034_m + HC00139_m	Valine(m) + AKG(m) --> Glutamate(m) + 3-Methyl-2-oxobutyrate(m)	EC:2.6.1.42	4.45	R01090	VALTAm	PMID:12234469 PMID:12504794 PMID:8938168 PMID:9681479 PMID:974100
r0264	HC00334_m + HC00035_m <=> HC00034_m + HC01123_m	Isoleucine(m) + AKG(m) <=> Glutamate(m) + 2-Oxo-3-methylvalerate(m)	EC:2.6.1.42	4.45	R01090	ILETAm	PMID:12234469 PMID:12504794 PMID:8938168 PMID:9681479 PMID:974100
r0265	HC00012_c + HC00122_c --> HC00018_c + HC01111_c	ATP(c) + Galactose(c) --> ADP(c) + Galactose-1P(c)	EC:2.7.1.6	-18.8406	R01092		PMID:8908517
r0266	HC00220_s + HC00011_s <=> HC00040_s + HC00122_s	Lactose(s) + H2O(s) <=> Glucose(s) + Galactose(s)	EC:3.2.1.23 EC:3.2.1.108	-20.31	R01100	LACZe	PMID:6786877
r0267	HC00126_c + HC00017_c + HC00014_c <=> HC01162_c + HC00013_c + HC00011_c	CMP-N-acetylneuraminate(c) + O2(c) + NADH(c) <=> CMP-NeuNGc(c) + NAD+(c) + H2O(c)	EC:1.14.18.2	-425.67	R01115		PMID:11211935 PMID:2249689 PMID:8112313
r0268	HC00126_c + HC00017_c + HC00015_c <=> HC01162_c + HC00011_c + HC00016_c	CMP-N-acetylneuraminate(c) + O2(c) + NADPH(c) <=> CMP-NeuNGc(c) + H2O(c) + NADP+(c)	EC:1.14.18.2	-425.67	R01116		PMID:10052592 PMID:1964451 PMID:2249689
r0269	HC00066_n + HC00244_n <=> HC00023_n + HC00126_n	CTP(n) + N-Acetylneuraminate(n) <=> PPi(n) + CMP-N-acetylneuraminate(n)	EC:2.7.7.43	-14.3607	R01117	CMPSASn	PMID:6084482 PMID:9689047
r0270	HC00012_p + HC00685_p <=> HC00021_p + HC00127_p + HC00018_p + HC00019_p	ATP(p) + (R)-5-Diphosphomevalonate(p) <=> CO2(p) + Isopentenyl-PP(p) + ADP(p) + Pi(p)	EC:4.1.1.33	-32.6738	R01121	DPMVDx	PMID:11108725 PMID:12121718 PMID:12520181 PMID:12736493 PMID:12913254 PMID:14972328 PMID:15467276 PMID:17180682 PMID:8626466 PMID:9375384
r0271	HC00127_p <=> HC00213_p	Isopentenyl-PP(p) <=> Dimethylallyl-PP(p)	EC:5.3.3.2	2.76329	R01123	IPDDIx	PMID:11108725 PMID:12121718 PMID:17180682 PMID:8806705
r0272	HC00128_c + HC00011_c --> HC00255_c + HC00019_c	IMP(c) + H2O(c) --> Inosine(c) + Pi(c)	EC:3.1.3.5	-12.92	R01126	NTD11	PMID:11690631 PMID:7999131
r0273	HC00128_c + HC00011_c <=> HC01344_c	IMP(c) + H2O(c) <=> FAICAR(c)	EC:3.5.4.10	-10.8145	R01127	IMPC	PMID:8567683 PMID:9332377
r0274	HC00128_c + HC00013_c + HC00011_c --> HC00478_c + HC00014_c	IMP(c) + NAD+(c) + H2O(c) --> Xanthosine-5P(c) + NADH(c)	EC:1.1.1.205	6.60258	R01130	IMPD	PMID:4371273
r0275	HC00128_c + HC00023_c <=> HC00238_c + HC00117_c	IMP(c) + PPi(c) <=> Hypoxanthine(c) + PRPP(c)	EC:2.4.2.8	35.72	R01132	-HXPRT	PMID:16861950
r0276	HC00128_c + HC00024_c + HC00016_c <=> HC00141_c + HC00015_c	IMP(c) + NH3(c) + NADP+(c) <=> GMP(c) + NADPH(c)	EC:1.7.1.7	43.7939	R01134		PMID:12009299 PMID:12669231
r0277	HC00051_c + HC00128_c + HC00055_c --> HC00043_c + HC00019_c + HC01183_c	GTP(c) + IMP(c) + Aspartate(c) --> GDP(c) + Pi(c) + Adenylosuccinate(c)	EC:6.3.4.4	-10.8606	R01135		PMID:1592113
r0278	HC00012_c + HC00192_c <=> HC00018_c + HC00129_c	ATP(c) + dADP(c) <=> ADP(c) + dATP(c)	EC:2.7.4.6	0	R01137	NDPK8	PMID:11768308
r0279	HC00012_m + HC00192_m <-- HC00018_m + HC00129_m	ATP(m) + dADP(m) <-- ADP(m) + dATP(m)	EC:2.7.4.6	0	R01137	NDPK8m	PMID:11768308
r0280	HC00032_c + HC00129_c <-- HC00192_c + HC00076_c	Pyruvate(c) + dATP(c) <-- dADP(c) + PEP(c)	EC:2.7.1.40	25.78	R01138		PMID:1009117 PMID:7154942
r0281	HC00132_s + HC00017_s + HC00011_s <=> HC00036_s + HC00428_s + HC00024_s	Putrescine(s) + O2(s) + H2O(s) <=> H2O2(s) + 4-Aminobutanal(s) + NH3(s)	EC:1.4.3.6	-100.578	R01151		PMID:12072962 PMID:15795708 PMID:17006978 PMID:6403048
r0282	HC00011_m + HC00171_m <=> HC00132_m + HC00089_m	H2O(m) + Agmatine(m) <=> Putrescine(m) + Urea(m)	EC:3.5.3.11	-16.3411	R01157	AGMTm	PMID:11804860 PMID:14648699
r0283	HC00012_c + HC00133_c + HC00100_c --> HC00030_c + HC00023_c + HC00321_c	ATP(c) + Histidine(c) + beta-Alanine(c) --> AMP(c) + PPi(c) + Carnosine(c)	EC:6.3.2.11	-32.5733	R01164		PMID:448355 PMID:487087
r0284	HC00321_c + HC00011_c --> HC00100_c + HC00133_c	Carnosine(c) + H2O(c) --> beta-Alanine(c) + Histidine(c)	EC:3.4.13.3	-1.93849	R01166	NBAHH_ir	PMID:2334521 PMID:4026801
r0285	HC00133_c <=> HC00323_c + HC00021_c	Histidine(c) <=> Histamine(c) + CO2(c)	EC:4.1.1.28	-12.9372	R01167	HISDC	PMID:11513473 PMID:6778871
r0286	HC00133_c <=> HC00534_c + HC00024_c	Histidine(c) <=> Urocanate(c) + NH3(c)	EC:4.3.1.3	-0.795492	R01168	HISD	PMID:9432011
r0287	HC00033_m + HC00134_m <-- HC00020_m + HC01408_m	Acetyl-CoA(m) + Butyryl-CoA(m) <-- CoA(m) + 3-Oxohexanoyl-CoA(m)	EC:2.3.1.16	29.5421	R01177		PMID:10806397 PMID:1121274 PMID:1679347 PMID:1735445 PMID:1979337 PMID:2048733 PMID:3194209 PMID:6378901 PMID:8241273
r0288	HC00135_c + HC00017_c --> HC00011_c + HC00182_c	Inositol(c) + O2(c) --> H2O(c) + Glucuronate(c)	EC:1.13.99.1	-467.569	R01184	INOSTO	PMID:15504367 PMID:2226462 PMID:6822903
r0289	HC00698_c + HC00011_c --> HC00135_c + HC00019_c	Inositol-1P(c) + H2O(c) --> Inositol(c) + Pi(c)	EC:3.1.3.25	-9.70082	R01185	MI1PP	PMID:1319157 PMID:2829849 PMID:2906139 PMID:2999094
r0290	HC00012_c + HC00138_c --> HC00018_c + HC00303_c	ATP(c) + N-Acetylglucosamine(c) --> ADP(c) + N-Acetylglucosamine-6P(c)	EC:2.7.1.59	-18.8406	R01201	ACGAMK	PMID:10824116 PMID:9523722
r0291	HC00138_c <=> HC00474_c	N-Acetylglucosamine(c) <=> N-Acetyl-D-mannosamine(c)	EC:5.1.3.8	0	R01207	ACGAM2E	PMID:10502668 PMID:11098137 PMID:3977862 PMID:3995085 PMID:6303311 PMID:9990133
r0292	HC00140_m + HC00013_m <=> HC00360_m + HC00014_m	5,10-Methylene-THF(m) + NAD+(m) <=> 5,10-Methenyl-THF(m) + NADH(m)	EC:1.5.1.15	8.03866	R01218	MTHFD2m	PMID:12024029 PMID:1392622 PMID:16171773 PMID:3258307 PMID:8218174
r0293	HC00140_c + HC00016_c <=> HC00360_c + HC00015_c	5,10-Methylene-THF(c) + NADP+(c) <=> 5,10-Methenyl-THF(c) + NADPH(c)	EC:1.5.1.5	8.03866	R01220	MTHFD	PMID:12937168 PMID:14597174 PMID:15033905 PMID:16171773 PMID:23838 PMID:3053686 PMID:8218174
r0294	HC00140_m + HC00016_m <=> HC00360_m + HC00015_m	5,10-Methylene-THF(m) + NADP+(m) <=> 5,10-Methenyl-THF(m) + NADPH(m)	EC:1.5.1.5	8.03866	R01220	MTHFDm	PMID:12937168 PMID:14597174 PMID:15033905 PMID:16171773 PMID:23838 PMID:3053686 PMID:8218174
r0295	HC00045_m + HC00102_m + HC00013_m <-- HC00140_m + HC00021_m + HC00014_m + HC00024_m	Glycine(m) + THF(m) + NAD+(m) <-- 5,10-Methylene-THF(m) + CO2(m) + NADH(m) + NH3(m)	EC:2.1.2.10	8.75041	R01221		PMID:7916605
r0296	HC00358_c + HC00016_c <=> HC00140_c + HC00015_c	5-Methyl-THF(c) + NADP+(c) <=> 5,10-Methylene-THF(c) + NADPH(c)	EC:1.5.1.20	15.868	R01224		PMID:7920641
r0297	HC00141_c + HC00011_c --> HC00019_c + HC00322_c	GMP(c) + H2O(c) --> Pi(c) + Guanosine(c)	EC:3.1.3.5	-12.88	R01227	NTD9	PMID:10899995
r0298	HC00141_s + HC00011_s --> HC00019_s + HC00322_s	GMP(s) + H2O(s) --> Pi(s) + Guanosine(s)	EC:3.1.3.5	-12.88	R01227	NTD9e	PMID:10899995
r0299	HC00012_m + HC00322_m <-- HC00018_m + HC00141_m	ATP(m) + Guanosine(m) <-- ADP(m) + GMP(m)	EC:2.7.1.73	-26.28	R01228	GSNKm
r0300	HC00141_c + HC00023_c <=> HC00219_c + HC00117_c	GMP(c) + PPi(c) <=> Guanine(c) + PRPP(c)	EC:2.4.2.8	35.77	R01229	-GUAPRT	PMID:15178494 PMID:17081813 PMID:7402756
r0301	HC00012_c + HC00478_c + HC00024_c --> HC00030_c + HC00023_c + HC00141_c	ATP(c) + Xanthosine-5P(c) + NH3(c) --> AMP(c) + PPi(c) + GMP(c)	EC:6.3.4.1	2.67955	R01230		PMID:6260205 PMID:6698284 PMID:7559506 PMID:7706277 PMID:8089153
r0302	HC00012_c + HC00478_c + HC00067_c + HC00011_c --> HC00030_c + HC00023_c + HC00141_c + HC00034_c	ATP(c) + Xanthosine-5P(c) + Glutamine(c) + H2O(c) --> AMP(c) + PPi(c) + GMP(c) + Glutamate(c)	EC:6.3.5.2	-48.57	R01231		PMID:3436958 PMID:6260205 PMID:8089153
r0303	HC00011_c + HC00592_c --> HC00141_c	H2O(c) + cGMP(c) --> GMP(c)	EC:3.1.4.17 EC:3.1.4.35	-38.9079	R01234	PDE4	PMID:14604994
r0304	HC00145_c + HC00013_c <=> HC01199_c + HC00014_c	Proline(c) + NAD+(c) <=> 1-Pyrroline-5-carboxylate(c) + NADH(c)	EC:1.5.1.2	-4.14493	R01248		PMID:12376638 PMID:12514185 PMID:16730026 PMID:3768405 PMID:6250440 PMID:9003320
r0305	HC00145_c + HC00016_c <=> HC01199_c + HC00015_c	Proline(c) + NADP+(c) <=> 1-Pyrroline-5-carboxylate(c) + NADPH(c)	EC:1.5.1.2	-4.14493	R01251		PMID:12514185 PMID:2722838 PMID:3768405 PMID:6250440
r0306	HC00023_c + HC00366_c <=> HC00149_c + HC00117_c	PPi(c) + Nicotinamide_D-ribonucleotide(c) <=> Nicotinamide(c) + PRPP(c)	EC:2.4.2.12	0.293076	R01271	-NMNS	PMID:12555668 PMID:1443581 PMID:14612543 PMID:4344987 PMID:6176238
r0307	HC00150_p + HC00011_p <-- HC00020_p + HC00226_p	Palmitoyl-CoA(p) + H2O(p) <-- CoA(p) + Palmitate(p)	EC:3.1.2.22 EC:3.1.2.2	-24.1034	R01274	PTE2x	PMID:10092594 PMID:6151837
r0308	HC01986_p + HC00011_p <-- HC00020_p + HC00202_p	Arachidonyl-CoA(p) + H2O(p) <-- CoA(p) + Arachidonate(p)	EC:3.1.2.22 EC:3.1.2.2	-24.1034	R01274		PMID:10092594 PMID:6151837
r0309	HC00150_m + HC00016_m <=> HC01411_m + HC00015_m	Palmitoyl-CoA(m) + NADP+(m) <=> (2E)-Hexadecenoyl-CoA(m) + NADPH(m)	EC:1.3.1.38	69.2915	R01278		PMID:12654921
r0310	HC00150_m + HC00329_m --> HC01411_m + HC00324_m	Palmitoyl-CoA(m) + Ubiquinone(m) --> (2E)-Hexadecenoyl-CoA(m) + Ubiquinol(m)	EC:1.3.3.6 EC:1.3.99.3	53.59	R01279		PMID:17603022 PMID:6240978 PMID:7876265 PMID:1774065 PMID:3597357
r0311	HC00226_r + HC00012_r + HC00020_r --> HC00150_r + HC00030_r + HC00023_r	Palmitate(r) + ATP(r) + CoA(r) --> Palmitoyl-CoA(r) + AMP(r) + PPi(r)	EC:6.2.1.3	-10.4084	R01280		PMID:8584017
r0312	HC00226_c + HC00012_c + HC00020_c --> HC00150_c + HC00030_c + HC00023_c	Palmitate(c) + ATP(c) + CoA(c) --> Palmitoyl-CoA(c) + AMP(c) + PPi(c)	EC:6.2.1.3	-10.4084	R01280	FACOAL160i	PMID:8584017
r0313	HC00068_c + HC00150_c <=> HC01019_c + HC00020_c + HC00021_c	Serine(c) + Palmitoyl-CoA(c) <=> 3-Dehydrosphinganine(c) + CoA(c) + CO2(c)	EC:2.3.1.50	9.02674	R01281	SERPT	PMID:12704216 PMID:1317856
r0314	HC00068_c + HC00151_c <=> HC00011_c + HC00916_c	Serine(c) + Homocysteine(c) <=> H2O(c) + L-Cystathionine(c)	EC:4.2.1.22	-23.7517	R01290	CYSTS	PMID:681363
r0315	HC00153_c <=> HC00266_c	Citrate(c) <=> Isocitrate(c)	EC:4.2.1.3	6.65	R01324	ACONT	PMID:15263083 PMID:16511074
r0316	HC00153_m <=> HC00266_m	Citrate(m) <=> Isocitrate(m)	EC:4.2.1.3	6.65	R01324	ACONTm	PMID:15263083 PMID:16511074
r0317	HC00153_m <=> HC00342_m + HC00011_m	Citrate(m) <=> cis-Aconitate(m) + H2O(m)	EC:4.2.1.4	6.16716	R01325		PMID:15263083 PMID:16511074
r0318	HC00012_c + HC00158_c <=> HC00023_c + HC01668_c	ATP(c) + Propanoate(c) <=> PPi(c) + Propinol_adenylate(c)	Enzyme catalyzed	92.5283	R01354		PMID:10843999 PMID:1924964 PMID:2009071 PMID:2884217 PMID:7341659
r0319	HC00012_m + HC00158_m <=> HC00023_m + HC01668_m	ATP(m) + Propanoate(m) <=> PPi(m) + Propinol_adenylate(m)	Enzyme catalyzed	92.5283	R01354		PMID:10843999 PMID:1924964 PMID:2009071 PMID:2884217 PMID:7341659
r0320	HC00012_c + HC00020_c + HC00159_c --> HC00030_c + HC00023_c + HC00282_c	ATP(c) + CoA(c) + Acetoacetate(c) --> AMP(c) + PPi(c) + Acetoacetyl-CoA(c)	EC:6.2.1.16	1.3	R01357	AACOAT	PMID:4073493
r0321	HC00012_m + HC00020_m + HC00159_m --> HC00030_m + HC00023_m + HC00282_m	ATP(m) + CoA(m) + Acetoacetate(m) --> AMP(m) + PPi(m) + Acetoacetyl-CoA(m)	EC:6.2.1.16	1.3	R01357		PMID:4073493
r0322	HC00302_m <=> HC00033_m + HC00159_m	HMG-CoA(m) <=> Acetyl-CoA(m) + Acetoacetate(m)	EC:4.1.3.4	2.97263	R01360	HMGLm	PMID:164460 PMID:8440722
r0323	HC00013_m + HC00661_m <=> HC00014_m + HC00159_m	NAD+(m) + (R)-3-Hydroxybutanoate(m) <=> NADH(m) + Acetoacetate(m)	EC:1.1.1.30	15.7424	R01361	BDHm	PMID:1639787 PMID:3355176 PMID:3705199 PMID:475768 PMID:719045 PMID:7686368 PMID:8608144 PMID:8679568
r0324	HC00120_c + HC00159_c <=> HC00648_c + HC00011_c	Fumarate(c) + Acetoacetate(c) <=> Fumarylacetoacetate(c) + H2O(c)	EC:3.7.1.2	53.6455	R01364	-FUMAC	PMID:8364576
r0325	HC00159_m <=> HC00021_m + HC00193_m	Acetoacetate(m) <=> CO2(m) + Acetone(m)	EC:4.1.1.4	-32.3221	R01366	ADCim	PMID:4076528 PMID:4624981 PMID:963888
r0326	HC00162_r --> HC00181_r + HC00021_r	UDP-glucuronate(r) --> UDP-xylose(r) + CO2(r)	EC:4.1.1.35	-5.40097	R01384	UDPGLDCg	PMID:11877387
r0327	HC00235_c + HC00016_c <-- HC00163_c + HC00015_c	Glycerate(c) + NADP+(c) <-- Hydroxypyruvate(c) + NADPH(c)	EC:1.1.1.81	28.98	R01392	-HPYRRy	PMID:2689175 PMID:4835376 PMID:8120891 PMID:9463747
r0328	HC00164_c + HC00055_c --> HC00019_c + HC00356_c	Carbamoyl-P(c) + Aspartate(c) --> Pi(c) + N-Carbamoyl-L-aspartate(c)	EC:2.1.3.2	-37.6142	R01397	ASPCTr	PMID:13319326 PMID:29209
r0329	HC00164_m + HC00079_m <=> HC00019_m + HC00277_m	Carbamoyl-P(m) + Ornithine(m) <=> Pi(m) + Citrulline(m)	EC:2.1.3.3	-37.6142	R01398		PMID:12788037 PMID:893420
r0330	HC00582_c + HC00013_c <-- HC00170_c + HC00014_c	Dihydrothymine(c) + NAD+(c) <-- Thymine(c) + NADH(c)	EC:1.3.1.1	26.5024	R01414		PMID:1260500 PMID:8615641
r0331	HC00582_m + HC00013_m <-- HC00170_m + HC00014_m	Dihydrothymine(m) + NAD+(m) <-- Thymine(m) + NADH(m)	EC:1.3.1.1	26.5024	R01414		PMID:1260500 PMID:8615641
r0332	HC00582_c + HC00016_c <-- HC00170_c + HC00015_c	Dihydrothymine(c) + NADP+(c) <-- Thymine(c) + NADPH(c)	EC:1.3.1.2	26.5024	R01415	DURAD2	PMID:15450176
r0333	HC00178_r + HC00016_r <=> HC00693_r + HC00015_r	Cholesterol(r) + NADP+(r) <=> Provitamin_D3(r) + NADPH(r)	EC:1.3.1.21	43.124	R01456	-DHCR72r	PMID:15670717 PMID:7946524 PMID:9465114
r0334	HC00178_r + HC00016_r <=> HC00015_r + HC00847_r	Cholesterol(r) + NADP+(r) <=> NADPH(r) + Desmosterol(r)	EC:1.3.1.72	10	R01457		PMID:15670717 PMID:7946524 PMID:9465114
r0335	HC00178_r + HC00017_r + HC00015_r <=> HC01146_r + HC00011_r + HC00016_r	Cholesterol(r) + O2(r) + NADPH(r) <=> 7alpha-Hydroxycholesterol(r) + H2O(r) + NADP+(r)	EC:1.14.13.17	-402.714	R01463	CH25H	PMID:1591235 PMID:2106520 PMID:7288293
r0336	HC00012_c + HC00180_c --> HC00018_c + HC00293_c	ATP(c) + Ethanolamine(c) --> ADP(c) + Ethanolamine-P(c)	EC:2.7.1.82	-18.8406	R01468	ETHAK	PMID:216713 PMID:9370318
r0337	HC00012_c + HC00186_c <=> HC00018_c + HC00214_c	ATP(c) + 3PG(c) <=> ADP(c) + 1,3DPG(c)	EC:2.7.2.3	8.27	R01512	PGK	PMID:367367 PMID:4203909 UNIPROT:P00558
r0338	HC00186_c + HC00013_c --> HC01082_c + HC00014_c	3PG(c) + NAD+(c) --> 3-Phosphonooxypyruvate(c) + NADH(c)	EC:1.1.1.95	30.71	R01513	PGCD	PMID:14645240
r0339	HC00012_c + HC00235_c --> HC00018_c + HC00186_c	ATP(c) + Glycerate(c) --> ADP(c) + 3PG(c)	EC:2.7.1.31	-24.61	R01514		PMID:16753811 PMID:216417 PMID:2537226 PMID:6252205
r0340	HC00012_m + HC00235_m --> HC00018_m + HC00186_m	ATP(m) + Glycerate(m) --> ADP(m) + 3PG(m)	EC:2.7.1.31	-24.61	R01514		PMID:16753811 PMID:216417 PMID:2537226 PMID:6252205
r0341	HC00463_c <=> HC00186_c	2PG(c) <=> 3PG(c)	EC:5.4.2.1	-6.06	R01518	PGM	PMID:2840859 PMID:6322090 PMID:9688259
r0342	HC00292_r + HC00016_r <=> HC00015_r + HC00021_r + HC00188_r	6-Phospho-D-gluconate(r) + NADP+(r) <=> NADPH(r) + CO2(r) + Ribulose-5P(r)	EC:1.1.1.44	2.80516	R01528	GNDer	PMID:12398160 PMID:1504088 PMID:15558954 PMID:16756494 PMID:2753047 PMID:3943305 PMID:6212636 PMID:7194116 PMID:7225115 PMID:7623792
r0343	HC00292_c + HC00016_c <=> HC00015_c + HC00021_c + HC00188_c	6-Phospho-D-gluconate(c) + NADP+(c) <=> NADPH(c) + CO2(c) + Ribulose-5P(c)	EC:1.1.1.44	2.80516	R01528	GND	PMID:12398160 PMID:1504088 PMID:15558954 PMID:16756494 PMID:2753047 PMID:3943305 PMID:6212636 PMID:7194116 PMID:7225115 PMID:7623792
r0344	HC00188_c <=> HC00209_c	Ribulose-5P(c) <=> D-Xylulose-5P(c)	EC:5.1.3.1	0	R01529	RPE	PMID:15234337 PMID:234468 PMID:2843500
r0345	HC00012_c + HC00304_c <=> HC00018_c + HC00192_c	ATP(c) + dAMP(c) <=> ADP(c) + dADP(c)	EC:2.7.4.11	-2.29	R01547		PMID:11768308
r0346	HC00011_c + HC00196_c <=> HC00255_c + HC00024_c	H2O(c) + Adenosine(c) <=> Inosine(c) + NH3(c)	EC:3.5.4.4	-35.5166	R01560	ADA	PMID:15016824
r0347	HC00011_s + HC00196_s <=> HC00255_s + HC00024_s	H2O(s) + Adenosine(s) <=> Inosine(s) + NH3(s)	EC:3.5.4.4	-35.5166	R01560	ADAe	PMID:15016824
r0348	HC00012_c + HC00198_c --> HC00018_c + HC00308_c	ATP(c) + Thymidine(c) --> ADP(c) + dTMP(c)	EC:2.7.1.21	-18.8406	R01567	TMDK1	PMID:1063125 PMID:14519855 PMID:3457791
r0349	HC00012_m + HC00198_m --> HC00018_m + HC00308_m	ATP(m) + Thymidine(m) --> ADP(m) + dTMP(m)	EC:2.7.1.21	-18.8406	R01567	TMDK1m	PMID:1063125 PMID:14519855 PMID:3457791
r0350	HC00308_c + HC00011_c --> HC00198_c + HC00019_c	dTMP(c) + H2O(c) --> Thymidine(c) + Pi(c)	EC:3.1.3.5 EC:3.1.3.35	-9.70082	R01569	NTD5	PMID:14235544 PMID:15262124 PMID:15990964
r0351	HC00308_m + HC00011_m --> HC00198_m + HC00019_m	dTMP(m) + H2O(m) --> Thymidine(m) + Pi(m)	EC:3.1.3.5 EC:3.1.3.35	-9.70082	R01569	NTD5m	PMID:14235544 PMID:15262124 PMID:15990964
r0352	HC00198_c + HC00019_c <=> HC00170_c + HC00489_c	Thymidine(c) + Pi(c) <=> Thymine(c) + 2-Deoxy-D-ribose-1P(c)	EC:2.4.2.4	6.63189	R01570	TMDPP	PMID:15262124 PMID:15990964
r0353	HC00040_c + HC00012_c --> HC00094_c + HC00018_c	Glucose(c) + ATP(c) --> Glucose-6P(c) + ADP(c)	EC:2.7.1.1	-28.03		HEX1	PMID:16906315 PMID:7061426 PMID:7150652 PMID:8717435
r0354	HC00040_c + HC00084_c --> HC00094_c + HC00104_c	Glucose(c) + ITP(c) --> Glucose-6P(c) + IDP(c)	EC:2.7.1.1	-28.03			PMID:16906315 PMID:7061426 PMID:7150652 PMID:8717435
r0355	HC00040_c + HC00129_c --> HC00094_c + HC00192_c	Glucose(c) + dATP(c) --> Glucose-6P(c) + dADP(c)	EC:2.7.1.1	-28.03			PMID:16906315 PMID:7061426 PMID:7150652 PMID:8717435
r0356	HC00097_c + HC00012_c --> HC00088_c + HC00018_c	Fructose(c) + ATP(c) --> Fructose-6P(c) + ADP(c)	EC:2.7.1.1	-28.03		HEX7	PMID:16906315 PMID:7061426 PMID:7150652 PMID:8717435
r0357	HC00097_c + HC00084_c --> HC00088_c + HC00104_c	Fructose(c) + ITP(c) --> Fructose-6P(c) + IDP(c)	EC:2.7.1.1	-28.03			PMID:16906315 PMID:7061426 PMID:7150652 PMID:8717435
r0358	HC00097_c + HC00129_c --> HC00088_c + HC00192_c	Fructose(c) + dATP(c) --> Fructose-6P(c) + dADP(c)	EC:2.7.1.1	-28.03			PMID:16906315 PMID:7061426 PMID:7150652 PMID:8717435
r0359	HC00154_c + HC00012_c --> HC00246_c + HC00018_c	Mannose(c) + ATP(c) --> Mannose-6P(c) + ADP(c)	EC:2.7.1.1	-28.03		HEX4	PMID:16906315 PMID:7061426 PMID:7150652 PMID:8717435
r0360	HC00154_c + HC00084_c --> HC00246_c + HC00104_c	Mannose(c) + ITP(c) --> Mannose-6P(c) + IDP(c)	EC:2.7.1.1	-28.03			PMID:16906315 PMID:7061426 PMID:7150652 PMID:8717435
r0361	HC00154_c + HC00129_c --> HC00246_c + HC00192_c	Mannose(c) + dATP(c) --> Mannose-6P(c) + dADP(c)	EC:2.7.1.1	-28.03			PMID:16906315 PMID:7061426 PMID:7150652 PMID:8717435
r0362	HC00279_c + HC00012_c --> HC00298_c + HC00018_c	Glucosamine(c) + ATP(c) --> Glucosamine-6P(c) + ADP(c)	EC:2.7.1.1	-28.03		HEX10	PMID:16906315 PMID:7061426 PMID:7150652 PMID:8717435
r0363	HC00279_c + HC00084_c --> HC00298_c + HC00104_c	Glucosamine(c) + ITP(c) --> Glucosamine-6P(c) + IDP(c)	EC:2.7.1.1	-28.03			PMID:16906315 PMID:7061426 PMID:7150652 PMID:8717435
r0364	HC00279_c + HC00129_c --> HC00298_c + HC00192_c	Glucosamine(c) + dATP(c) --> Glucosamine-6P(c) + dADP(c)	EC:2.7.1.1	-28.03			PMID:16906315 PMID:7061426 PMID:7150652 PMID:8717435
r0365	HC00625_m + HC00013_m --> HC00014_m + HC00203_m	Hydracrylate(m) + NAD+(m) --> NADH(m) + 3-Oxopropanoate(m)	EC:1.1.1.59	21.8551	R01608		PMID:13672942
r0366	HC00207_c + HC00011_c --> HC00681_c + HC01161_c	ACP(c) + H2O(c) --> Phosphopantetheine(c) + Apo-ACP(c)	EC:3.1.4.14		R01623		PMID:220505 PMID:5671058
r0367	HC00033_c + HC00207_c <=> HC00020_c + HC01204_c	Acetyl-CoA(c) + ACP(c) <=> CoA(c) + Acetyl-ACP(c)	EC:2.3.1.85	0	R01624	ACOATA	PMID:11750882 PMID:4452359 PMID:6137188 PMID:7567999 PMID:7834997 PMID:8962082
r0368	HC00020_c + HC01161_c --> HC00059_c + HC00207_c	CoA(c) + Apo-ACP(c) --> PAP(c) + ACP(c)	EC:2.7.8.7		R01625		PMID:12815048 PMID:4561013
r0369	HC00207_c + HC00086_c <=> HC00020_c + HC00717_c	ACP(c) + Malonyl-CoA(c) <=> CoA(c) + Malonyl-ACP(c)	EC:2.3.1.85	0	R01626	MCOATA	PMID:11750882 PMID:12882974 PMID:4452359 PMID:6137188 PMID:7567999 PMID:7834997 PMID:8962082
r0370	HC01436_c + HC00116_c <=> HC00115_c + HC00209_c	Sedoheptulose-7P(c) + GAP(c) <=> Ribose-5P(c) + D-Xylulose-5P(c)	EC:2.2.1.1	-8.70854	R01641	-TKT1	PMID:13385248 PMID:2495942 UNIPROT:P29401
r0371	HC00360_c + HC00011_c <=> HC00212_c	5,10-Methenyl-THF(c) + H2O(c) <=> 10-Formyl-THF(c)	EC:3.5.4.9	-2.56651	R01655	MTHFC	PMID:12937168 PMID:16171773 PMID:3053686
r0372	HC00360_m + HC00011_m <-- HC00212_m	5,10-Methenyl-THF(m) + H2O(m) <-- 10-Formyl-THF(m)	EC:3.5.4.9	-2.56651	R01655	MTHFCm	PMID:12937168 PMID:16171773 PMID:3053686
r0373	HC00213_p + HC00127_p <=> HC00023_p + HC00288_p	Dimethylallyl-PP(p) + Isopentenyl-PP(p) <=> PPi(p) + Geranyl-PP(p)	EC:2.5.1.1	-54.4284	R01658	DMATTx	PMID:11108725 PMID:12121718 PMID:17180682 PMID:7295734 PMID:8119922 PMID:8188698
r0374	HC00217_c + HC00011_c <=> HC00309_c + HC00024_c	dCMP(c) + H2O(c) <=> dUMP(c) + NH3(c)	EC:3.5.4.12	-21.5327	R01663	DCMPDA	PMID:8448179
r0375	HC00217_c + HC00011_c --> HC00574_c + HC00019_c	dCMP(c) + H2O(c) --> Deoxycytidine(c) + Pi(c)	EC:3.1.3.5	-9.70082	R01664	NTD3	PMID:11690631 PMID:17405878 PMID:6284244 PMID:7999131 UNIPROT:Q96P26
r0376	HC00012_c + HC00217_c <=> HC00018_c + HC00506_c	ATP(c) + dCMP(c) <=> ADP(c) + dCDP(c)	EC:2.7.4.14	0	R01665	CYTK2	PMID:10462544 PMID:11912132
r0377	HC00012_c + HC00574_c --> HC00018_c + HC00217_c	ATP(c) + Deoxycytidine(c) --> ADP(c) + dCMP(c)	EC:2.7.1.74	-18.8406	R01666		PMID:12036920 PMID:1657002 PMID:213049 PMID:8399394 PMID:9342341 PMID:9593124
r0378	HC00506_c + HC00011_c --> HC00217_c + HC00019_c	dCDP(c) + H2O(c) --> dCMP(c) + Pi(c)	EC:3.6.1.12	-28.5414	R01667	NDP6	PMID:6121703
r0379	HC00219_c + HC00011_c <=> HC00320_c + HC00024_c	Guanine(c) + H2O(c) <=> Xanthine(c) + NH3(c)	EC:3.5.4.3	-37.1913	R01676	GUAD	PMID:10348987 PMID:14342518 PMID:16742482 PMID:4821397 PMID:4822729 PMID:950009
r0380	HC01441_s + HC00011_s <=> HC00220_s + HC00019_s	Lactose-6P(s) + H2O(s) <=> Lactose(s) + Pi(s)	EC:3.2.1.23	-9.70082	R01679		PMID:3109378 UNIPROT:P16278
r0381	HC00013_c + HC00011_c + HC00406_c <=> HC00014_c + HC00222_c	NAD+(c) + H2O(c) + Hypotaurine(c) <=> NADH(c) + Taurine(c)	EC:1.8.1.3		R01681		PMID:13979247 PMID:16680556 PMID:7295801
r0382	HC00437_m + HC00013_m <=> HC00225_m + HC00014_m	Dihydrolipoamide(m) + NAD+(m) <=> Lipoamide(m) + NADH(m)	EC:1.8.1.4	6.48117	R01698	GCC2cm	PMID:2643922
r0383	HC00032_m + HC00225_m --> HC00682_m + HC00021_m	Pyruvate(m) + Lipoamide(m) --> S-Acetyldihydrolipoamide(m) + CO2(m)	EC:1.2.4.1	-40.545	R01699		PMID:18032470 PMID:2323578 PMID:2748588
r0384	HC00035_m + HC00225_m --> HC00695_m + HC00021_m	AKG(m) + Lipoamide(m) --> S-Succinyldihydrolipoamide(m) + CO2(m)	EC:1.2.4.2	-40.545	R01700		PMID:10676873
r0385	HC00139_m + HC00225_m --> HC00021_m + HC01292_m	3-Methyl-2-oxobutyrate(m) + Lipoamide(m) --> CO2(m) + S-(2-Methylpropanoyl)-dihydrolipoamide(m)	EC:1.2.4.4	-40.545	R01701		PMID:11839747 PMID:12387880 PMID:15576032
r0386	HC00211_m + HC00225_m --> HC01377_m + HC00021_m	4-Methyl-2-oxopentanoate(m) + Lipoamide(m) --> S-(3-Methylbutanoyl)-dihydrolipoamide(m) + CO2(m)	EC:1.2.4.4	-40.545	R01702		PMID:11839747 PMID:12387880 PMID:15576032
r0387	HC01607_c + HC00011_c <=> HC00207_c + HC00226_c	Hexadecanoyl-ACP(c) + H2O(c) <=> ACP(c) + Palmitate(c)	EC:2.3.1.85	-24.1034	R01706	FA160ACPH	PMID:7567999
r0388	HC00011_c + HC00017_c + HC00416_c <=> HC00227_c + HC00036_c + HC00024_c	H2O(c) + O2(c) + Pyridoxamine(c) <=> Pyridoxal(c) + H2O2(c) + NH3(c)	EC:1.4.3.5	-107.068	R01710		PMID:6088736 PMID:9601034
r0389	HC00268_c + HC00017_c <=> HC00227_c + HC00036_c	Pyridoxine(c) + O2(c) <=> Pyridoxal(c) + H2O2(c)	EC:1.1.3.12	-117.397	R01711		PMID:6088736 PMID:9601034
r0390	HC00011_s + HC00229_s <=> 2 HC00040_s	H2O(s) + Isomaltose(s) <=> 2 Glucose(s)	EC:3.2.1.10	-13.0335	R01718		PMID:17194452 UNIPROT:P14410
r0391	HC00703_c + HC00023_c <=> HC00230_c + HC00117_c	Nicotinate_ribonucleotide(c) + PPi(c) <=> Nicotinate(c) + PRPP(c)	EC:2.4.2.11	0.293076	R01724		PMID:17604275 UNIPROT:Q6XQN6
r0392	HC00436_c + HC00013_c + HC00011_c <=> HC00235_c + HC00014_c	Glyceraldehyde(c) + NAD+(c) + H2O(c) <=> Glycerate(c) + NADH(c)	EC:1.2.1.3	-52.1	R01752		PMID:12705826 PMID:170276 PMID:6189823 PMID:6285247 PMID:8155713
r0393	HC00436_m + HC00013_m + HC00011_m --> HC00235_m + HC00014_m	Glyceraldehyde(m) + NAD+(m) + H2O(m) --> Glycerate(m) + NADH(m)	EC:1.2.1.3	-52.1	R01752		PMID:12705826 PMID:170276 PMID:6189823 PMID:6285247 PMID:8155713
r0394	HC00238_c + HC00013_c + HC00011_c <=> HC00320_c + HC00014_c	Hypoxanthine(c) + NAD+(c) + H2O(c) <=> Xanthine(c) + NADH(c)	EC:1.17.1.4	405.09	R01768		PMID:2713424 PMID:8248161
r0395	HC00238_c + HC00017_c + HC00011_c <=> HC00320_c + HC00036_c	Hypoxanthine(c) + O2(c) + H2O(c) <=> Xanthine(c) + H2O2(c)	EC:1.17.3.2	278.18	R01769		PMID:11993848 PMID:1643670 PMID:3010873 PMID:8343533
r0396	HC00011_r + HC00094_r --> HC00040_r + HC00019_r	H2O(r) + Glucose-6P(r) --> Glucose(r) + Pi(r)	EC:3.1.3.9	-11.13	R00303	G6PPer	PMID:12101013 PMID:12485600 PMID:1662952 PMID:6291517 PMID:6321405 PMID:6935637
r0397	HC00242_c + HC00014_c <=> HC00245_c + HC00013_c	Dihydrobiopterin(c) + NADH(c) <=> Tetrahydrobiopterin(c) + NAD+(c)	EC:1.5.1.34	-19.0499	R01793	DHPR	PMID:7317032
r0398	HC00242_c + HC00015_c <=> HC00245_c + HC00016_c	Dihydrobiopterin(c) + NADPH(c) <=> Tetrahydrobiopterin(c) + NADP+(c)	EC:1.5.1.34	-19.0499	R01794		PMID:7317032
r0399	HC00245_c + HC00081_c + HC00017_c <=> HC00242_c + HC00085_c + HC00011_c	Tetrahydrobiopterin(c) + Phenylalanine(c) + O2(c) <=> Dihydrobiopterin(c) + Tyrosine(c) + H2O(c)	EC:1.14.16.1	-382.157	R01795		PMID:3298976 PMID:4074362
r0400	HC00013_c + HC00017_c + HC00244_c <=> HC01115_c + HC00014_c + HC00011_c	NAD+(c) + O2(c) + N-Acetylneuraminate(c) <=> NeuNGc(c) + NADH(c) + H2O(c)	EC:1.14.18.2	-345.336	R01803		PMID:11522391 PMID:12192086
r0401	HC01734_c + HC00011_c --> HC00019_c + HC00244_c	N-Acetylneuraminate-9P(c) + H2O(c) --> Pi(c) + N-Acetylneuraminate(c)	EC:3.1.3.29	-9.70082	R01805	ACNAMPH	PMID:16237198 PMID:6093772 PMID:6651781
r0402	HC00245_c + HC00016_c <-- HC00015_c + HC01254_c	Tetrahydrobiopterin(c) + NADP+(c) <-- NADPH(c) + 6-Lactoyl-5,6,7,8-tetrahydropterin(c)	EC:1.1.1.153	15.7424	R01813		PMID:1883349
r0403	HC00245_c + HC00080_c + HC00017_c <=> HC00472_c + HC00242_c + HC00011_c	Tetrahydrobiopterin(c) + Tryptophan(c) + O2(c) <=> 5-Hydroxy-L-tryptophan(c) + Dihydrobiopterin(c) + H2O(c)	EC:1.14.16.4	-382.157	R01814		UNIPROT:P17752
r0404	HC00246_c --> HC00466_c	Mannose-6P(c) --> Mannose-1P(c)	EC:5.4.2.8	5.31	R01818	-PMANM	PMID:10593562 PMID:12889654 PMID:15361947
r0405	HC00246_c <=> HC00088_c	Mannose-6P(c) <=> Fructose-6P(c)	EC:5.3.1.8	-0.92	R00772	MAN6PI	PMID:10571009 PMID:12231825 PMID:15033941 PMID:2085314 PMID:7702210 PMID:8381960
r0406	HC01436_c + HC00116_c <=> HC00088_c + HC00247_c	Sedoheptulose-7P(c) + GAP(c) <=> Fructose-6P(c) + Erythrose-4P(c)	EC:2.2.1.2	2.55	R01827	TALA	PMID:8549825 UNIPROT:P37837
r0407	HC00361_c <=> HC00109_c + HC00247_c	Sedoheptulose-1,7PP(c) <=> DHAP(c) + Erythrose-4P(c)	EC:4.1.2.13	10.7182	R01829		PMID:10214945 PMID:2198022 PMID:4052378 PMID:4084320 PMID:6952783
r0408	HC00012_c + HC01436_c <=> HC00018_c + HC00361_c	ATP(c) + Sedoheptulose-7P(c) <=> ADP(c) + Sedoheptulose-1,7PP(c)	EC:2.7.1.11	-18.8406	R01843		PMID:4084320 PMID:4272358
r0409	HC00077_c + HC01436_c <=> HC00025_c + HC00361_c	UTP(c) + Sedoheptulose-7P(c) <=> UDP(c) + Sedoheptulose-1,7PP(c)	EC:2.7.1.11	-18.8406	R01847		PMID:11945275
r0410	HC00252_s + HC00011_s <=> HC00306_s + HC00023_s	dGTP(s) + H2O(s) <=> dGMP(s) + PPi(s)	EC:3.6.1.19	-34.5118	R01855		PMID:15652174 PMID:16752921 PMID:17095758
r0411	HC00012_c + HC00305_c <=> HC00018_c + HC00252_c	ATP(c) + dGDP(c) <=> ADP(c) + dGTP(c)	EC:2.7.4.6	0	R01857	NDPK5	PMID:11768308 PMID:2546816 PMID:2832402 UNIPROT:P15531
r0412	HC00012_m + HC00305_m <-- HC00018_m + HC00252_m	ATP(m) + dGDP(m) <-- ADP(m) + dGTP(m)	EC:2.7.4.6	0	R01857	NDPK5m	PMID:11768308 PMID:2546816 PMID:2832402 UNIPROT:P15531
r0413	HC00252_c + HC00032_c <-- HC00076_c + HC00305_c	dGTP(c) + Pyruvate(c) <-- PEP(c) + dGDP(c)	EC:2.7.1.40	19.3011	R01858		PMID:1009117 PMID:7154942
r0414	HC00012_m + HC00101_m + HC00253_m --> HC00018_m + HC00019_m + HC00495_m	ATP(m) + Propanoyl-CoA(m) + HCO3-(m) --> ADP(m) + Pi(m) + Methylmalonyl-CoA(m)	EC:6.4.1.3	-12.0747	R01859	PPCOACm	PMID:2740237 PMID:6765947
r0415	HC00255_c + HC00019_c <=> HC00456_c + HC00238_c	Inosine(c) + Pi(c) <=> Ribose-1P(c) + Hypoxanthine(c)	EC:2.4.2.1	16.49	R01863	PUNP5	PMID:2301 PMID:37803 UNIPROT:P00491
r0416	HC00329_m + HC00285_c --> HC00256_c + HC00324_m	Ubiquinone(m) + (S)-Dihydroorotate(c) --> Orotate(c) + Ubiquinol(m)	EC:1.3.1.14	20.0129	R01869	DHORD9	PMID:184741 PMID:199900 PMID:216313 PMID:2540819 PMID:3733756 PMID:6186531 PMID:7196415 PMID:8925840 PMID:9179295
r0417	HC00023_c + HC00669_c <=> HC00256_c + HC00117_c	PPi(c) + Orotidine-5P(c) <=> Orotate(c) + PRPP(c)	EC:2.4.2.10	12.6023	R01870	ORPT	PMID:6338005
r0418	HC00259_c + HC00019_c <=> HC00106_c + HC00456_c	Uridine(c) + Pi(c) <=> Uracil(c) + Ribose-1P(c)	EC:2.4.2.3	6.63189	R01876	PYNP2r	PMID:8339277
r0419	HC00381_c + HC00011_c <=> HC00259_c + HC00024_c	Cytidine(c) + H2O(c) <=> Uridine(c) + NH3(c)	EC:3.5.4.5	-21.5327	R01878	CYTD	PMID:17066440 PMID:17560270 PMID:17640070 PMID:17672864 PMID:18306229
r0420	HC00029_c + HC00439_c <=> HC00031_c + HC00260_c	SAM(c) + Guanidinoacetate(c) <=> SAH(c) + Creatine(c)	EC:2.1.1.2	-36.6764	R01883	GACMTRc	PMID:11165387 PMID:12969151 PMID:13192118 PMID:15465786 PMID:8547310
r0421	HC00066_c + HC00442_c --> HC00023_c + HC00263_c	CTP(c) + Phosphocholine(c) --> PPi(c) + CDP-choline(c)	EC:2.7.7.15	4.47988	R01890	CHLPCTD	PMID:10480912 PMID:2557076 PMID:8385107 PMID:9593753
r0422	HC00266_c + HC00016_c <=> HC01434_c + HC00015_c	Isocitrate(c) + NADP+(c) <=> Oxalosuccinate(c) + NADPH(c)	EC:1.1.1.42	26.0419	R01899		PMID:10521434 PMID:16489927 PMID:9866202
r0423	HC00266_m + HC00016_m <=> HC01434_m + HC00015_m	Isocitrate(m) + NADP+(m) <=> Oxalosuccinate(m) + NADPH(m)	EC:1.1.1.42	26.0419	R01899		PMID:10521434 PMID:16489927 PMID:9866202
r0424	HC00266_p + HC00016_p <=> HC01434_p + HC00015_p	Isocitrate(p) + NADP+(p) <=> Oxalosuccinate(p) + NADPH(p)	EC:1.1.1.42	26.0419	R01899		PMID:10521434 PMID:16489927 PMID:9866202
r0425	HC00266_m + HC00013_m <=> HC01434_m + HC00014_m	Isocitrate(m) + NAD+(m) <=> Oxalosuccinate(m) + NADH(m)	EC:1.1.1.42	26.0419			PMID:10521434 PMID:16489927 PMID:18484410 PMID:9866202
r0426	HC00266_m <=> HC00342_m + HC00011_m	Isocitrate(m) <=> cis-Aconitate(m) + H2O(m)	EC:4.2.1.3	0.2219	R01900		PMID:15263083 PMID:16511074
r0427	HC00317_c + HC00016_c <=> HC00267_c + HC00015_c	Xylitol(c) + NADP+(c) <=> L-Xylulose(c) + NADPH(c)	EC:1.1.1.10	15.9517	R01904	-XYLUR	PMID:28341 PMID:4397414 PMID:6821187
r0428	HC00012_c + HC00268_c <=> HC00018_c + HC00459_c	ATP(c) + Pyridoxine(c) <=> ADP(c) + Pyridoxine-P(c)	EC:2.7.1.35	-18.8406	R01909	PYDXNK	PMID:6088736
r0429	HC00683_c + HC00132_c <=> HC00165_c + HC00269_c	S-Adenosylmethioninamine(c) + Putrescine(c) <=> 5-Methylthioadenosine(c) + Spermidine(c)	EC:2.5.1.16	-43.7939	R01920	SPMS	PMID:2730590 PMID:3109311
r0430	HC00086_r + HC00270_r <=> HC00020_r + HC10859_r	Malonyl-CoA(r) + L-Carnitine(r) <=> CoA(r) + Malonyl-Carnitin(r)	EC:2.3.1.21	-15.1311	R01923		PMID:1735445 PMID:1988962 PMID:2355017 PMID:6361812 PMID:7892212
r0431	HC00086_c + HC00270_c <=> HC00020_c + HC10859_c	Malonyl-CoA(c) + L-Carnitine(c) <=> CoA(c) + Malonyl-Carnitin(c)	EC:2.3.1.21	-15.1311	R01923		PMID:1735445 PMID:1988962 PMID:2355017 PMID:6361812 PMID:7892212
r0432	HC00086_m + HC00270_m <=> HC00020_m + HC10859_m	Malonyl-CoA(m) + L-Carnitine(m) <=> CoA(m) + Malonyl-Carnitin(m)	EC:2.3.1.21	-15.1311	R01923		PMID:1735445 PMID:1988962 PMID:2355017 PMID:6361812 PMID:7892212
r0433	HC00086_p + HC00270_p <-- HC00020_p + HC10859_p	Malonyl-CoA(p) + L-Carnitine(p) <-- CoA(p) + Malonyl-Carnitin(p)	EC:2.3.1.21	-15.1311	R01923		PMID:1735445 PMID:1988962 PMID:2355017 PMID:6361812 PMID:7892212
r0434	HC00150_r + HC00270_r <=> HC00020_r + HC01034_r	Palmitoyl-CoA(r) + L-Carnitine(r) <=> CoA(r) + L-Palmitoylcarnitine(r)	EC:2.3.1.21	-15.1311	R01923		PMID:1735445 PMID:1988962 PMID:2355017 PMID:6361812 PMID:7892212
r0435	HC00150_c + HC00270_c <=> HC00020_c + HC01034_c	Palmitoyl-CoA(c) + L-Carnitine(c) <=> CoA(c) + L-Palmitoylcarnitine(c)	EC:2.3.1.21	-15.1311	R01923	C160CPT1	PMID:1735445 PMID:1988962 PMID:2355017 PMID:6361812 PMID:7892212
r0436	HC00150_m + HC00270_m <-- HC00020_m + HC01034_m	Palmitoyl-CoA(m) + L-Carnitine(m) <-- CoA(m) + L-Palmitoylcarnitine(m)	EC:2.3.1.21	-15.1311	R01923	-C160CPT2	PMID:1735445 PMID:1988962 PMID:2355017 PMID:6361812 PMID:7892212
r0437	HC00150_p + HC00270_p <=> HC00020_p + HC01034_p	Palmitoyl-CoA(p) + L-Carnitine(p) <=> CoA(p) + L-Palmitoylcarnitine(p)	EC:2.3.1.21	-15.1311	R01923		PMID:1735445 PMID:1988962 PMID:2355017 PMID:6361812 PMID:7892212
r0438	HC01983_r + HC00270_r <=> HC00020_r + HC10855_r	Linoleoyl-CoA(r) + L-Carnitine(r) <=> CoA(r) + linoleic-Carnitine(r)	EC:2.3.1.21	-15.1311	R01923		PMID:1735445 PMID:1988962 PMID:2355017 PMID:6361812 PMID:7892212
r0439	HC01983_c + HC00270_c <=> HC00020_c + HC10855_c	Linoleoyl-CoA(c) + L-Carnitine(c) <=> CoA(c) + linoleic-Carnitine(c)	EC:2.3.1.21	-15.1311	R01923		PMID:1735445 PMID:1988962 PMID:2355017 PMID:6361812 PMID:7892212
r0440	HC01983_p + HC00270_p --> HC00020_p + HC10855_p	Linoleoyl-CoA(p) + L-Carnitine(p) --> CoA(p) + linoleic-Carnitine(p)	EC:2.3.1.21	-15.1311	R01923		PMID:1735445 PMID:1988962 PMID:2355017 PMID:6361812 PMID:7892212
r0441	HC01986_r + HC00270_r <=> HC00020_r + HC12236_r	Arachidonyl-CoA(r) + L-Carnitine(r) <=> CoA(r) + Arachidonyl-Carnitine(r)	EC:2.3.1.21	-15.1311	R01923		PMID:1735445 PMID:1988962 PMID:2355017 PMID:6361812 PMID:7892212
r0442	HC01986_c + HC00270_c <=> HC00020_c + HC12236_c	Arachidonyl-CoA(c) + L-Carnitine(c) <=> CoA(c) + Arachidonyl-Carnitine(c)	EC:2.3.1.21	-15.1311	R01923	C204CPT1	PMID:1735445 PMID:1988962 PMID:2355017 PMID:6361812 PMID:7892212
r0443	HC01986_p + HC00270_p --> HC00020_p + HC12236_p	Arachidonyl-CoA(p) + L-Carnitine(p) --> CoA(p) + Arachidonyl-Carnitine(p)	EC:2.3.1.21	-15.1311	R01923		PMID:1735445 PMID:1988962 PMID:2355017 PMID:6361812 PMID:7892212
r0444	HC10852_r + HC00270_r <=> HC00020_r + HC10854_r	palmitoleoyl-CoA(r) + L-Carnitine(r) <=> CoA(r) + palmitoleoyl-Carnitine(r)	EC:2.3.1.21	-15.1311	R01923		PMID:1735445 PMID:1988962 PMID:2355017 PMID:6361812 PMID:7892212
r0445	HC10852_c + HC00270_c <=> HC00020_c + HC10854_c	palmitoleoyl-CoA(c) + L-Carnitine(c) <=> CoA(c) + palmitoleoyl-Carnitine(c)	EC:2.3.1.21	-15.1311	R01923		PMID:1735445 PMID:1988962 PMID:2355017 PMID:6361812 PMID:7892212
r0446	HC10852_m + HC00270_m <=> HC00020_m + HC10854_m	palmitoleoyl-CoA(m) + L-Carnitine(m) <=> CoA(m) + palmitoleoyl-Carnitine(m)	EC:2.3.1.21	-15.1311	R01923		PMID:1735445 PMID:1988962 PMID:2355017 PMID:6361812 PMID:7892212
r0447	HC00271_c + HC00012_c --> HC01702_c + HC00018_c	Sphingosine(c) + ATP(c) --> Sphingosine-1P(c) + ADP(c)	EC:2.7.1.91	-18.8406	R01926	SPHK21c	PMID:10802064 PMID:11410609 PMID:2061324
r0448	HC00273_m + HC00020_m + HC00013_m <=> HC00411_m + HC00021_m + HC00014_m	2-Oxoadipate(m) + CoA(m) + NAD+(m) <=> Glutaryl-CoA(m) + CO2(m) + NADH(m)	EC:1.2.4.2	-34.0638	R01933	2OXOADOXm	PMID:10676873
r0449	HC00273_c + HC00024_c + HC00016_c <=> HC00907_c + HC00015_c + HC00011_c	2-Oxoadipate(c) + NH3(c) + NADP+(c) <=> 2-Aminomuconate(c) + NADPH(c) + H2O(c)	EC:1.5.1.-	74.4957	R01938	-AMCOXO
r0450	HC00035_m + HC00599_m <=> HC00273_m + HC00034_m	AKG(m) + L-2-Aminoadipate(m) <=> 2-Oxoadipate(m) + Glutamate(m)	EC:2.6.1.39	0	R01939		PMID:8087205
r0451	HC00273_m + HC00225_m --> HC01712_m + HC00021_m	2-Oxoadipate(m) + Lipoamide(m) --> S-Glutaryldihydrolipoamide(m) + CO2(m)	EC:1.2.4.2	-40.545	R01940		PMID:10676873
r0452	HC00051_c + HC01030_c <-- HC00023_c + HC00275_c	GTP(c) + L-Fucose-1P(c) <-- PPi(c) + GDP-L-fucose(c)	EC:2.7.7.30	4.47988	R01951	F1PGT	PMID:5646162 PMID:6251080
r0453	HC00012_c + HC00277_c + HC00055_c <=> HC00030_c + HC00023_c + HC01113_c	ATP(c) + Citrulline(c) + Aspartate(c) <=> AMP(c) + PPi(c) + Argininosuccinate(c)	EC:6.3.4.5	-0.502416	R01954	ARGSS	PMID:12055339 PMID:518841 PMID:6194510 PMID:650761 PMID:652976 PMID:7776957
r0454	HC00985_c + HC00011_c <=> HC00061_c + HC00278_c	L-Formylkynurenine(c) + H2O(c) <=> Formate(c) + Kynurenine(c)	EC:3.5.1.9	10.8	R01958	FKYNH
r0455	HC00278_c + HC00017_c + HC00015_c <=> HC00011_c + HC01079_c + HC00016_c	Kynurenine(c) + O2(c) + NADPH(c) <=> H2O(c) + 3-Hydroxy-L-kynurenine(c) + NADP+(c)	EC:1.14.13.9	-401.207	R01960	KYN3OX
r0456	HC00012_c + HC00280_c --> HC00018_c + HC00306_c	ATP(c) + Deoxyguanosine(c) --> ADP(c) + dGMP(c)	EC:2.7.1.113	-18.8406	R01967		PMID:15748706
r0457	HC00012_m + HC00280_m --> HC00018_m + HC00306_m	ATP(m) + Deoxyguanosine(m) --> ADP(m) + dGMP(m)	EC:2.7.1.113	-18.8406	R01967	DGNSKm	PMID:15748706
r0458	HC00306_c + HC00011_c --> HC00019_c + HC00280_c	dGMP(c) + H2O(c) --> Pi(c) + Deoxyguanosine(c)	EC:3.1.3.5	-9.70082	R01968	NTD8	PMID:11690631 PMID:17405878 PMID:6284244 PMID:7999131 UNIPROT:P21589 UNIPROT:Q96P26
r0459	HC00019_c + HC00280_c <=> HC00219_c + HC00489_c	Pi(c) + Deoxyguanosine(c) <=> Guanine(c) + 2-Deoxy-D-ribose-1P(c)	Enzyme catalyzed	6.63189	R01969	PUNP4	PMID:2301 PMID:37803 UNIPROT:P00491
r0460	HC00686_m + HC00013_m <=> HC00014_m + HC00282_m	(S)-3-Hydroxybutyryl-CoA(m) + NAD+(m) <=> NADH(m) + Acetoacetyl-CoA(m)	EC:1.1.1.35	15.7424	R01975	-HACD1m	PMID:10231530 PMID:10329704 PMID:1651711 PMID:1735445 PMID:6773478 PMID:7150615 PMID:8188243 PMID:8687463 PMID:9553139
r0461	HC00302_c + HC00020_c <=> HC00033_c + HC00011_c + HC00282_c	HMG-CoA(c) + CoA(c) <=> Acetyl-CoA(c) + H2O(c) + Acetoacetyl-CoA(c)	EC:2.3.3.10	27.076	R01978	-HMGCOASi	PMID:11087424 PMID:11108725 PMID:1358203 PMID:7893153
r0462	HC00302_m + HC00020_m <=> HC00033_m + HC00011_m + HC00282_m	HMG-CoA(m) + CoA(m) <=> Acetyl-CoA(m) + H2O(m) + Acetoacetyl-CoA(m)	EC:2.3.3.10	27.076	R01978	-HMGCOASim	PMID:11087424 PMID:11108725 PMID:1358203 PMID:7893153
r0463	HC00302_p + HC00020_p <=> HC00033_p + HC00011_p + HC00282_p	HMG-CoA(p) + CoA(p) <=> Acetyl-CoA(p) + H2O(p) + Acetoacetyl-CoA(p)	EC:2.3.3.10	27.076	R01978		PMID:11087424 PMID:11108725 PMID:1358203 PMID:7893153
r0464	HC00011_m + HC00428_m + HC00016_m <=> HC00284_m + HC00015_m	H2O(m) + 4-Aminobutanal(m) + NADP+(m) <=> 4-Aminobutyrate(m) + NADPH(m)	EC:1.2.1.3	-41.0432	R01986		PMID:10467734 PMID:11790142 PMID:4817964 PMID:8155713 PMID:8645224 PMID:8786138
r0465	HC00012_c + HC00133_c + HC00284_c --> HC00030_c + HC00023_c + HC00576_c	ATP(c) + Histidine(c) + 4-Aminobutyrate(c) --> AMP(c) + PPi(c) + Homocarnosine(c)	EC:6.3.2.11	-32.5733	R01991		PMID:448355 PMID:487087
r0466	HC00011_c + HC00576_c --> HC00284_c + HC00133_c	H2O(c) + Homocarnosine(c) --> 4-Aminobutyrate(c) + Histidine(c)	EC:3.4.13.3	-1.93849	R01992		PMID:2334521 PMID:4026801
r0467	HC00011_c + HC00285_c <-- HC00356_c	H2O(c) + (S)-Dihydroorotate(c) <-- N-Carbamoyl-L-aspartate(c)	EC:3.5.2.3	-22.1189	R01993	DHORTS	PMID:2903106 PMID:4831620
r0468	HC00127_p + HC00288_p <=> HC00023_p + HC00362_p	Isopentenyl-PP(p) + Geranyl-PP(p) <=> PPi(p) + Farnesyl-PP(p)	EC:2.5.1.10	-54.4284	R02003	GRTTx	PMID:11108725 PMID:12121718 PMID:17180682 PMID:7295734 PMID:8119922 PMID:8188698
r0469	HC00289_c + HC00016_c <=> HC00290_c + HC00015_c	Thioredoxin(c) + NADP+(c) <=> Oxidized_thioredoxin(c) + NADPH(c)	Uncategorized reaction	3.35	R02016	-TRDR	PMID:10462449 PMID:11060283 PMID:15110392
r0470	HC00129_c + HC00290_c + HC00011_c <=> HC00289_c + HC00012_c	dATP(c) + Oxidized_thioredoxin(c) + H2O(c) <=> Thioredoxin(c) + ATP(c)	EC:1.17.4.1	62.49	R02017		PMID:6121703 PMID:8074691
r0471	HC00192_c + HC00290_c + HC00011_c <=> HC00289_c + HC00018_c	dADP(c) + Oxidized_thioredoxin(c) + H2O(c) <=> Thioredoxin(c) + ADP(c)	EC:1.17.4.1	62.49	R02017	-RNDR1	PMID:6121703 PMID:8074691
r0472	HC00252_c + HC00290_c + HC00011_c <=> HC00289_c + HC00051_c	dGTP(c) + Oxidized_thioredoxin(c) + H2O(c) <=> Thioredoxin(c) + GTP(c)	EC:1.17.4.1	62.49	R02017		PMID:6121703 PMID:8074691
r0473	HC00305_c + HC00290_c + HC00011_c <=> HC00289_c + HC00043_c	dGDP(c) + Oxidized_thioredoxin(c) + H2O(c) <=> Thioredoxin(c) + GDP(c)	EC:1.17.4.1	62.49	R02017	-RNDR2	PMID:6121703 PMID:8074691
r0474	HC00367_c + HC00290_c + HC00011_c <=> HC00289_c + HC00066_c	dCTP(c) + Oxidized_thioredoxin(c) + H2O(c) <=> Thioredoxin(c) + CTP(c)	EC:1.17.4.1	62.49	R02017		PMID:6121703 PMID:8074691
r0475	HC00369_c + HC00290_c + HC00011_c <=> HC00289_c + HC00077_c	dUTP(c) + Oxidized_thioredoxin(c) + H2O(c) <=> Thioredoxin(c) + UTP(c)	EC:1.17.4.1	62.49	R02017		PMID:6121703 PMID:8074691
r0476	HC00506_c + HC00290_c + HC00011_c <=> HC00289_c + HC00110_c	dCDP(c) + Oxidized_thioredoxin(c) + H2O(c) <=> Thioredoxin(c) + CDP(c)	EC:1.17.4.1	62.49	R02017	-RNDR3	PMID:6121703 PMID:8074691
r0477	HC00768_c + HC00290_c + HC00011_c <=> HC00289_c + HC00025_c	dUDP(c) + Oxidized_thioredoxin(c) + H2O(c) <=> Thioredoxin(c) + UDP(c)	EC:1.17.4.1	62.49	R02017	-RNDR4	PMID:6121703 PMID:8074691
r0478	HC00733_r + HC00011_r <=> HC00292_r	Glucono-1,5-lactone-6P(r) + H2O(r) <=> 6-Phospho-D-gluconate(r)	EC:3.1.1.31	-34.39	R02035	PGLer	PMID:3858849 PMID:3932573 PMID:6852020 PMID:971315
r0479	HC00733_c + HC00011_c <=> HC00292_c	Glucono-1,5-lactone-6P(c) + H2O(c) <=> 6-Phospho-D-gluconate(c)	EC:3.1.1.31	-34.39	R02035	PGL	PMID:3858849 PMID:3932573 PMID:6852020 PMID:971315
r0480	HC00029_c + HC00293_c <=> HC00031_c + HC00718_c	SAM(c) + Ethanolamine-P(c) <=> SAH(c) + N-Methylethanolamine-P(c)	EC:2.1.1.103	-43.7939	R02037		PMID:2403362
r0481	HC00293_c + HC00066_c --> HC00023_c + HC00433_c	Ethanolamine-P(c) + CTP(c) --> PPi(c) + CDP-ethanolamine(c)	EC:2.7.7.14	4.47988	R02038	PETHCT	PMID:8385107
r0482	HC00705_m + HC00013_m --> HC00296_m + HC00014_m	3-Hydroxyisobutyrate(m) + NAD+(m) --> 2-Methyl-3-oxopropanoate(m) + NADH(m)	EC:1.1.1.31	21.8551	R02047	HIBDm	PMID:10329704 PMID:10989433 PMID:16466957 PMID:16794601 PMID:6773478 PMID:8313870 PMID:8687463
r0483	HC00715_m + HC00035_m <=> HC00296_m + HC00034_m	D-3-Amino-isobutanoate(m) + AKG(m) <=> 2-Methyl-3-oxopropanoate(m) + Glutamate(m)	EC:2.6.1.22	-4.1868	R02048		PMID:5773299
r0484	HC00715_m + HC00032_m <=> HC00296_m + HC00048_m	D-3-Amino-isobutanoate(m) + Pyruvate(m) <=> 2-Methyl-3-oxopropanoate(m) + Alanine(m)	EC:2.6.1.40	-4.1868	R02050	D3AIBTm	PMID:5773299
r0485	HC00298_c + HC00033_c --> HC00020_c + HC00303_c	Glucosamine-6P(c) + Acetyl-CoA(c) --> CoA(c) + N-Acetylglucosamine-6P(c)	EC:2.3.1.4	-22.1649	R02058	ACGAM6PSi	PMID:10777580 PMID:13428743 PMID:2390284
r0486	HC00303_c + HC00011_c <=> HC00298_c + HC00042_c	N-Acetylglucosamine-6P(c) + H2O(c) <=> Glucosamine-6P(c) + Acetate(c)	EC:3.5.1.25	-8.38616	R02059	AGDC
r0487	HC00300_c + HC00011_c --> HC00088_c + HC00019_c	Fructose-1,6PP(c) + H2O(c) --> Fructose-6P(c) + Pi(c)	EC:3.1.3.11	-13.06	R00762	FBP	PMID:15295071 PMID:214743 PMID:3032541
r0488	HC00343_c + HC00020_c + 2 HC00016_c <=> HC00302_c + 2 HC00015_c	(R)-Mevalonate(c) + CoA(c) + 2 NADP+(c) <=> HMG-CoA(c) + 2 NADPH(c)	EC:1.1.1.34	4.9153	R02082		PMID:10698924 PMID:11108725 PMID:12454262 PMID:3745272 PMID:3883347
r0489	HC00343_p + HC00020_p + 2 HC00016_p <=> HC00302_p + 2 HC00015_p	(R)-Mevalonate(p) + CoA(p) + 2 NADP+(p) <=> HMG-CoA(p) + 2 NADPH(p)	EC:1.1.1.34	4.9153	R02082		PMID:10698924 PMID:11108725 PMID:12454262 PMID:3745272 PMID:3883347
r0490	HC00302_m <=> HC01081_m + HC00011_m	HMG-CoA(m) <=> 3-Methylglutaconyl-CoA(m) + H2O(m)	EC:4.2.1.18	12.6567	R02085	-MGCHrm	PMID:3071703
r0491	HC00303_c --> HC01256_c	N-Acetylglucosamine-6P(c) --> N-Acetylglucosamine-1P(c)	EC:5.4.2.3	0	R02086	ACGAMPM	PMID:11004509 PMID:1149741
r0492	HC00304_c + HC00011_c --> HC00431_c + HC00019_c	dAMP(c) + H2O(c) --> Deoxyadenosine(c) + Pi(c)	EC:3.1.3.5	-13.16	R02088	NTD6	PMID:11690631 PMID:17405878 PMID:6284244 PMID:7999131 UNIPROT:P21589 UNIPROT:Q96P26
r0493	HC00012_c + HC00431_c --> HC00018_c + HC00304_c	ATP(c) + Deoxyadenosine(c) --> ADP(c) + dAMP(c)	EC:2.7.1.76	-26	R02089	DADNK	PMID:11812127 PMID:202960
r0494	HC00307_s + HC00011_s <=> HC00308_s + HC00019_s	dTDP(s) + H2O(s) <=> dTMP(s) + Pi(s)	EC:3.6.1.5	-28.5414	R02092		PMID:15652174 PMID:16752921 PMID:17095758
r0495	HC00012_c + HC00307_c --> HC00018_c + HC00368_c	ATP(c) + dTDP(c) --> ADP(c) + dTTP(c)	EC:2.7.4.6	0	R02093	NDPK4	PMID:132087
r0496	HC00012_c + HC00308_c --> HC00018_c + HC00307_c	ATP(c) + dTMP(c) --> ADP(c) + dTDP(c)	EC:2.7.4.12 EC:2.7.4.9	0	R02094	DTMPK	PMID:8845311
r0497	HC00368_s + HC00011_s <=> HC00307_s + HC00019_s	dTTP(s) + H2O(s) <=> dTDP(s) + Pi(s)	EC:3.6.1.39	-28.5414	R02095		PMID:1320895 PMID:6097526 PMID:6297538
r0498	HC00012_m + HC00309_m --> HC00018_m + HC00768_m	ATP(m) + dUMP(m) --> ADP(m) + dUDP(m)	EC:2.7.4.4	0	R02098	URIDK2m	PMID:13363863 PMID:13363863mitochondrion
r0499	HC00012_c + HC00410_c <=> HC00018_c + HC00309_c	ATP(c) + Deoxyuridine(c) <=> ADP(c) + dUMP(c)	EC:2.7.1.21	-18.8406	R02099	DURIK1	PMID:1063125 PMID:16630572 PMID:3457791
r0500	HC00011_m + HC00369_m --> HC00309_m + HC00023_m	H2O(m) + dUTP(m) --> dUMP(m) + PPi(m)	EC:3.6.1.23 EC:3.6.1.19	-34.5118	R02100	DUTPDPm	PMID:8631816
r0501	HC00309_c + HC00140_c <=> HC00340_c + HC00308_c	dUMP(c) + 5,10-Methylene-THF(c) <=> Dihydrofolate(c) + dTMP(c)	EC:2.1.1.45	-66.4864	R02101	TMDS	PMID:15375535 PMID:15992031 PMID:34155 PMID:3567221 PMID:8621617
r0502	HC00320_c + HC00013_c + HC00011_c <=> HC00014_c + HC00310_c	Xanthine(c) + NAD+(c) + H2O(c) <=> NADH(c) + Urate(c)	EC:1.17.1.4	-45.1044	R02103		PMID:11246119 PMID:12632927
r0503	HC00320_p + HC00013_p + HC00011_p --> HC00014_p + HC00310_p	Xanthine(p) + NAD+(p) + H2O(p) --> NADH(p) + Urate(p)	EC:1.17.1.4	-45.1044	R02103	XANDp	PMID:11246119 PMID:12632927
r0504	HC00320_c + HC00011_c + HC00017_c <=> HC00036_c + HC00310_c	Xanthine(c) + H2O(c) + O2(c) <=> H2O2(c) + Urate(c)	EC:1.17.3.2	-177.867	R02107		PMID:16087479 PMID:1643670 PMID:16756494 PMID:18600557 PMID:8343533
r0505	HC00320_p + HC00011_p + HC00017_p <-- HC00036_p + HC00310_p	Xanthine(p) + H2O(p) + O2(p) <-- H2O2(p) + Urate(p)	EC:1.17.3.2	-177.867	R02107	XAOx	PMID:16087479 PMID:1643670 PMID:16756494 PMID:18600557 PMID:8343533
r0506	HC00019_c + HC00322_c <=> HC00219_c + HC00456_c	Pi(c) + Guanosine(c) <=> Guanine(c) + Ribose-1P(c)	EC:2.4.2.15 EC:2.4.2.1	16.5	R02147	PUNP3	PMID:2301 PMID:37803 UNIPROT:P00491
r0507	HC00324_m + 2 HC00123_m + 4 HC00083_m --> HC00329_m + 4 HC00083_c + 2 HC00124_m	Ubiquinol(m) + 2 Ferricytochrome_C(m) + 4 H+(PG)(m) --> Ubiquinone(m) + 4 H+(PG)(c) + 2 Ferrocytochrome_C(m)	EC:1.10.2.2		R02161		PMID:459885
r0508	HC00324_m + HC00013_m + 4 HC00083_c <-- HC00329_m + HC00014_m + 4 HC00083_m	Ubiquinol(m) + NAD+(m) + 4 H+(PG)(c) <-- Ubiquinone(m) + NADH(m) + 4 H+(PG)(m)	EC:1.6.5.3	73.0178	R02163		PMID:8443209
r0509	HC00329_m + HC00049_m --> HC00324_m + HC00120_m	Ubiquinone(m) + Succinate(m) --> Ubiquinol(m) + Fumarate(m)	EC:1.3.5.1	-10.2158	R02164		PMID:2843227
r0510	HC00150_c + HC00017_c + 2 HC00619_c <=> HC10852_c + 2 HC00617_c + 2 HC00011_c	Palmitoyl-CoA(c) + O2(c) + 2 Ferrocytochrome_b5(c) <=> palmitoleoyl-CoA(c) + 2 Ferricytochrome_b5(c) + 2 H2O(c)	EC:1.14.19.1		R02222		PMID:15907797 PMID:17530838 PMID:18286258 UNIPROT:O00767
r0511	HC00338_c + HC00017_c + 2 HC00619_c <=> HC00400_c + 2 HC00617_c + 2 HC00011_c	Stearoyl-CoA(c) + O2(c) + 2 Ferrocytochrome_b5(c) <=> Oleoyl-CoA(c) + 2 Ferricytochrome_b5(c) + 2 H2O(c)	EC:1.14.19.1		R02222		PMID:15907797 PMID:17530838 PMID:18286258 UNIPROT:O00767
r0512	HC00340_c + HC00013_c <=> HC00396_c + HC00014_c	Dihydrofolate(c) + NAD+(c) <=> Folate(c) + NADH(c)	EC:1.5.1.3	-18.4638	R02235		PMID:15153070 PMID:1631094 PMID:6882460
r0513	HC00340_c + HC00016_c <=> HC00396_c + HC00015_c	Dihydrofolate(c) + NADP+(c) <=> Folate(c) + NADPH(c)	EC:1.5.1.3	-18.4638	R02236	-FOLR2	PMID:15153070 PMID:16171773 PMID:1631094 PMID:4396284 PMID:6882460 PMID:962851
r0514	HC00340_m + HC00016_m <-- HC00396_m + HC00015_m	Dihydrofolate(m) + NADP+(m) <-- Folate(m) + NADPH(m)	EC:1.5.1.3	-18.4638	R02236		PMID:15153070 PMID:16171773 PMID:1631094 PMID:4396284 PMID:6882460 PMID:962851
r0515	HC00012_p + HC00343_p <=> HC00018_p + HC00670_p	ATP(p) + (R)-Mevalonate(p) <=> ADP(p) + (R)-5-Phosphomevalonate(p)	EC:2.7.1.36	-18.8406	R02245	MEVK1x	PMID:11108725 PMID:11111075 PMID:12121718 PMID:14730012 PMID:17180682 PMID:7904598
r0516	HC00348_c + HC00011_c --> HC00975_c	5,6-Dihydrouracil(c) + H2O(c) --> 3-Ureidopropionate(c)	EC:3.5.2.2	0	R02269	DHPM1	PMID:2827580
r0517	HC01496_m <=> HC00021_m + HC00349_m	2-Amino-3-oxoadipate(m) <=> CO2(m) + 5-Aminolevulinate(m)	EC:2.3.1.37	-12.9372	R02270		PMID:7592562
r0518	HC00034_c + HC00483_c <=> HC00102_c + HC00357_c	Glutamate(c) + 5-Formiminotetrahydrofolate(c) <=> THF(c) + N-Formimino-L-glutamate(c)	EC:2.1.2.5	-0.293076	R02287	-GluForTx	PMID:10773664 PMID:13672973 PMID:14697341 PMID:15272307 PMID:7050870 PMID:9677387
r0519	HC00011_c + HC01157_c <=> HC00357_c	H2O(c) + 4-Imidazolone-5-propanoate(c) <=> N-Formimino-L-glutamate(c)	EC:3.5.2.7	-59.3814	R02288	IZPN	PMID:13739526 PMID:13914653 UNIPROT:Q96NU7
r0520	HC01628_c + HC00019_c --> HC00230_c + HC00456_c	Nicotinate_D-ribonucleoside(c) + Pi(c) --> Nicotinate(c) + Ribose-1P(c)	EC:2.4.2.1	-5.6773	R02295	-NP1	PMID:2301 PMID:37803 UNIPROT:P00491
r0521	HC00838_c + HC00019_c <=> HC00320_c + HC00456_c	Xanthosine(c) + Pi(c) <=> Xanthine(c) + Ribose-1P(c)	EC:2.4.2.1	16.27	R02297	PUNP7	PMID:2301 PMID:37803 UNIPROT:P00491
r0522	HC01125_m <-- HC00360_m + HC00011_m	5-Formyl-THF(m) <-- 5,10-Methenyl-THF(m) + H2O(m)	EC:2.1.2.10	-5.89083	R02300		PMID:7916605
r0523	HC00012_m + HC01125_m --> HC00018_m + HC00019_m + HC00360_m	ATP(m) + 5-Formyl-THF(m) --> ADP(m) + Pi(m) + 5,10-Methenyl-THF(m)	EC:6.3.3.2	-34.4322	R02301		PMID:12207015 PMID:12764149 PMID:8522195
r0524	HC00483_c <=> HC00360_c + HC00024_c	5-Formiminotetrahydrofolate(c) <=> 5,10-Methenyl-THF(c) + NH3(c)	EC:4.3.1.4	42.0355	R02302	FTCD	PMID:10673422 PMID:10773664 PMID:14697341 PMID:15272307 PMID:7050870
r0525	HC00013_m + HC00011_m + HC00363_m <=> HC00034_m + HC01230_m + HC00014_m	NAD+(m) + H2O(m) + Saccharopine(m) <=> Glutamate(m) + 2-Aminoadipate_6-semialdehyde(m) + NADH(m)	EC:1.5.1.9	34.3611	R02313		PMID:235294 PMID:4774398
r0526	HC00011_m + HC00363_m + HC00016_m <=> HC00034_m + HC01230_m + HC00015_m	H2O(m) + Saccharopine(m) + NADP+(m) <=> Glutamate(m) + 2-Aminoadipate_6-semialdehyde(m) + NADPH(m)	EC:1.5.1.10	34.3611	R02315	SACCD4m	PMID:2117549
r0527	HC00011_c + HC00366_c <=> HC00703_c + HC00024_c	H2O(c) + Nicotinamide_D-ribonucleotide(c) <=> Nicotinate_ribonucleotide(c) + NH3(c)	EC:3.5.1.42	-19.7743	R02322		PMID:7021549
r0528	HC00012_c + HC00506_c <=> HC00018_c + HC00367_c	ATP(c) + dCDP(c) <=> ADP(c) + dCTP(c)	EC:2.7.4.6	0	R02326	NDPK7	PMID:11768308 PMID:2546816 PMID:2832402 UNIPROT:P15531
r0529	HC00012_c + HC00768_c <=> HC00018_c + HC00369_c	ATP(c) + dUDP(c) <=> ADP(c) + dUTP(c)	EC:2.7.4.6	0	R02331	NDPK6	PMID:132087
r0530	HC00012_m + HC00768_m --> HC00018_m + HC00369_m	ATP(m) + dUDP(m) --> ADP(m) + dUTP(m)	EC:2.7.4.6	0	R02331	NDPK6m	PMID:132087
r0531	HC00381_c + HC00369_c <=> HC00768_c + HC00060_c	Cytidine(c) + dUTP(c) <=> dUDP(c) + CMP(c)	EC:2.7.1.48	-18.8406	R02372		PMID:11306702 PMID:9923963 UNIPROT:Q9HA47
r0532	HC00385_r + 2 HC00162_r --> 2 HC00025_r + HC01616_r	Bilirubin(r) + 2 UDP-glucuronate(r) --> 2 UDP(r) + Bilirubin-bisglucuronoside(r)	EC:2.4.1.17	-22.3575	R02389	UGT1A2r	PMID:10575553 PMID:12920162 PMID:16399341
r0533	HC00033_r + HC00270_r <=> HC00020_r + HC00966_r	Acetyl-CoA(r) + L-Carnitine(r) <=> CoA(r) + O-Acetylcarnitine(r)	EC:2.3.1.7	-15.1311	R02396	CSNATer	PMID:14598172 PMID:2351134 PMID:6361812 PMID:8132483
r0534	HC00033_c + HC00270_c <=> HC00020_c + HC00966_c	Acetyl-CoA(c) + L-Carnitine(c) <=> CoA(c) + O-Acetylcarnitine(c)	EC:2.3.1.7	-15.1311	R02396	CSNATr	PMID:14598172 PMID:2351134 PMID:6361812 PMID:8132483
r0535	HC00033_m + HC00270_m <-- HC00020_m + HC00966_m	Acetyl-CoA(m) + L-Carnitine(m) <-- CoA(m) + O-Acetylcarnitine(m)	EC:2.3.1.7	-15.1311	R02396	-CSNATm	PMID:14598172 PMID:2351134 PMID:6361812 PMID:8132483
r0536	HC00033_p + HC00270_p <=> HC00020_p + HC00966_p	Acetyl-CoA(p) + L-Carnitine(p) <=> CoA(p) + O-Acetylcarnitine(p)	EC:2.3.1.7	-15.1311	R02396	CSNATp	PMID:14598172 PMID:2351134 PMID:6361812 PMID:8132483
r0537	HC00675_c <-- HC00293_c + HC00405_c	Sphinganine-1P(c) <-- Ethanolamine-P(c) + Hexadecanal(c)	EC:4.1.2.27	10.7182	R02464		PMID:11018465 PMID:2061324 PMID:5432798
r0538	HC00451_c <=> HC00021_c + HC00406_c	3-Sulfinoalanine(c) <=> CO2(c) + Hypotaurine(c)	EC:4.1.1.29		R02466	3SALACBOXL	PMID:1516767 PMID:6128735 PMID:6956856
r0539	HC00823_c + HC00017_c <=> HC00406_c	Cysteamine(c) + O2(c) <=> Hypotaurine(c)	EC:1.13.11.19		R02467		PMID:17153586 PMID:17581819 PMID:3657558 UNIPROT:Q96SZ5
r0540	HC00019_c + HC00410_c <=> HC00106_c + HC00489_c	Pi(c) + Deoxyuridine(c) <=> Uracil(c) + 2-Deoxy-D-ribose-1P(c)	EC:2.4.2.23	6.63189	R02484	DURIPP	PMID:14038100 PMID:14156740 PMID:6198074 PMID:7838140
r0541	HC00411_m + HC00329_m <=> HC00572_m + HC00021_m + HC00324_m	Glutaryl-CoA(m) + Ubiquinone(m) <=> Crotonyl-CoA(m) + CO2(m) + Ubiquinol(m)	EC:1.3.99.7	71.878	R02487		PMID:3081514
r0542	HC00012_c + HC00416_c --> HC00018_c + HC00475_c	ATP(c) + Pyridoxamine(c) --> ADP(c) + Pyridoxamine-P(c)	EC:2.7.1.35	-18.8406	R02493	PYDAMK	PMID:6088736
r0543	HC00423_c + HC00017_c <=> HC00635_c	Homogentisate(c) + O2(c) <=> 4-Maleylacetoacetate(c)	EC:1.13.11.5	-342.772	R02519	HGNTOR	PMID:7705358 PMID:9244427
r0544	HC00699_c + HC00017_c <=> HC00423_c + HC00021_c	4-Hydroxyphenylpyruvate(c) + O2(c) <=> Homogentisate(c) + CO2(c)	EC:1.13.11.27	-459.376	R02521	34HPPOR	PMID:2014797 PMID:3037254 PMID:4627454
r0545	HC00013_c + HC00011_c + HC00448_c <=> HC00014_c + HC01781_c	NAD+(c) + H2O(c) + Phenylacetaldehyde(c) <=> NADH(c) + Phenylacetate(c)	EC:1.2.1.5 EC:1.2.1.39	-41.0432	R02536		PMID:15230339
r0546	HC00013_m + HC00011_m + HC00448_m <=> HC00014_m + HC01781_m	NAD+(m) + H2O(m) + Phenylacetaldehyde(m) <=> NADH(m) + Phenylacetate(m)	EC:1.2.1.5 EC:1.2.1.39	-41.0432	R02536		PMID:15230339
r0547	HC00011_c + HC00448_c + HC00016_c <=> HC00015_c + HC01781_c	H2O(c) + Phenylacetaldehyde(c) + NADP+(c) <=> NADPH(c) + Phenylacetate(c)	EC:1.2.1.5	-41.0432	R02537		PMID:17379813 PMID:18621017
r0548	HC00011_m + HC00448_m + HC00016_m <=> HC00015_m + HC01781_m	H2O(m) + Phenylacetaldehyde(m) + NADP+(m) <=> NADPH(m) + Phenylacetate(m)	EC:1.2.1.5	-41.0432	R02537		PMID:17379813 PMID:18621017
r0549	HC00013_m + HC00011_m + HC00428_m <=> HC00284_m + HC00014_m	NAD+(m) + H2O(m) + 4-Aminobutanal(m) <=> 4-Aminobutyrate(m) + NADH(m)	EC:1.2.1.3 EC:1.2.1.19	-41.0432	R02549		PMID:2925663 PMID:8155713 PMID:8269919 PMID:8786138 PMID:9417993
r0550	HC00431_c + HC00011_c <=> HC01493_c + HC00024_c	Deoxyadenosine(c) + H2O(c) <=> Deoxyinosine(c) + NH3(c)	EC:3.5.4.4	-35.5166	R02556	DADA	PMID:12381379 PMID:4625871 PMID:9388
r0551	HC00431_c + HC00019_c <=> HC00489_c + HC00144_c	Deoxyadenosine(c) + Pi(c) <=> 2-Deoxy-D-ribose-1P(c) + Adenine(c)	Enzyme catalyzed	16.51	R02557	PUNP2	PMID:2301 PMID:37803 UNIPROT:P00491
r0552	HC00013_c + HC00011_c + HC00435_c <=> HC00515_c + HC00014_c	NAD+(c) + H2O(c) + Betaine_aldehyde(c) <=> Betaine(c) + NADH(c)	EC:1.2.1.8	-41.0432	R02565		PMID:10505788 PMID:7646513
r0553	HC00011_c + HC00435_c + HC00016_c <=> HC00515_c + HC00015_c	H2O(c) + Betaine_aldehyde(c) + NADP+(c) <=> Betaine(c) + NADPH(c)	EC:1.2.1.8	-41.0432	R02566		PMID:10505788 PMID:7646513
r0554	HC00662_c <-- HC00109_c + HC00436_c	Fructose-1P(c) <-- DHAP(c) + Glyceraldehyde(c)	EC:4.1.2.13	18.0451	R02568	FBA2	PMID:5114731 PMID:5655259 PMID:6054986
r0555	HC00033_m + HC00437_m <-- HC00020_m + HC00682_m	Acetyl-CoA(m) + Dihydrolipoamide(m) <-- CoA(m) + S-Acetyldihydrolipoamide(m)	EC:2.3.1.12	0	R02569		PMID:12108679 PMID:14741190
r0556	HC00437_m + HC00093_m <=> HC00020_m + HC00695_m	Dihydrolipoamide(m) + Succinyl-CoA(m) <=> CoA(m) + S-Succinyldihydrolipoamide(m)	EC:2.3.1.61	0	R02570		PMID:8076640 PMID:9620315
r0557	HC00411_m + HC00437_m <-- HC00020_m + HC01712_m	Glutaryl-CoA(m) + Dihydrolipoamide(m) <-- CoA(m) + S-Glutaryldihydrolipoamide(m)	EC:2.3.1.61	0	R02571		PMID:9620315
r0558	HC01522_c + HC00013_c + HC00011_c <=> HC00460_c + HC00014_c	Gentisate_aldehyde(c) + NAD+(c) + H2O(c) <=> 2,5-Dihydroxybenzoate(c) + NADH(c)	EC:1.2.1.29	-41.0432	R02655		PMID:11569919 PMID:16143537
r0559	HC00460_c + HC00036_c <=> HC01522_c + HC00017_c + HC00011_c	2,5-Dihydroxybenzoate(c) + H2O2(c) <=> Gentisate_aldehyde(c) + O2(c) + H2O(c)	EC:1.2.3.1	173.805	R02657		PMID:11569919 PMID:16143537
r0560	HC00462_m + HC00329_m --> HC01122_m + HC00324_m	Isobutyryl-CoA(m) + Ubiquinone(m) --> Methacrylyl-CoA(m) + Ubiquinol(m)	EC:1.3.99.2	-327.046	R02660		PMID:12855692 PMID:6401712 PMID:6874697 PMID:3597357
r0561	HC00462_m + HC00437_m <-- HC00020_m + HC01292_m	Isobutyryl-CoA(m) + Dihydrolipoamide(m) <-- CoA(m) + S-(2-Methylpropanoyl)-dihydrolipoamide(m)	EC:2.3.1.168	0	R02662		PMID:10966480 PMID:1429740 PMID:1943690 PMID:7963542
r0562	HC00464_c + HC00017_c <=> HC01288_c	3-Hydroxyanthranilate(c) + O2(c) <=> 2-Amino-3-carboxymuconate_semialdehyde(c)	EC:1.13.11.6	-301.49	R02665	3HAO	PMID:12007609
r0563	HC00011_c + HC01079_c <=> HC00464_c + HC00048_c	H2O(c) + 3-Hydroxy-L-kynurenine(c) <=> 3-Hydroxyanthranilate(c) + Alanine(c)	EC:3.7.1.3	-53.6455	R02668	HKYNH
r0564	HC00472_c <=> HC00533_c + HC00021_c	5-Hydroxy-L-tryptophan(c) <=> Serotonin(c) + CO2(c)	EC:4.1.1.28	-12.9372	R02701	5HLTDL	PMID:11513473
r0565	HC00012_c + HC00474_c --> HC00018_c + HC01257_c	ATP(c) + N-Acetyl-D-mannosamine(c) --> ADP(c) + N-Acetylmannosamine-6P(c)	EC:2.7.1.60	-18.8406	R02705	AMANK	PMID:10431835 PMID:6303311
r0566	HC00478_c + HC00011_c --> HC00838_c + HC00019_c	Xanthosine-5P(c) + H2O(c) --> Xanthosine(c) + Pi(c)	EC:3.1.3.5	-13.6	R02719	NTD10	PMID:11690631 PMID:17405878 PMID:6284244 PMID:7999131 UNIPROT:P21589 UNIPROT:Q96P26
r0567	HC00484_c + HC00011_c --> HC00088_c + HC00019_c	Fructose-2,6PP(c) + H2O(c) --> Fructose-6P(c) + Pi(c)	EC:3.1.3.46	-9.70082	R00763	FBP26	PMID:11245921 PMID:12379646 PMID:15170386 PMID:15581487 PMID:16316985 PMID:2837207
r0568	HC00487_c --> HC00099_c + HC00856_c	gamma-Glutamyl-cysteine(c) --> Cysteine(c) + 5-Oxoproline(c)	EC:2.3.2.4	-13.1466	R02743		PMID:6137189
r0569	HC00019_c + HC01493_c <=> HC00238_c + HC00489_c	Pi(c) + Deoxyinosine(c) <=> Hypoxanthine(c) + 2-Deoxy-D-ribose-1P(c)	Enzyme catalyzed	6.63189	R02748	PUNP6	PMID:2301 PMID:37803 UNIPROT:P00491
r0570	HC00489_c <=> HC00490_c	2-Deoxy-D-ribose-1P(c) <=> 2-Deoxy-D-ribose-5P(c)	EC:5.4.2.7	0	R02749		PMID:3023765
r0571	HC00495_m + HC00011_m <=> HC00900_m + HC00020_m	Methylmalonyl-CoA(m) + H2O(m) <=> Methylmalonate(m) + CoA(m)	EC:3.1.2.17	-24.1034	R02764		PMID:3071714 PMID:6885824
r0572	HC00721_m <=> HC00495_m	(R)-Methylmalonyl-CoA(m) <=> Methylmalonyl-CoA(m)	EC:5.1.99.1	0	R02765	MMEm	PMID:11481338 PMID:2862845 PMID:3071715
r0573	HC00012_r + HC00502_r + HC00020_r <=> HC00030_r + HC00023_r + HC00844_r	ATP(r) + Cholate(r) + CoA(r) <=> AMP(r) + PPi(r) + Choloyl-CoA(r)	EC:6.2.1.7	-10.4084	R02794		PMID:10749848 PMID:10884298 PMID:438652
r0574	HC00683_c + HC00269_c <=> HC00165_c + HC00525_c	S-Adenosylmethioninamine(c) + Spermidine(c) <=> 5-Methylthioadenosine(c) + Spermine(c)	EC:2.5.1.22	-43.7939	R02869	SPRMS	PMID:2730590 PMID:3109311
r0575	HC01118_r + HC00015_r <=> HC00023_r + HC00526_r + HC00016_r	Presqualene-PP(r) + NADPH(r) <=> PPi(r) + Squalene(r) + NADP+(r)	EC:2.5.1.21	-50.744	R02872		PMID:10449533 PMID:1527001 PMID:7864626 PMID:8509416
r0576	HC00526_r + HC00015_r + HC00017_r <=> HC00011_r + HC00645_r + HC00016_r	Squalene(r) + NADPH(r) + O2(r) <=> H2O(r) + Squalene_2,3-oxide(r) + NADP+(r)	EC:1.14.99.7	-413.307	R02874	SQLEr	PMID: PMID:10484604 PMID:10666321 PMID:11108725 PMID:7946524 PMID:8993542
r0577	HC01157_c <=> HC00534_c + HC00011_c	4-Imidazolone-5-propanoate(c) <=> Urocanate(c) + H2O(c)	EC:4.2.1.49	11.61	R02914	-URCN	PMID:14702039
r0578	HC00012_c + HC00554_c <=> HC00018_c + HC00681_c	ATP(c) + Pantetheine(c) <=> ADP(c) + Phosphopantetheine(c)	EC:2.7.1.33	-18.8406	R02971		PMID:13163064 PMID:15105273 PMID:15659606
r0579	HC00012_m + HC00554_m <=> HC00018_m + HC00681_m	ATP(m) + Pantetheine(m) <=> ADP(m) + Phosphopantetheine(m)	EC:2.7.1.33	-18.8406	R02971		PMID:13163064 PMID:15105273 PMID:15659606
r0580	HC01231_c <=> HC00021_c + HC00554_c	N-Pantothenoylcysteine(c) <=> CO2(c) + Pantetheine(c)	EC:4.1.1.30	-12.9372	R02972		PMID:13163064
r0581	HC00011_c + HC00554_c <=> HC00568_c + HC00823_c	H2O(c) + Pantetheine(c) <=> Pantothenate(c) + Cysteamine(c)	EC:3.5.1.-	-1.93849	R02973	PNTEH	PMID:13163064
r0582	HC00012_c + HC00556_c --> HC00018_c + HC00675_c	ATP(c) + Sphinganine(c) --> ADP(c) + Sphinganine-1P(c)	EC:2.7.1.91	-18.8406	R02976	SLCBK1	PMID:10802064 PMID:11410609 PMID:2061324
r0583	HC00556_c + HC00016_c <=> HC01019_c + HC00015_c	Sphinganine(c) + NADP+(c) <=> 3-Dehydrosphinganine(c) + NADPH(c)	EC:1.1.1.102	15.7424	R02978	-3DSPHR	PMID:1317856
r0584	HC00011_c + HC00564_c <=> HC00030_c + HC00703_c	H2O(c) + Deamido-NAD(c) <=> AMP(c) + Nicotinate_ribonucleotide(c)	EC:3.6.1.9	-38.9917	R03004		PMID:11579996 PMID:11946484
r0585	HC00012_c + HC00703_c --> HC00023_c + HC00564_c	ATP(c) + Nicotinate_ribonucleotide(c) --> PPi(c) + Deamido-NAD(c)	EC:2.7.7.18	4.47988	R03005	NNAT	UNIPROT:Q96T66 UNIPROT:Q9BZQ4 UNIPROT:Q9HAN9
r0586	HC00012_c + HC00568_c --> HC00018_c + HC01127_c	ATP(c) + Pantothenate(c) --> ADP(c) + D-4-Phosphopantothenate(c)	EC:2.7.1.33	-18.8406	R03018	PNTK	PMID:10625688 PMID:11923312 PMID:13630913 PMID:15105273 PMID:15659606 PMID:15893380 PMID:16040613 PMID:17242360 PMID:2995137 PMID:2999132 PMID:4337331 PMID:7084227
r0587	HC01104_s + HC00011_s <=> HC00570_s + HC00019_s	4-Nitrophenyl-P(s) + H2O(s) <=> PNP(s) + Pi(s)	EC:3.1.3.2 EC:3.1.3.41 EC:3.1.3.1	-9.70082	R03024		PMID:11797369 PMID:1730777 PMID:388794
r0588	HC00686_m <=> HC00572_m + HC00011_m	(S)-3-Hydroxybutyryl-CoA(m) <=> Crotonyl-CoA(m) + H2O(m)	EC:4.2.1.17	9.05605	R03026	ECOAH1m	PMID:1735445 PMID:8012501 PMID:8188243
r0589	HC00012_c + HC00681_c --> HC00023_c + HC00575_c	ATP(c) + Phosphopantetheine(c) --> PPi(c) + Dephospho-CoA(c)	EC:2.7.7.3	4.47988	R03035	PTPAT	PMID:11923312 PMID:11994049 PMID:13163064 PMID:15893380
r0590	HC00012_m + HC00681_m --> HC00023_m + HC00575_m	ATP(m) + Phosphopantetheine(m) --> PPi(m) + Dephospho-CoA(m)	EC:2.7.7.3	4.47988	R03035		PMID:11923312 PMID:11994049 PMID:13163064 PMID:15893380
r0591	HC00011_c + HC00575_c <=> HC00681_c + HC00030_c	H2O(c) + Dephospho-CoA(c) <=> Phosphopantetheine(c) + AMP(c)	EC:3.6.1.9	-38.9917	R03036		PMID:11579996 PMID:11946484
r0592	HC01557_m <-- HC00011_m + HC00579_m	3-Hydroxypropionyl-CoA(m) <-- H2O(m) + Acrylyl-CoA(m)	EC:4.2.1.17	-1.28535	R03045	-PRPNCOAHYDm	PMID:10671535
r0593	HC00582_c + HC00011_c --> HC01371_c	Dihydrothymine(c) + H2O(c) --> 3-Ureidoisobutyrate(c)	EC:3.5.2.2	-22.1189	R03055	DHPM2	PMID:17065093 UNIPROT:Q14117
r0594	HC01230_c + HC00013_c + HC00011_c <=> HC00014_c + HC00599_c	2-Aminoadipate_6-semialdehyde(c) + NAD+(c) + H2O(c) <=> NADH(c) + L-2-Aminoadipate(c)	EC:1.2.1.31	-41.0432	R03102		PMID:2160277
r0595	HC00600_c + HC00096_c --> HC00032_c + HC01501_c	Mercaptopyruvate(c) + Sulfite(c) --> Pyruvate(c) + H2S2O3(c)	EC:2.8.1.2	-44.4052	R03105		PMID:1953758 PMID:851908
r0596	HC00625_m + HC00020_m <-- HC01557_m + HC00011_m	Hydracrylate(m) + CoA(m) <-- 3-Hydroxypropionyl-CoA(m) + H2O(m)	EC:3.1.2.4	24.1034	R03158		PMID:10989434 PMID:8188708 PMID:8824301
r0597	HC00012_c + HC00626_c <-- HC00018_c + HC01030_c	ATP(c) + 6-Deoxy-L-galactose(c) <-- ADP(c) + L-Fucose-1P(c)	EC:2.7.1.52	-18.8406	R03161	FK	PMID:12056818 PMID:12413479
r0598	HC00626_c --> HC00832_c	6-Deoxy-L-galactose(c) --> L-Fuculose(c)	EC:5.3.1.25	0	R03163		PMID:457669 PMID:5050937
r0599	HC00628_c --> HC00643_c + HC00011_c	Hydroxymethylbilane(c) --> UroporphyrinogenIII(c) + H2O(c)	EC:4.2.1.75	241.257	R03165	UPP3S	PMID:3138984 PMID:6466301 PMID:7092213
r0600	HC00139_m + HC00020_m + HC00013_m <=> HC00462_m + HC00021_m + HC00014_m	3-Methyl-2-oxobutyrate(m) + CoA(m) + NAD+(m) <=> Isobutyryl-CoA(m) + CO2(m) + NADH(m)	EC:1.2.1.25	-34.0638	R03171	OIVD2m
r0601	HC00211_m + HC00020_m + HC00013_m <=> HC01021_m + HC00021_m + HC00014_m	4-Methyl-2-oxopentanoate(m) + CoA(m) + NAD+(m) <=> Isovaleryl-CoA(m) + CO2(m) + NADH(m)	EC:1.2.1.25	-34.0638	R03171	OIVD1m
r0602	HC01123_m + HC00020_m + HC00013_m <=> HC00632_m + HC00021_m + HC00014_m	2-Oxo-3-methylvalerate(m) + CoA(m) + NAD+(m) <=> 2-Methylbutyryl-CoA(m) + CO2(m) + NADH(m)	EC:1.2.1.25	-34.0638	R03171	OIVD3m
r0603	HC00632_m + HC00329_m <=> HC01102_m + HC00324_m	2-Methylbutyryl-CoA(m) + Ubiquinone(m) <=> Tiglyl-CoA(m) + Ubiquinol(m)	EC:1.3.99.12	72.841	R03172		PMID:6401712
r0604	HC00632_m + HC00437_m <-- HC01376_m + HC00020_m	2-Methylbutyryl-CoA(m) + Dihydrolipoamide(m) <-- S-(2-Methylbutanoyl)-dihydrolipoamide(m) + CoA(m)	EC:2.3.1.168	0	R03174		PMID:1943690
r0605	HC00635_c <=> HC00648_c	4-Maleylacetoacetate(c) <=> Fumarylacetoacetate(c)	EC:5.2.1.2	0	R03181	MACACI
r0606	HC00643_c --> HC01085_c + 4 HC00021_c	UroporphyrinogenIII(c) --> CoproporphyrinogenIII(c) + 4 CO2(c)	EC:4.1.1.37	3.344	R03197
r0607	HC00645_r <=> HC00833_r	Squalene_2,3-oxide(r) <=> Lanosterol(r)	EC:5.4.99.7	-362.451	R03199	LNSTLSr	PMID: PMID:10484604 PMID:11108725 PMID:7639730 PMID:7946524 PMID:8993542
r0608	HC01085_c + HC00017_c --> HC00656_c + 2 HC00021_c + 2 HC00011_c	CoproporphyrinogenIII(c) + O2(c) --> Protoporphyrinogen_IX(c) + 2 CO2(c) + 2 H2O(c)	EC:1.3.3.3	-305.75	R03220		PMID:11248690 PMID:16176984 PMID:16239244
r0609	2 HC00656_m + 3 HC00017_m --> 2 HC00905_m + 6 HC00011_m	2 Protoporphyrinogen_IX(m) + 3 O2(m) --> 2 Protoporphyrin(m) + 6 H2O(m)	EC:1.3.3.4	-1240.75	R03222	PPPGOm	PMID:14535846 PMID:16621625 PMID:9578577
r0610	HC00664_c + HC00066_c <=> HC00110_c + HC01180_c	D-Tagatose-6P(c) + CTP(c) <=> CDP(c) + Tagatose-1,6PP(c)	EC:2.7.1.11	-18.8406	R03237		PMID:131802 PMID:1810251 PMID:193556 PMID:2987258 PMID:6091737
r0611	HC00664_c + HC00084_c <=> HC00104_c + HC01180_c	D-Tagatose-6P(c) + ITP(c) <=> IDP(c) + Tagatose-1,6PP(c)	EC:2.7.1.11	-18.8406	R03239		PMID:131802 PMID:1810251
r0612	HC00012_p + HC00670_p <=> HC00018_p + HC00685_p	ATP(p) + (R)-5-Phosphomevalonate(p) <=> ADP(p) + (R)-5-Diphosphomevalonate(p)	EC:2.7.4.2	0	R03245	PMEVKx	PMID:10191291 PMID:11108725 PMID:12121718 PMID:14729858 PMID:17180682 PMID:8663599
r0613	HC01276_c <=> HC00021_c + HC00681_c	(R)-4-Phosphopantothenoyl-cysteine(c) <=> CO2(c) + Phosphopantetheine(c)	EC:4.1.1.36	-12.9372	R03269	PPCDC	PMID:11923312 PMID:13630913 PMID:15893380 PMID:4459135 PMID:6061681
r0614	HC01276_m <=> HC00021_m + HC00681_m	(R)-4-Phosphopantothenoyl-cysteine(m) <=> CO2(m) + Phosphopantetheine(m)	EC:4.1.1.36	-12.9372	R03269		PMID:11923312 PMID:13630913 PMID:15893380 PMID:4459135 PMID:6061681
r0615	HC00013_c + HC00690_c <=> HC01261_c + HC00014_c	NAD+(c) + trans-4-Hydroxy-L-proline(c) <=> L-1-Pyrroline-3-hydroxy-5-carboxylate(c) + NADH(c)	EC:1.5.1.2	-4.14493	R03291		PMID:12514185 PMID:3768405 PMID:6250440 PMID:675382
r0616	HC00013_m + HC00690_m <=> HC01261_m + HC00014_m	NAD+(m) + trans-4-Hydroxy-L-proline(m) <=> L-1-Pyrroline-3-hydroxy-5-carboxylate(m) + NADH(m)	EC:1.5.1.2	-4.14493	R03291		PMID:12514185 PMID:3768405 PMID:6250440 PMID:675382
r0617	HC00690_c + HC00016_c <=> HC01261_c + HC00015_c	trans-4-Hydroxy-L-proline(c) + NADP+(c) <=> L-1-Pyrroline-3-hydroxy-5-carboxylate(c) + NADPH(c)	EC:1.5.1.2	-4.14493	R03293		PMID:12514185 PMID:3768405 PMID:6250440 PMID:675382
r0618	HC00690_m + HC00016_m <=> HC01261_m + HC00015_m	trans-4-Hydroxy-L-proline(m) + NADP+(m) <=> L-1-Pyrroline-3-hydroxy-5-carboxylate(m) + NADPH(m)	EC:1.5.1.2	-4.14493	R03293		PMID:12514185 PMID:3768405 PMID:6250440 PMID:675382
r0619	HC00694_m + HC00019_m + HC00016_m <-- HC00015_m + HC01092_m	L-Glutamate_5-semialdehyde(m) + Pi(m) + NADP+(m) <-- NADPH(m) + Glutamyl-5P(m)	EC:1.2.1.41	-1.4905	R03313	-G5SDym	PMID:10736367 PMID:8761662
r0620	HC01435_m + HC00225_m <=> HC00695_m + HC00071_m	3-Carboxy-1-hydroxypropyl-ThPP(m) + Lipoamide(m) <=> S-Succinyldihydrolipoamide(m) + Thiamin-PP(m)	EC:1.2.4.2	-11.7817	R03316		PMID:10676873
r0621	HC00103_c <=> HC00094_c	Glucose-1P(c) <=> Glucose-6P(c)	EC:5.4.2.2 EC:5.4.2.6	-7.06	R00959	PGMT	PMID:600270
r0622	HC00703_c + HC00011_c --> HC01628_c + HC00019_c	Nicotinate_ribonucleotide(c) + H2O(c) --> Nicotinate_D-ribonucleoside(c) + Pi(c)	EC:3.1.3.5	-9.70082	R03346	NT5C	PMID:11690631 PMID:17405878 PMID:6284244 PMID:7999131 UNIPROT:P21589 UNIPROT:Q96P26
r0623	HC00703_c + HC00023_c + HC00021_c <=> HC01168_c + HC00117_c	Nicotinate_ribonucleotide(c) + PPi(c) + CO2(c) <=> Quinolinate(c) + PRPP(c)	EC:2.4.2.19	-0.334944	R03348		PMID:17868694
r0624	HC00296_m + HC00020_m + HC00013_m <=> HC00721_m + HC00014_m	2-Methyl-3-oxopropanoate(m) + CoA(m) + NAD+(m) <=> (R)-Methylmalonyl-CoA(m) + NADH(m)	Enzyme catalyzed	-16.9398	R03381	MMTSADm	PMID:10989432 PMID:2768248
r0625	HC00013_c + HC00011_c + HC00757_c --> HC01340_c + HC00014_c	NAD+(c) + H2O(c) + 3alpha,7alpha,12alpha-Trihydroxy-5beta-cholestan-26-al(c) --> 3alpha,7alpha,12alpha-Trihydroxy-5beta-cholestanate(c) + NADH(c)	EC:1.2.1.40	-41.0432	R03506		PMID:1591235 PMID:5723340 PMID:5914340
r0626	HC01455_c + HC00013_c --> HC00014_c + HC00757_c	5beta-Cholestane-3alpha,7alpha,12alpha,26-tetrol(c) + NAD+(c) --> NADH(c) + 3alpha,7alpha,12alpha-Trihydroxy-5beta-cholestan-26-al(c)	EC:1.1.1.161	21.8551	R03507		PMID:1591235 PMID:6338006
r0627	HC01444_s + HC00011_s <=> HC00122_s + HC00114_s	Galactosylglycerol(s) + H2O(s) <=> Galactose(s) + Glycerol(s)	EC:3.2.1.22 EC:3.2.1.23	-13.0335	R01104		PMID:3569296
r0628	HC00101_p + HC00844_p <-- HC00020_p + HC01473_p	Propanoyl-CoA(p) + Choloyl-CoA(p) <-- CoA(p) + 3alpha,7alpha,12alpha-Trihydroxy-5beta-24-oxocholestanoyl-CoA(p)	EC:2.3.1.16	21.964	R03719	-SCPx	PMID:1121274 PMID:11356164 PMID:6378901
r0629	HC00844_c + HC00045_c <=> HC00020_c + HC00863_c	Choloyl-CoA(c) + Glycine(c) <=> CoA(c) + Glycocholate(c)	EC:2.3.1.65	-22.1649	R03720		PMID:10884298 PMID:12239217 PMID:12543708 PMID:15026425 PMID:3741411 PMID:6884990
r0630	HC00844_c + HC00222_c <=> HC00020_c + HC01378_c	Choloyl-CoA(c) + Taurine(c) <=> CoA(c) + Taurocholate(c)	EC:2.3.1.65	-22.1649	R03720		PMID:10884298 PMID:12239217 PMID:12543708 PMID:15026425 PMID:3741411 PMID:6884990
r0631	HC00844_p + HC00222_p --> HC00020_p + HC01378_p	Choloyl-CoA(p) + Taurine(p) --> CoA(p) + Taurocholate(p)	EC:2.3.1.65	-22.1649	R03720	BAAT2x	PMID:10884298 PMID:12239217 PMID:12543708 PMID:15026425 PMID:3741411 PMID:6884990
r0632	HC00847_r + HC00016_r <=> HC01373_r + HC00015_r	Desmosterol(r) + NADP+(r) <=> 7-Dehydrodesmosterol(r) + NADPH(r)	EC:1.3.1.21	128.868	R03724	-DHCR71r	PMID:15670717 PMID:9465114
r0633	HC00869_m + HC00016_m <=> HC01415_m + HC00015_m	Octanoyl-CoA(m) + NADP+(m) <=> (2E)-Octenoyl-CoA(m) + NADPH(m)	EC:1.3.1.38	69.2915	R03776		PMID:12654921
r0634	HC00033_m + HC00869_m <=> HC00020_m + HC01404_m	Acetyl-CoA(m) + Octanoyl-CoA(m) <=> CoA(m) + 3-Oxodecanoyl-CoA(m)	EC:2.3.1.16	29.5421	R03778		PMID:1121274 PMID:1679347 PMID:3194209 PMID:6378901 PMID:8241273
r0635	HC00033_p + HC00869_p <-- HC00020_p + HC01404_p	Acetyl-CoA(p) + Octanoyl-CoA(p) <-- CoA(p) + 3-Oxodecanoyl-CoA(p)	EC:2.3.1.16	29.5421	R03778	-ACACT4p	PMID:1121274 PMID:1679347 PMID:3194209 PMID:6378901 PMID:8241273
r0636	HC00270_m + HC00869_m <-- HC01007_m + HC00020_m	L-Carnitine(m) + Octanoyl-CoA(m) <-- L-Octanoylcarnitine(m) + CoA(m)	EC:2.3.1.137	-15.1311	R03779		PMID:1735445 PMID:1988962 PMID:2355017 PMID:6361812 PMID:7892212
r0637	HC00270_p + HC00869_p --> HC01007_p + HC00020_p	L-Carnitine(p) + Octanoyl-CoA(p) --> L-Octanoylcarnitine(p) + CoA(p)	EC:2.3.1.137	-15.1311	R03779		PMID:1735445 PMID:1988962 PMID:2355017 PMID:6361812 PMID:7892212
r0638	HC00850_m + HC00016_m <=> HC01078_m + HC00015_m	Lauroyl-CoA(m) + NADP+(m) <=> (2E)-Dodecenoyl-CoA(m) + NADPH(m)	EC:1.3.1.38	69.2915	R03856		PMID:12654921
r0639	HC00850_m + HC00033_m <-- HC00020_m + HC01400_m	Lauroyl-CoA(m) + Acetyl-CoA(m) <-- CoA(m) + 3-Oxotetradecanoyl-CoA(m)	EC:2.3.1.16	29.72	R03858		PMID:1121274 PMID:1679347 PMID:3194209 PMID:6378901 PMID:8241273
r0640	HC00850_p + HC00033_p <-- HC00020_p + HC01400_p	Lauroyl-CoA(p) + Acetyl-CoA(p) <-- CoA(p) + 3-Oxotetradecanoyl-CoA(p)	EC:2.3.1.16	29.72	R03858	-ACACT6p	PMID:1121274 PMID:1679347 PMID:3194209 PMID:6378901 PMID:8241273
r0641	HC00898_c + HC00011_c <=> HC01664_c + HC00034_c	Leukotriene_C4(c) + H2O(c) <=> LTD4(c) + Glutamate(c)	EC:2.3.2.2	-1.93849	R03867		PMID:1968061
r0642	HC00296_c + HC00013_c + HC00011_c <=> HC00900_c + HC00014_c	2-Methyl-3-oxopropanoate(c) + NAD+(c) + H2O(c) <=> Methylmalonate(c) + NADH(c)	EC:1.2.1.3	-41.0432	R03869		PMID:10947204 PMID:10989432 PMID:1527093 PMID:16683190 PMID:8120000 PMID:8155713 PMID:8634152 PMID:9787093
r0643	HC00296_m + HC00013_m + HC00011_m <=> HC00900_m + HC00014_m	2-Methyl-3-oxopropanoate(m) + NAD+(m) + H2O(m) <=> Methylmalonate(m) + NADH(m)	EC:1.2.1.3	-41.0432	R03869		PMID:10947204 PMID:10989432 PMID:1527093 PMID:16683190 PMID:8120000 PMID:8155713 PMID:8634152 PMID:9787093
r0644	HC00900_c + HC00036_c <=> HC00296_c + HC00017_c + HC00011_c	Methylmalonate(c) + H2O2(c) <=> 2-Methyl-3-oxopropanoate(c) + O2(c) + H2O(c)	EC:1.2.3.1	110.15	R03871		PMID:11569919 PMID:16143537
r0645	HC01186_c + HC00013_c + HC00011_c <=> HC00907_c + HC00014_c	2-Aminomuconate_semialdehyde(c) + NAD+(c) + H2O(c) <=> 2-Aminomuconate(c) + NADH(c)	EC:1.2.1.32	-46.2348	R03889
r0646	HC00985_c + HC00011_c <=> HC01553_c + HC00048_c	L-Formylkynurenine(c) + H2O(c) <=> Formylanthranilate(c) + Alanine(c)	EC:3.7.1.3	-53.6455	R03936	LFORKYNHYD	PMID:11354681 PMID:162555 PMID:17334708 PMID:1772066 UNIPROT:Q16719
r0647	HC00945_c + HC00011_c <=> HC01547_c	Xanthurenate(c) + H2O(c) <=> 4-(2-Amino-3-hydroxyphenyl)-2,4-dioxobutanoate(c)	Spontaneous reaction	57.7234	R03954		PMID:18124509 PMID:6027578
r0648	HC00955_s + HC00034_s <=> HC01577_s + HC00011_s	L-3-Cyanoalanine(s) + Glutamate(s) <=> gamma-Glutamyl-beta-cyanoalanine(s) + H2O(s)	EC:2.3.2.2	1.93849	R03970		PMID:1968061
r0649	HC00955_s + HC00034_s <=> HC01700_s + HC00011_s + HC00021_s	L-3-Cyanoalanine(s) + Glutamate(s) <=> gamma-Glutamyl-3-aminopropiononitrile(s) + H2O(s) + CO2(s)	EC:2.3.2.2	-10.9987	R03971		PMID:1968061
r0650	HC00012_r + HC00020_r + HC00958_r <=> HC00030_r + HC00023_r + HC01426_r	ATP(r) + CoA(r) + Chenodiol(r) <=> AMP(r) + PPi(r) + Chenodeoxycholoyl-CoA(r)	EC:6.2.1.7	-10.4084	R03974		PMID:10749848 PMID:10884298 PMID:15026425 PMID:438652 PMID:6173037
r0651	HC00012_c + HC00020_c + HC00958_c <=> HC00030_c + HC00023_c + HC01426_c	ATP(c) + CoA(c) + Chenodiol(c) <=> AMP(c) + PPi(c) + Chenodeoxycholoyl-CoA(c)	EC:6.2.1.7	-10.4084	R03974		PMID:10749848 PMID:10884298 PMID:15026425 PMID:438652 PMID:6173037
r0652	HC00971_m + HC00016_m <=> HC01412_m + HC00015_m	Myristoyl-CoA(m) + NADP+(m) <=> (2E)-Tetradecenoyl-CoA(m) + NADPH(m)	EC:1.3.1.38	69.2915	R03989		PMID:12654921
r0653	HC00971_m + HC00033_m <-- HC00020_m + HC01398_m	Myristoyl-CoA(m) + Acetyl-CoA(m) <-- CoA(m) + 3-Oxopalmitoyl-CoA(m)	EC:2.3.1.16	29.5421	R03991		PMID:10706581 PMID:1121274 PMID:1679347 PMID:3194209 PMID:6378901 PMID:8241273
r0654	HC00971_p + HC00033_p <-- HC00020_p + HC01398_p	Myristoyl-CoA(p) + Acetyl-CoA(p) <-- CoA(p) + 3-Oxopalmitoyl-CoA(p)	EC:2.3.1.16	29.5421	R03991	-ACACT7p	PMID:10706581 PMID:1121274 PMID:1679347 PMID:3194209 PMID:6378901 PMID:8241273
r0655	HC01021_m + HC00329_m <=> HC01047_m + HC00324_m	Isovaleryl-CoA(m) + Ubiquinone(m) <=> 3-Methylcrotonyl-CoA(m) + Ubiquinol(m)	EC:1.3.99.10	72.841	R04095		PMID:3597357 PMID:9214289
r0656	HC01021_m + HC00437_m <-- HC01377_m + HC00020_m	Isovaleryl-CoA(m) + Dihydrolipoamide(m) <-- S-(3-Methylbutanoyl)-dihydrolipoamide(m) + CoA(m)	EC:2.3.1.168	0	R04097		PMID:1943690
r0657	HC01022_m <=> HC01078_m	(3Z)-Dodecenoyl-CoA(m) <=> (2E)-Dodecenoyl-CoA(m)	EC:5.3.3.8	-6.48954	R04100	-DCIm	PMID:8486162
r0658	HC00012_m + HC01047_m + HC00253_m <=> HC00018_m + HC00019_m + HC01081_m	ATP(m) + 3-Methylcrotonyl-CoA(m) + HCO3-(m) <=> ADP(m) + Pi(m) + 3-Methylglutaconyl-CoA(m)	EC:6.4.1.4	-4.49662	R04138	MCCCrm	PMID:11401427
r0659	HC00012_c + HC01053_c + HC00045_c <=> HC00018_c + HC00019_c + HC01190_c	ATP(c) + 5-Phosphoribosylamine(c) + Glycine(c) <=> ADP(c) + Pi(c) + GAR(c)	EC:6.3.4.13	-26.6029	R04144	PRAGSr	PMID:8299947
r0660	HC01401_m <=> HC01078_m + HC00011_m	(S)-3-Hydroxydodecanoyl-CoA(m) <=> (2E)-Dodecenoyl-CoA(m) + H2O(m)	EC:4.2.1.17	9.05605	R04170		PMID:8012501 PMID:8188243
r0661	HC01401_p <-- HC01078_p + HC00011_p	(S)-3-Hydroxydodecanoyl-CoA(p) <-- (2E)-Dodecenoyl-CoA(p) + H2O(p)	EC:4.2.1.17	9.05605	R04170		PMID:8012501 PMID:8188243
r0662	HC00035_c + HC01079_c <=> HC01547_c + HC00034_c	AKG(c) + 3-Hydroxy-L-kynurenine(c) <=> 4-(2-Amino-3-hydroxyphenyl)-2,4-dioxobutanoate(c) + Glutamate(c)	EC:2.6.1.7	0	R04171	3HKYNAKGAT	PMID:1017797 UNIPROT:Q16773 UNIPROT:Q8N5Z0
r0663	HC00621_c + HC00035_c <-- HC01082_c + HC00034_c	3-Phosphoserine(c) + AKG(c) <-- 3-Phosphonooxypyruvate(c) + Glutamate(c)	EC:2.6.1.52	6.68	R04173	-PSERT	PMID:12633500 PMID:6089514
r0664	HC00013_m + HC01287_m <=> HC01101_m + HC00014_m	NAD+(m) + (S)-3-Hydroxy-2-methylbutyryl-CoA(m) <=> 2-Methylacetoacetyl-CoA(m) + NADH(m)	EC:1.1.1.178	15.7424	R04203	HACD9m	PMID:10329704 PMID:7639524 PMID:8687463
r0665	HC01287_m <=> HC00011_m + HC01102_m	(S)-3-Hydroxy-2-methylbutyryl-CoA(m) <=> H2O(m) + Tiglyl-CoA(m)	EC:4.2.1.17	6.71144	R04204	-ECOAH9m	PMID:10671535 PMID:12467702
r0666	HC00012_c + HC01329_c <=> HC00018_c + HC00019_c + HC01108_c	ATP(c) + 5-Phosphoribosylformylglycinamidine(c) <=> ADP(c) + Pi(c) + AIR(c)	EC:6.3.3.1	0	R04208		PMID:4084560
r0667	HC01347_c <=> HC01108_c + HC00021_c	5-Phosphoribosyl-4-carboxy-5-aminoimidazole(c) <=> AIR(c) + CO2(c)	EC:4.1.1.21	-5.52658	R04209	-AIRCr	PMID:4772278 UNIPROT:P22234
r0668	HC01115_c + HC00066_c <=> HC00023_c + HC01162_c	NeuNGc(c) + CTP(c) <=> PPi(c) + CMP-NeuNGc(c)	EC:2.7.7.43	-14.3607	R04215		PMID:1577759 PMID:422125 PMID:4288894 PMID:4803836 PMID:9689047
r0669	HC01122_m + HC00011_m --> HC01223_m	Methacrylyl-CoA(m) + H2O(m) --> 3-Hydroxyisobutyryl-CoA(m)	EC:4.2.1.17	3.62996	R04224		PMID:10671535 PMID:12467702
r0670	HC01123_m + HC00225_m --> HC01376_m + HC00021_m	2-Oxo-3-methylvalerate(m) + Lipoamide(m) --> S-(2-Methylbutanoyl)-dihydrolipoamide(m) + CO2(m)	EC:1.2.4.4	-40.545	R04225		PMID:11839747 PMID:12387880 PMID:15576032
r0671	HC01127_c + HC00099_c + HC00066_c --> HC00060_c + HC00023_c + HC01276_c	D-4-Phosphopantothenate(c) + Cysteine(c) + CTP(c) --> CMP(c) + PPi(c) + (R)-4-Phosphopantothenoyl-cysteine(c)	EC:6.3.2.5	-32.5733	R04231		PMID:11923312 PMID:12906824 PMID:15893380
r0672	HC01146_r + HC00016_r <=> HC01464_r + HC00015_r	7alpha-Hydroxycholesterol(r) + NADP+(r) <=> 7alpha-Hydroxycholest-4-en-3-one(r) + NADPH(r)	EC:1.1.1.181	3.1401	R04264		PMID:12679481
r0673	HC01254_c + HC00016_c <-- HC00015_c + HC01159_c	6-Lactoyl-5,6,7,8-tetrahydropterin(c) + NADP+(c) <-- NADPH(c) + 6-Pyruvoyltetrahydropterin(c)	EC:1.1.1.220	26.0419	R04285		PMID:1883349 PMID:2511841
r0674	HC01367_c --> HC00418_c + HC01159_c	6-[(1S,2R)-1,2-Dihydroxy-3-triphosphooxypropyl]-7,8-dihydropterin(c) --> Triphosphate(c) + 6-Pyruvoyltetrahydropterin(c)	EC:4.2.3.12		R04286		PMID:7493990
r0675	HC01168_c + HC00011_c <=> HC01288_c	Quinolinate(c) + H2O(c) <=> 2-Amino-3-carboxymuconate_semialdehyde(c)	Uncategorized reaction	123.205	R04293	-QUILSYN
r0676	HC01288_c <=> HC01186_c + HC00021_c	2-Amino-3-carboxymuconate_semialdehyde(c) <=> 2-Aminomuconate_semialdehyde(c) + CO2(c)	EC:4.1.1.45	1.08857	R04323	PCLAD	PMID:12140278
r0677	HC00212_c + HC01190_c <=> HC00102_c + HC01281_c	10-Formyl-THF(c) + GAR(c) <=> THF(c) + N-Formyl-GAR(c)	EC:2.1.2.2	-27.9678	R04325	GARFT	PMID:11381136 PMID:4084560 PMID:9265631
r0678	HC01204_c + HC00717_c <=> HC00021_c + HC00207_c + HC01587_c	Acetyl-ACP(c) + Malonyl-ACP(c) <=> CO2(c) + ACP(c) + Acetoacetyl-ACP(c)	EC:2.3.1.85	-35.432	R04355		PMID:11750882 PMID:4452359 PMID:6137188 PMID:7567999 PMID:7834997 PMID:8962082
r0679	HC00012_c + HC01231_c <=> HC00018_c + HC01276_c	ATP(c) + N-Pantothenoylcysteine(c) <=> ADP(c) + (R)-4-Phosphopantothenoyl-cysteine(c)	EC:2.7.1.33	-18.8406	R04391		PMID:10625688 PMID:13630913 PMID:15105273 PMID:15659606 PMID:16040613
r0680	HC00012_m + HC01231_m <=> HC00018_m + HC01276_m	ATP(m) + N-Pantothenoylcysteine(m) <=> ADP(m) + (R)-4-Phosphopantothenoyl-cysteine(m)	EC:2.7.1.33	-18.8406	R04391		PMID:10625688 PMID:13630913 PMID:15105273 PMID:15659606 PMID:16040613
r0681	HC01321_c <=> HC01255_c + HC00011_c	(R)-3-Hydroxybutanoyl-ACP(c) <=> But-2-enoyl-ACP(c) + H2O(c)	EC:2.3.1.85	9.05605	R04428		PMID:6137188 PMID:8962082 UNIPROT:P49327
r0682	HC01588_c + HC00016_c <=> HC01255_c + HC00015_c	Butyryl-ACP(c) + NADP+(c) <=> But-2-enoyl-ACP(c) + NADPH(c)	EC:2.1.3.85	69.2915	R04430
r0683	HC00101_m + HC00329_m --> HC00324_m + HC00579_m	Propanoyl-CoA(m) + Ubiquinone(m) --> Ubiquinol(m) + Acrylyl-CoA(m)	EC:1.3.3.6 EC:1.3.99.3	0	R00924		PMID:10502673 PMID:3597357 PMID:4062874
r0684	HC01734_c + HC00019_c <-- HC00076_c + HC00011_c + HC01257_c	N-Acetylneuraminate-9P(c) + Pi(c) <-- PEP(c) + H2O(c) + N-Acetylmannosamine-6P(c)	EC:2.5.1.57	52.3643	R04435	-ACNAM9PL	PMID:10749855 PMID:11886839 PMID:3977862 PMID:6093772
r0685	HC01261_m + HC00013_m + 2 HC00011_m <=> HC00014_m + HC01663_m	L-1-Pyrroline-3-hydroxy-5-carboxylate(m) + NAD+(m) + 2 H2O(m) <=> NADH(m) + L-erythro-4-Hydroxyglutamate(m)	EC:1.5.1.12	25.3469	R04444	PHCDm	PMID:1286669 PMID:15535970 PMID:2211729
r0686	HC01261_m + 2 HC00011_m + HC00016_m <=> HC00015_m + HC01663_m	L-1-Pyrroline-3-hydroxy-5-carboxylate(m) + 2 H2O(m) + NADP+(m) <=> NADPH(m) + L-erythro-4-Hydroxyglutamate(m)	EC:1.5.1.12	25.3469	R04445		PMID:1286669 PMID:2211729
r0687	HC00012_c + HC01281_c + HC00067_c + HC00011_c <=> HC00018_c + HC00019_c + HC00034_c + HC01329_c	ATP(c) + N-Formyl-GAR(c) + Glutamine(c) + H2O(c) <=> ADP(c) + Pi(c) + Glutamate(c) + 5-Phosphoribosylformylglycinamidine(c)	EC:6.3.5.3	-56.3418	R04463	PRFGS	PMID:6722784 UNIPROT:O15067
r0688	HC01454_c + HC00013_c + HC00011_c <=> HC00014_c + HC01313_c	3alpha,7alpha-Dihydroxy-5beta-cholestan-26-al(c) + NAD+(c) + H2O(c) <=> NADH(c) + 3alpha,7alpha-Dihydroxy-5beta-cholestanate(c)	EC:1.2.1.3	-41.0432	R04506		PMID:11182138 PMID:8155713 PMID:9538213
r0689	HC00012_r + HC00020_r + HC01313_r --> HC00030_r + HC00023_r + HC01332_r	ATP(r) + CoA(r) + 3alpha,7alpha-Dihydroxy-5beta-cholestanate(r) --> AMP(r) + PPi(r) + 3alpha,7alpha-Dihydroxy-5beta-cholestanoyl-CoA(r)	EC:6.2.1.7	-10.4084	R04507	VLCS2r	PMID:10198260 PMID:12543708 PMID:3183523
r0690	HC00012_p + HC00020_p + HC01313_p <=> HC00030_p + HC00023_p + HC01332_p	ATP(p) + CoA(p) + 3alpha,7alpha-Dihydroxy-5beta-cholestanate(p) <=> AMP(p) + PPi(p) + 3alpha,7alpha-Dihydroxy-5beta-cholestanoyl-CoA(p)	EC:6.2.1.7	-10.4084	R04507	VLCS2p	PMID:10198260 PMID:12543708 PMID:3183523
r0691	HC01321_c + HC00016_c <=> HC00015_c + HC01587_c	(R)-3-Hydroxybutanoyl-ACP(c) + NADP+(c) <=> NADPH(c) + Acetoacetyl-ACP(c)	EC:2.3.1.85	15.7424	R04533		PMID:11750882 PMID:4452359 PMID:6137188 PMID:7567999 PMID:7834997 PMID:8962082
r0692	HC01322_c + HC00016_c <=> HC01596_c + HC00015_c	(R)-3-Hydroxydecanoyl-ACP(c) + NADP+(c) <=> 3-Oxodecanoyl-ACP(c) + NADPH(c)	EC:2.3.1.85		R04534		PMID:11750882 PMID:4452359 PMID:6137188 PMID:7567999 PMID:7834997 PMID:8962082
r0693	HC01322_c <=> HC01597_c + HC00011_c	(R)-3-Hydroxydecanoyl-ACP(c) <=> (2E)-Decenoyl-ACP(c) + H2O(c)	EC:2.3.1.85		R04535		PMID:7567999
r0694	HC01323_c + HC00016_c <=> HC01593_c + HC00015_c	(R)-3-Hydroxyoctanoyl-ACP(c) + NADP+(c) <=> 3-Oxooctanoyl-ACP(c) + NADPH(c)	EC:2.3.1.85	15.7424	R04536		PMID:11750882 PMID:4452359 PMID:6137188 PMID:7567999 PMID:7834997 PMID:8962082
r0695	HC01323_c <=> HC01594_c + HC00011_c	(R)-3-Hydroxyoctanoyl-ACP(c) <=> (2E)-Octenoyl-ACP(c) + H2O(c)	EC:2.3.1.85	9.05605	R04537		PMID:7567999
r0696	HC01326_c + HC00016_c <=> HC01605_c + HC00015_c	(R)-3-Hydroxypalmitoyl-ACP(c) + NADP+(c) <=> 3-Oxohexadecanoyl-ACP(c) + NADPH(c)	EC:2.3.1.85	15.7424	R04543		PMID:11750882 PMID:4452359 PMID:6137188 PMID:7567999 PMID:7834997 PMID:8962082
r0697	HC01326_c <=> HC01606_c + HC00011_c	(R)-3-Hydroxypalmitoyl-ACP(c) <=> (2E)-Hexadecenoyl-ACP(c) + H2O(c)	EC:2.3.1.85	9.05605	R04544		PMID:7567999
r0698	HC00101_p + HC01426_p <=> HC00020_p + HC01332_p + HC00011_p	Propanoyl-CoA(p) + Chenodeoxycholoyl-CoA(p) <=> CoA(p) + 3alpha,7alpha-Dihydroxy-5beta-cholestanoyl-CoA(p) + H2O(p)	EC:2.3.1.16	110.148	R04546		PMID:1121274 PMID:12543708 PMID:3746130 PMID:6378901
r0699	HC01356_c <=> HC00120_c + HC01334_c	SAICAR(c) <=> Fumarate(c) + AICAR(c)	EC:4.3.2.2	30.7311	R04559	ADSL2	PMID:1872474
r0700	HC00212_c + HC01334_c <=> HC00102_c + HC01344_c	10-Formyl-THF(c) + AICAR(c) <=> THF(c) + FAICAR(c)	EC:2.1.2.3	-22.7762	R04560	AICART	PMID:11381136
r0701	HC01335_c + HC00016_c <=> HC01602_c + HC00015_c	HMA(c) + NADP+(c) <=> 3-Oxotetradecanoyl-ACP(c) + NADPH(c)	EC:2.3.1.85		R04566		PMID:11750882 PMID:4452359 PMID:6137188 PMID:7567999 PMID:7834997 PMID:8962082
r0702	HC01335_c <=> HC00011_c + HC01603_c	HMA(c) <=> H2O(c) + (2E)-Tetradecenoyl-ACP(c)	EC:2.3.1.85		R04568		PMID:7567999
r0703	HC00012_r + HC01340_r + HC00020_r --> HC00030_r + HC00023_r + HC01348_r	ATP(r) + 3alpha,7alpha,12alpha-Trihydroxy-5beta-cholestanate(r) + CoA(r) --> AMP(r) + PPi(r) + 3alpha,7alpha,12alpha-Trihydroxy-5beta-cholestanoyl-CoA(r)	EC:6.2.1.7	-10.4084	R04580	VLCSr	PMID:10198260 PMID:3183523 PMID:8301225
r0704	HC00012_p + HC01340_p + HC00020_p <=> HC00030_p + HC00023_p + HC01348_p	ATP(p) + 3alpha,7alpha,12alpha-Trihydroxy-5beta-cholestanate(p) + CoA(p) <=> AMP(p) + PPi(p) + 3alpha,7alpha,12alpha-Trihydroxy-5beta-cholestanoyl-CoA(p)	EC:6.2.1.7	-10.4084	R04580	VLCSp	PMID:10198260 PMID:3183523 PMID:8301225
r0705	HC00012_c + HC01347_c + HC00055_c <=> HC00018_c + HC00019_c + HC01356_c	ATP(c) + 5-Phosphoribosyl-4-carboxy-5-aminoimidazole(c) + Aspartate(c) <=> ADP(c) + Pi(c) + SAICAR(c)	EC:6.3.2.6	-67.3405	R04591	PRASCS	PMID:17224163 UNIPROT:P22234
r0706	HC00017_p + HC01348_p --> HC01466_p + HC00036_p	O2(p) + 3alpha,7alpha,12alpha-Trihydroxy-5beta-cholestanoyl-CoA(p) --> 3alpha,7alpha,12alpha-Trihydroxy-5beta-cholest-24-enoyl-CoA(p) + H2O2(p)	EC:1.3.3.6	0	R04592		PMID:11356170 PMID:8943006
r0707	HC01367_s + 3 HC00011_s <=> HC01361_s + 3 HC00019_s	6-[(1S,2R)-1,2-Dihydroxy-3-triphosphooxypropyl]-7,8-dihydropterin(s) + 3 H2O(s) <=> Dihydroneopterin(s) + 3 Pi(s)	EC:3.1.3.1	-66.7836	R04620		PMID:1730777
r0708	HC01367_c + HC00011_c <=> HC01710_c	6-[(1S,2R)-1,2-Dihydroxy-3-triphosphooxypropyl]-7,8-dihydropterin(c) + H2O(c) <=> 2,5-Diamino-6-(5-triphosphoryl-3,4-trihydroxy-2-oxopentyl)-_amino-4-oxopyrimidine(c)	EC:3.5.4.16	30.2161	R04639		PMID:10727395
r0709	HC01367_n + HC00011_n <=> HC01710_n	6-[(1S,2R)-1,2-Dihydroxy-3-triphosphooxypropyl]-7,8-dihydropterin(n) + H2O(n) <=> 2,5-Diamino-6-(5-triphosphoryl-3,4-trihydroxy-2-oxopentyl)-_amino-4-oxopyrimidine(n)	EC:3.5.4.16	30.2161	R04639		PMID:10727395
r0710	HC01371_c + HC00011_c --> HC00715_c + HC00021_c + HC00024_c	3-Ureidoisobutyrate(c) + H2O(c) --> D-3-Amino-isobutanoate(c) + CO2(c) + NH3(c)	EC:3.5.1.6	11.4174	R04666		PMID:10542323 PMID:3678231
r0711	HC01373_r + 2 HC00011_r + HC00016_r <=> HC01452_r + HC00015_r + HC00017_r	7-Dehydrodesmosterol(r) + 2 H2O(r) + NADP+(r) <=> 5alpha-Cholesta-7,24-dien-3beta-ol(r) + NADPH(r) + O2(r)	EC:1.14.21.6	425.412	R04667	-LSTO1r	PMID:11969204
r0712	HC01394_c + HC00016_c <=> HC01601_c + HC00015_c	Dodecanoyl-ACP(c) + NADP+(c) <=> (2E)-Dodecenoyl-ACP(c) + NADPH(c)	EC:2.3.1.85	69.2915	R04725		PMID:7567999
r0713	HC01394_c + HC00717_c <=> HC01602_c + HC00021_c + HC00207_c	Dodecanoyl-ACP(c) + Malonyl-ACP(c) <=> 3-Oxotetradecanoyl-ACP(c) + CO2(c) + ACP(c)	EC:2.3.1.85	9.02674	R04726		PMID:11750882 PMID:4452359 PMID:6137188 PMID:7567999 PMID:7834997 PMID:8962082
r0714	HC00013_m + HC01397_m --> HC01398_m + HC00014_m	NAD+(m) + (S)-3-Hydroxyhexadecanoyl-CoA(m) --> 3-Oxopalmitoyl-CoA(m) + NADH(m)	EC:1.1.1.211 EC:1.1.1.35	15.7424	R04737		PMID:10231530 PMID:10329704 PMID:1550553 PMID:1651711 PMID:7150615 PMID:8188243 PMID:8687463 PMID:9553139
r0715	HC00013_p + HC01397_p --> HC01398_p + HC00014_p	NAD+(p) + (S)-3-Hydroxyhexadecanoyl-CoA(p) --> 3-Oxopalmitoyl-CoA(p) + NADH(p)	EC:1.1.1.35 EC:1.1.1.211	15.7424	R04737		PMID:10231530 PMID:10329704 PMID:1550553 PMID:1651711 PMID:7150615 PMID:8188243 PMID:8687463 PMID:9553139
r0716	HC01397_m <-- HC01411_m + HC00011_m	(S)-3-Hydroxyhexadecanoyl-CoA(m) <-- (2E)-Hexadecenoyl-CoA(m) + H2O(m)	EC:4.2.1.17	9.05605	R04738		PMID:8012501 PMID:8188243
r0717	HC01397_p <-- HC01411_p + HC00011_p	(S)-3-Hydroxyhexadecanoyl-CoA(p) <-- (2E)-Hexadecenoyl-CoA(p) + H2O(p)	EC:4.2.1.17	9.05605	R04738		PMID:8012501 PMID:8188243
r0718	HC01399_m + HC00013_m --> HC01400_m + HC00014_m	(S)-3-Hydroxytetradecanoyl-CoA(m) + NAD+(m) --> 3-Oxotetradecanoyl-CoA(m) + NADH(m)	EC:1.1.1.35 EC:1.1.1.211	15.7424	R04739		PMID:10231530 PMID:10329704 PMID:1550553 PMID:1651711 PMID:7150615 PMID:8188243 PMID:8687463 PMID:9553139
r0719	HC01399_p + HC00013_p --> HC01400_p + HC00014_p	(S)-3-Hydroxytetradecanoyl-CoA(p) + NAD+(p) --> 3-Oxotetradecanoyl-CoA(p) + NADH(p)	EC:1.1.1.35 EC:1.1.1.211	15.7424	R04739		PMID:10231530 PMID:10329704 PMID:1550553 PMID:1651711 PMID:7150615 PMID:8188243 PMID:8687463 PMID:9553139
r0720	HC01399_m <-- HC01412_m + HC00011_m	(S)-3-Hydroxytetradecanoyl-CoA(m) <-- (2E)-Tetradecenoyl-CoA(m) + H2O(m)	EC:4.2.1.17	9.05605	R04740		PMID:8012501 PMID:8188243
r0721	HC01399_p <-- HC01412_p + HC00011_p	(S)-3-Hydroxytetradecanoyl-CoA(p) <-- (2E)-Tetradecenoyl-CoA(p) + H2O(p)	EC:4.2.1.17	9.05605	R04740		PMID:8012501 PMID:8188243
r0722	HC01401_m + HC00013_m <=> HC01402_m + HC00014_m	(S)-3-Hydroxydodecanoyl-CoA(m) + NAD+(m) <=> 3-Oxododecanoyl-CoA(m) + NADH(m)	EC:1.1.1.35 EC:1.1.1.211	15.7424	R04741		PMID:10231530 PMID:10329704 PMID:1550553 PMID:1651711 PMID:7150615 PMID:8188243 PMID:8687463 PMID:9553139
r0723	HC01401_p + HC00013_p --> HC01402_p + HC00014_p	(S)-3-Hydroxydodecanoyl-CoA(p) + NAD+(p) --> 3-Oxododecanoyl-CoA(p) + NADH(p)	EC:1.1.1.211 EC:1.1.1.35	15.7424	R04741		PMID:10231530 PMID:10329704 PMID:1550553 PMID:1651711 PMID:7150615 PMID:8188243 PMID:8687463 PMID:9553139
r0724	HC01413_m + HC00033_m <=> HC00020_m + HC01402_m	Decanoyl-CoA(m) + Acetyl-CoA(m) <=> CoA(m) + 3-Oxododecanoyl-CoA(m)	EC:2.3.1.16	29.5421	R04742		PMID:1121274 PMID:1679347 PMID:3194209 PMID:6378901 PMID:8241273
r0725	HC01413_p + HC00033_p <-- HC00020_p + HC01402_p	Decanoyl-CoA(p) + Acetyl-CoA(p) <-- CoA(p) + 3-Oxododecanoyl-CoA(p)	EC:2.3.1.16	29.5421	R04742	-ACACT5p	PMID:1121274 PMID:1679347 PMID:3194209 PMID:6378901 PMID:8241273
r0726	HC01403_m + HC00013_m <=> HC01404_m + HC00014_m	(S)-Hydroxydecanoyl-CoA(m) + NAD+(m) <=> 3-Oxodecanoyl-CoA(m) + NADH(m)	EC:1.1.1.35 EC:1.1.1.211	15.7424	R04743		PMID:10231530 PMID:10329704 PMID:1550553 PMID:1651711 PMID:7150615 PMID:8188243 PMID:8687463 PMID:9553139
r0727	HC01403_p + HC00013_p --> HC01404_p + HC00014_p	(S)-Hydroxydecanoyl-CoA(p) + NAD+(p) --> 3-Oxodecanoyl-CoA(p) + NADH(p)	EC:1.1.1.211 EC:1.1.1.35	15.7424	R04743		PMID:10231530 PMID:10329704 PMID:1550553 PMID:1651711 PMID:7150615 PMID:8188243 PMID:8687463 PMID:9553139
r0728	HC01403_m <=> HC01414_m + HC00011_m	(S)-Hydroxydecanoyl-CoA(m) <=> (2E)-Decenoyl-CoA(m) + H2O(m)	EC:4.2.1.17	9.05605	R04744		PMID:8012501 PMID:8188243
r0729	HC01403_p <-- HC01414_p + HC00011_p	(S)-Hydroxydecanoyl-CoA(p) <-- (2E)-Decenoyl-CoA(p) + H2O(p)	EC:4.2.1.17	9.05605	R04744		PMID:8012501 PMID:8188243
r0730	HC01405_m + HC00013_m --> HC01406_m + HC00014_m	(S)-Hydroxyoctanoyl-CoA(m) + NAD+(m) --> 3-Oxooctanoyl-CoA(m) + NADH(m)	EC:1.1.1.211	15.7424	R04745		PMID:10231530 PMID:10329704 PMID:1550553 PMID:1651711 PMID:7150615 PMID:8188243 PMID:8687463 PMID:9553139
r0731	HC01405_m <-- HC01415_m + HC00011_m	(S)-Hydroxyoctanoyl-CoA(m) <-- (2E)-Octenoyl-CoA(m) + H2O(m)	EC:4.2.1.17	9.05605	R04746		PMID:8012501 PMID:8188243
r0732	HC01409_m + HC00033_m <-- HC00020_m + HC01406_m	Hexanoyl-CoA(m) + Acetyl-CoA(m) <-- CoA(m) + 3-Oxooctanoyl-CoA(m)	EC:2.3.1.16	29.5421	R04747		PMID:1121274 PMID:1679347 PMID:3194209 PMID:6378901 PMID:8241273
r0733	HC01407_m + HC00013_m --> HC01408_m + HC00014_m	(S)-Hydroxyhexanoyl-CoA(m) + NAD+(m) --> 3-Oxohexanoyl-CoA(m) + NADH(m)	EC:1.1.1.211 EC:1.1.1.35	15.7424	R04748		PMID:10231530 PMID:10329704 PMID:1550553 PMID:1651711 PMID:7150615 PMID:8188243 PMID:8687463 PMID:9553139
r0734	HC01407_m <-- HC01410_m + HC00011_m	(S)-Hydroxyhexanoyl-CoA(m) <-- (2E)-Hexenoyl-CoA(m) + H2O(m)	EC:4.2.1.17	9.05605	R04749		PMID:8012501 PMID:8188243
r0735	HC01413_m + HC00016_m <=> HC01414_m + HC00015_m	Decanoyl-CoA(m) + NADP+(m) <=> (2E)-Decenoyl-CoA(m) + NADPH(m)	EC:1.3.1.38	69.2915	R04753		PMID:12654921
r0736	HC00012_c + HC00088_c --> HC00018_c + HC00300_c	ATP(c) + Fructose-6P(c) --> ADP(c) + Fructose-1,6PP(c)	EC:2.7.1.11	-26.1	R00756	PFK	PMID:12049998 PMID:5667967
r0737	HC00011_s + HC01446_s <=> HC00040_s + HC01440_s	H2O(s) + 3-Ketolactose(s) <=> Glucose(s) + 3-Keto-beta-D-galactose(s)	EC:3.2.1.23	-13.0335	R04783		PMID:3109378 UNIPROT:P16278
r0738	HC01451_r <=> HC01452_r	Zymosterol(r) <=> 5alpha-Cholesta-7,24-dien-3beta-ol(r)	EC:5.3.3.5	-36.9276	R04804	EBP1r	PMID:12133002 PMID:2422166 PMID:7946524
r0739	HC01453_c + HC00013_c <=> HC01454_c + HC00014_c	5beta-Cholestane-3alpha,7alpha,26-triol(c) + NAD+(c) <=> 3alpha,7alpha-Dihydroxy-5beta-cholestan-26-al(c) + NADH(c)	EC:1.1.1.1	21.8551	R04805		PMID:5487878 PMID:6338006 PMID:6379302
r0740	HC01461_m + HC00015_m + HC00017_m <=> HC01453_m + HC00011_m + HC00016_m	5beta-Cholestane-3alpha,7alpha-diol(m) + NADPH(m) + O2(m) <=> 5beta-Cholestane-3alpha,7alpha,26-triol(m) + H2O(m) + NADP+(m)	EC:1.14.13.15	-387.6	R04806	P45027A14m	PMID:1591235 PMID:271969 PMID:7077149
r0741	HC01463_c + HC00015_c + HC00017_c <=> HC01455_c + HC00011_c + HC00016_c	3alpha,7alpha,12alpha-Trihydroxycoprostane(c) + NADPH(c) + O2(c) <=> 5beta-Cholestane-3alpha,7alpha,12alpha,26-tetrol(c) + H2O(c) + NADP+(c)	EC:1.14.13.15	-387.6	R04807		PMID:1591235 PMID:271969 PMID:4026854 PMID:7077149
r0742	HC01463_m + HC00015_m + HC00017_m <=> HC01455_m + HC00011_m + HC00016_m	3alpha,7alpha,12alpha-Trihydroxycoprostane(m) + NADPH(m) + O2(m) <=> 5beta-Cholestane-3alpha,7alpha,12alpha,26-tetrol(m) + H2O(m) + NADP+(m)	EC:1.14.13.15	-387.6	R04807		PMID:1591235 PMID:271969 PMID:4026854 PMID:7077149
r0743	HC01459_p + HC00013_p --> HC01473_p + HC00014_p	3alpha,7alpha,12alpha,24-Tetrahydroxy-5beta-cholestanoyl-CoA(p) + NAD+(p) --> 3alpha,7alpha,12alpha-Trihydroxy-5beta-24-oxocholestanoyl-CoA(p) + NADH(p)	EC:1.1.1.35	0	R04812		PMID:11330072
r0744	HC01459_p <-- HC01466_p + HC00011_p	3alpha,7alpha,12alpha,24-Tetrahydroxy-5beta-cholestanoyl-CoA(p) <-- 3alpha,7alpha,12alpha-Trihydroxy-5beta-cholest-24-enoyl-CoA(p) + H2O(p)	EC:4.2.1.107	6.71144	R04813		PMID:11330072
r0745	HC01460_c + HC00016_c <=> HC01464_c + HC00015_c	7alpha-Hydroxy-5beta-cholestan-3-one(c) + NADP+(c) <=> 7alpha-Hydroxycholest-4-en-3-one(c) + NADPH(c)	EC:1.3.99.6	56.8149	R04817	-AKR1D	PMID:11342103 PMID:1591235 PMID:6736016
r0746	HC01461_c + HC00013_c <=> HC01460_c + HC00014_c	5beta-Cholestane-3alpha,7alpha-diol(c) + NAD+(c) <=> 7alpha-Hydroxy-5beta-cholestan-3-one(c) + NADH(c)	EC:1.1.1.50	9.62964	R04818	-AKR1C41	PMID:1554355 PMID:1591235 PMID:3459552
r0747	HC01461_c + HC00016_c <=> HC01460_c + HC00015_c	5beta-Cholestane-3alpha,7alpha-diol(c) + NADP+(c) <=> 7alpha-Hydroxy-5beta-cholestan-3-one(c) + NADPH(c)	EC:1.1.1.50	9.62964	R04819		PMID:1554355 PMID:1591235 PMID:3459552
r0748	HC01462_c + HC00016_c <-- HC01465_c + HC00015_c	7alpha,12alpha-Dihydroxy-5beta-cholestan-3-one(c) + NADP+(c) <-- 7alpha,12alpha-Dihydroxycholest-4-en-3-one(c) + NADPH(c)	EC:1.3.1.3	56.8149	R04823	-AKR1D2	PMID:11342103 PMID:1591235 PMID:6736016
r0749	HC01463_c + HC00013_c <=> HC00014_c + HC01462_c	3alpha,7alpha,12alpha-Trihydroxycoprostane(c) + NAD+(c) <=> NADH(c) + 7alpha,12alpha-Dihydroxy-5beta-cholestan-3-one(c)	EC:1.1.1.50	9.62964	R04824	-AKR1C42	PMID:1591235 PMID:3459552
r0750	HC01463_c + HC00016_c <=> HC00015_c + HC01462_c	3alpha,7alpha,12alpha-Trihydroxycoprostane(c) + NADP+(c) <=> NADPH(c) + 7alpha,12alpha-Dihydroxy-5beta-cholestan-3-one(c)	EC:1.1.1.50	9.62964	R04825		PMID:1591235 PMID:3459552
r0751	HC01464_r + HC00017_r + HC00015_r --> HC01465_r + HC00011_r + HC00016_r	7alpha-Hydroxycholest-4-en-3-one(r) + O2(r) + NADPH(r) --> 7alpha,12alpha-Dihydroxycholest-4-en-3-one(r) + H2O(r) + NADP+(r)	EC:1.14.-.-	-402.714	R04826	P4508B11r	PMID:1591235 PMID:6806291
r0752	HC01514_m + HC00013_m + HC00011_m <=> HC01517_m + HC00014_m	3,4-Dihydroxymandelaldehyde(m) + NAD+(m) + H2O(m) <=> 3,4-Dihydroxymandelate(m) + NADH(m)	EC:1.2.1.5	-41.0432	R04882		PMID:10424772 PMID:11958479 PMID:3466164
r0753	HC01514_m + HC00011_m + HC00016_m <=> HC01517_m + HC00015_m	3,4-Dihydroxymandelaldehyde(m) + H2O(m) + NADP+(m) <=> 3,4-Dihydroxymandelate(m) + NADPH(m)	EC:1.2.1.5	-41.0432	R04883		PMID:11790142 PMID:12604221
r0754	HC01518_m + HC00013_m + HC00011_m <=> HC00014_m + HC01519_m	3-Methoxy-4-hydroxyphenylacetaldehyde(m) + NAD+(m) + H2O(m) <=> NADH(m) + Homovanillate(m)	EC:1.2.1.5	-41.0432	R04888		PMID:17379813 PMID:18621017
r0755	HC01518_m + HC00011_m + HC00016_m <=> HC00015_m + HC01519_m	3-Methoxy-4-hydroxyphenylacetaldehyde(m) + H2O(m) + NADP+(m) <=> NADPH(m) + Homovanillate(m)	EC:1.2.1.5	-41.0432	R04889		PMID:1898068
r0756	HC01520_m + HC00013_m + HC00011_m <=> HC00014_m + HC01521_m	3-Methoxy-4-hydroxyphenylglycolaldehyde(m) + NAD+(m) + H2O(m) <=> NADH(m) + Vanillylmandelate(m)	EC:1.2.1.5	-41.0432	R04891		PMID:17379813 PMID:18621017
r0757	HC01520_m + HC00011_m + HC00016_m <=> HC00015_m + HC01521_m	3-Methoxy-4-hydroxyphenylglycolaldehyde(m) + H2O(m) + NADP+(m) <=> NADPH(m) + Vanillylmandelate(m)	EC:1.2.1.5	-41.0432	R04892		PMID:17379813 PMID:18621017
r0758	HC01536_c + HC00013_c + HC00011_c <=> HC00014_c + HC01537_c	5-Hydroxyindoleacetaldehyde(c) + NAD+(c) + H2O(c) <=> NADH(c) + 5-Hydroxyindoleacetate(c)	EC:1.2.1.3	-41.0432	R04903		PMID:8155713 PMID:8605195
r0759	HC01536_c + HC00017_c + HC00011_c <=> HC00036_c + HC01537_c	5-Hydroxyindoleacetaldehyde(c) + O2(c) + H2O(c) <=> H2O2(c) + 5-Hydroxyindoleacetate(c)	EC:1.2.3.1	-110.149	R04904	5HOXINDACTO2OX	PMID:11569919 PMID:16143537
r0760	HC01588_c + HC00717_c <=> HC00021_c + HC00207_c + HC01589_c	Butyryl-ACP(c) + Malonyl-ACP(c) <=> CO2(c) + ACP(c) + 3-Oxohexanoyl-ACP(c)	EC:2.3.1.85	9.02674	R04952		PMID:11750882 PMID:4452359 PMID:6137188 PMID:7567999 PMID:7834997 PMID:8962082
r0761	HC01590_c + HC00016_c <=> HC00015_c + HC01589_c	D-3-Hydroxyhexanoyl-ACP(c) + NADP+(c) <=> NADPH(c) + 3-Oxohexanoyl-ACP(c)	EC:2.3.1.85	15.7424	R04953		PMID:11750882 PMID:4452359 PMID:6137188 PMID:7567999 PMID:7834997 PMID:8962082
r0762	HC01590_c <=> HC00011_c + HC01591_c	D-3-Hydroxyhexanoyl-ACP(c) <=> H2O(c) + (2E)-Hexenoyl-ACP(c)	EC:2.3.1.85	9.05605	R04954		PMID:7567999
r0763	HC01592_c + HC00016_c <=> HC00015_c + HC01591_c	Hexanoyl-ACP(c) + NADP+(c) <=> NADPH(c) + (2E)-Hexenoyl-ACP(c)	EC:2.3.1.85	69.2915	R04956		PMID:7567999
r0764	HC00717_c + HC01592_c <=> HC01593_c + HC00021_c + HC00207_c	Malonyl-ACP(c) + Hexanoyl-ACP(c) <=> 3-Oxooctanoyl-ACP(c) + CO2(c) + ACP(c)	EC:2.3.1.85	9.02674	R04957		PMID:11750882 PMID:4452359 PMID:6137188 PMID:7567999 PMID:7834997 PMID:8962082
r0765	HC01595_c + HC00016_c <=> HC01594_c + HC00015_c	Octanoyl-ACP(c) + NADP+(c) <=> (2E)-Octenoyl-ACP(c) + NADPH(c)	EC:2.3.1.85	69.2915	R04959		PMID:7567999
r0766	HC01595_c + HC00717_c <=> HC01596_c + HC00021_c + HC00207_c	Octanoyl-ACP(c) + Malonyl-ACP(c) <=> 3-Oxodecanoyl-ACP(c) + CO2(c) + ACP(c)	EC:2.3.1.85	9.02674	R04960		PMID:11750882 PMID:4452359 PMID:6137188 PMID:7567999 PMID:7834997 PMID:8962082
r0767	HC01598_c + HC00016_c <=> HC01597_c + HC00015_c	Decanoyl-ACP(c) + NADP+(c) <=> (2E)-Decenoyl-ACP(c) + NADPH(c)	EC:2.3.1.85	69.2915	R04962		PMID:7567999
r0768	HC01598_c + HC00717_c <=> HC01599_c + HC00021_c + HC00207_c	Decanoyl-ACP(c) + Malonyl-ACP(c) <=> 3-Oxododecanoyl-ACP(c) + CO2(c) + ACP(c)	EC:2.3.1.85	9.02674	R04963		PMID:11750882 PMID:4452359 PMID:6137188 PMID:7567999 PMID:7834997 PMID:8962082
r0769	HC01600_c + HC00016_c <=> HC01599_c + HC00015_c	D-3-Hydroxydodecanoyl-ACP(c) + NADP+(c) <=> 3-Oxododecanoyl-ACP(c) + NADPH(c)	EC:2.3.1.85	15.7424	R04964		PMID:11750882 PMID:4452359 PMID:6137188 PMID:7567999 PMID:7834997 PMID:8962082
r0770	HC01600_c <=> HC01601_c + HC00011_c	D-3-Hydroxydodecanoyl-ACP(c) <=> (2E)-Dodecenoyl-ACP(c) + H2O(c)	EC:2.3.1.85	9.05605	R04965		PMID:7567999
r0771	HC01604_c + HC00016_c <=> HC00015_c + HC01603_c	Tetradecanoyl-ACP(c) + NADP+(c) <=> NADPH(c) + (2E)-Tetradecenoyl-ACP(c)	EC:2.3.1.85	69.2915	R04967		PMID:7567999
r0772	HC01604_c + HC00717_c <=> HC01605_c + HC00021_c + HC00207_c	Tetradecanoyl-ACP(c) + Malonyl-ACP(c) <=> 3-Oxohexadecanoyl-ACP(c) + CO2(c) + ACP(c)	EC:2.3.1.85	9.02674	R04968		PMID:11750882 PMID:4452359 PMID:6137188 PMID:7567999 PMID:7834997 PMID:8962082
r0773	HC01607_c + HC00016_c <=> HC01606_c + HC00015_c	Hexadecanoyl-ACP(c) + NADP+(c) <=> (2E)-Hexadecenoyl-ACP(c) + NADPH(c)	EC:2.3.1.85	69.2915	R04970		PMID:7567999
r0774	HC01609_s <=> HC01610_s + 4 HC00021_s	UroporphyrinogenI(s) <=> CoproporphyrinogenI(s) + 4 CO2(s)	EC:4.1.1.37	3.344	R04972		PMID:17360334 UNIPROT:P06132
r0775	HC01651_c + HC00011_c <=> HC01652_c + HC00061_c	Formamidopyrimidine(n)leoside_triphosphate(c) + H2O(c) <=> 2,5-Diaminopyrimidine(n)leoside_triphosphate(c) + Formate(c)	EC:3.5.4.16	-2.10596	R05046		PMID:10727395
r0776	HC01651_n + HC00011_n <=> HC01652_n + HC00061_n	Formamidopyrimidine(n)leoside_triphosphate(n) + H2O(n) <=> 2,5-Diaminopyrimidine(n)leoside_triphosphate(n) + Formate(n)	EC:3.5.4.16	-2.10596	R05046		PMID:10727395
r0777	HC01652_c <=> HC01710_c	2,5-Diaminopyrimidine(n)leoside_triphosphate(c) <=> 2,5-Diamino-6-(5-triphosphoryl-3,4-trihydroxy-2-oxopentyl)-_amino-4-oxopyrimidine(c)	EC:3.5.4.16	2.59582	R05048		PMID:10727395
r0778	HC01652_n <=> HC01710_n	2,5-Diaminopyrimidine(n)leoside_triphosphate(n) <=> 2,5-Diamino-6-(5-triphosphoryl-3,4-trihydroxy-2-oxopentyl)-_amino-4-oxopyrimidine(n)	EC:3.5.4.16	2.59582	R05048		PMID:10727395
r0779	HC01223_m + HC00011_m --> HC00705_m + HC00020_m	3-Hydroxyisobutyryl-CoA(m) + H2O(m) --> 3-Hydroxyisobutyrate(m) + CoA(m)	EC:3.1.2.4	-24.1034	R03352		PMID:11580916 PMID:8188708
r0780	HC01374_r + HC00016_r <=> HC01808_r + HC00015_r	14-Demethyllanosterol(r) + NADP+(r) <=> 4,4-Dimethyl-5alpha-cholesta-8,14,24-trien-3beta-ol(r) + NADPH(r)	EC:1.3.1.70	43.124	R05639		PMID:11969204 PMID:7946524
r0781	3 HC00017_r + 3 HC00015_r + HC00833_r <=> HC01808_r + HC00061_r + 4 HC00011_r + 3 HC00016_r	3 O2(r) + 3 NADPH(r) + Lanosterol(r) <=> 4,4-Dimethyl-5alpha-cholesta-8,14,24-trien-3beta-ol(r) + Formate(r) + 4 H2O(r) + 3 NADP+(r)	EC:1.14.13.70	-1232.83	R05640		PMID:11969204 PMID:7946524
r0782	HC00275_c + HC00013_c <-- HC00728_c + HC00014_c	GDP-L-fucose(c) + NAD+(c) <-- GDP-4-dehydro-6-deoxy-D-mannose(c) + NADH(c)	EC:1.1.1.271	9.62964	R05692		PMID:10410995 PMID:2428310 PMID:9603974
r0783	HC00706_r + HC00016_r <=> HC01452_r + HC00015_r	Lathosterol(r) + NADP+(r) <=> 5alpha-Cholesta-7,24-dien-3beta-ol(r) + NADPH(r)	EC:1.3.1.72	73.4365	R05703		PMID:7946524
r0784	HC00317_c + HC00013_c <=> HC00267_c + HC00014_c	Xylitol(c) + NAD+(c) <=> L-Xylulose(c) + NADH(c)	EC:1.1.1.15	15.9517	R05831		PMID:13373783
r0785	HC00658_s + HC00011_s <=> 2 HC00040_s	Trehalose(s) + H2O(s) <=> 2 Glucose(s)	EC:3.2.1.28	-11.85	R00010	TREHe	PMID:5125320 PMID:8222277 PMID:8773341 PMID:9427547
r0786	HC01702_c --> HC00293_c + HC02228_c	Sphingosine-1P(c) --> Ethanolamine-P(c) + Hexadecenal(c)	EC:4.1.2.27	-70.8098	R06516		PMID:11018465 PMID:2061324 PMID:5432798
r0787	HC00011_c + HC00675_c --> HC00556_c + HC00019_c	H2O(c) + Sphinganine-1P(c) --> Sphinganine(c) + Pi(c)	EC:3.1.3.4	-9.70082	R06520		PMID:7575445
r0788	HC00029_c + HC00718_c <=> HC00031_c + HC01842_c	SAM(c) + N-Methylethanolamine-P(c) <=> SAH(c) + Phosphodimethylethanolamine(c)	EC:2.1.1.103	-54.8889	R06868		PMID:2403362
r0789	HC00029_c + HC01842_c <=> HC00031_c + HC00442_c	SAM(c) + Phosphodimethylethanolamine(c) <=> SAH(c) + Phosphocholine(c)	EC:2.1.1.103	97.3012	R06869		PMID:2403362
r0790	HC00293_c + HC00011_c --> HC00180_c + HC00019_c	Ethanolamine-P(c) + H2O(c) --> Ethanolamine(c) + Pi(c)	EC:3.1.3.75	-9.70082	R06870	ETHP	PMID:14983068
r0791	HC01410_m + HC00015_m <=> HC01409_m + HC00016_m	(2E)-Hexenoyl-CoA(m) + NADPH(m) <=> Hexanoyl-CoA(m) + NADP+(m)	EC:1.3.1.38	-69.2915	R06985		PMID:12654921
r0792	HC00358_c + HC00013_c <=> HC00140_c + HC00014_c	5-Methyl-THF(c) + NAD+(c) <=> 5,10-Methylene-THF(c) + NADH(c)	EC:1.5.1.20	15.868	R07168		PMID:1119805 PMID:2383427
r0793	HC00706_r + HC00015_r + HC00017_r <=> HC00693_r + 2 HC00011_r + HC00016_r	Lathosterol(r) + NADPH(r) + O2(r) <=> Provitamin_D3(r) + 2 H2O(r) + NADP+(r)	EC:1.14.21.6	-412.29	R07215	LSTO2r	PMID:11731337 PMID:7946524
r0794	HC00844_c + HC00011_c --> HC00502_c + HC00020_c	Choloyl-CoA(c) + H2O(c) --> Cholate(c) + CoA(c)	EC:3.1.2.27	-24.1034	R07296		PMID:10884298
r0795	HC00011_c + HC01501_c --> HC00062_c + HC00250_c	H2O(c) + H2S2O3(c) --> Sulfate(c) + H2S(c)	Uncategorized reaction
r0796	HC00014_c + HC00119_c <=> HC00380_c + HC00013_c	NADH(c) + Ribose(c) <=> Ribitol(c) + NAD+(c)	Enzyme catalyzed	-77.405			PMID:15234337
r0797	HC01426_c + HC00045_c <=> HC00020_c + HC01472_c	Chenodeoxycholoyl-CoA(c) + Glycine(c) <=> CoA(c) + Glycochenodeoxycholate(c)	Uncategorized reaction	-13.405			PMID:12810727 PMID:6884990
r0798	HC01426_c + HC00222_c <=> HC00020_c + HC01471_c	Chenodeoxycholoyl-CoA(c) + Taurine(c) <=> CoA(c) + Taurochenodeoxycholate(c)	Uncategorized reaction	-13.405			PMID:12810727 PMID:6884990
r0799	HC01426_p + HC00222_p --> HC00020_p + HC01471_p	Chenodeoxycholoyl-CoA(p) + Taurine(p) --> CoA(p) + Taurochenodeoxycholate(p)	Uncategorized reaction	-13.405		BAAT5x	PMID:12810727 PMID:6884990
r0800	HC00029_c --> HC00031_c + HC01797_c	SAM(c) --> SAH(c) + Activated_methyl_group(c)	Postulated reaction
r0801	HC00051_c + HC00043_m <=> HC00051_m + HC00043_c	GTP(c) + GDP(m) <=> GTP(m) + GDP(c)	Facilitated diffusion	0			PMID:11078702
r0802	HC00001_c <=> HC00001_s	Albumin(c) <=> Albumin(s)	Vesicular transport	0			PMID:15843442 PMID:2396980 PMID:3578517 PMID:9160046
r0803	HC00001_s --> HC00001_l	Albumin(s) --> Albumin(l)	Vesicular transport	0			PMID:15843442 PMID:2396980 PMID:3578517 PMID:9160046
r0804	HC00002_c <=> HC00002_s	Antichymotrypsin(c) <=> Antichymotrypsin(s)	Vesicular transport	0
r0805	HC00002_s --> HC00002_l	Antichymotrypsin(s) --> Antichymotrypsin(l)	Vesicular transport	0
r0806	HC00003_c <=> HC00003_s	Antitrypsin(c) <=> Antitrypsin(s)	Vesicular transport	0			PMID:12023832 PMID:15843442 PMID:2396980 PMID:3578517 PMID:7544533 PMID:9160046
r0807	HC00003_s --> HC00003_l	Antitrypsin(s) --> Antitrypsin(l)	Vesicular transport	0			PMID:12023832 PMID:15843442 PMID:2396980 PMID:3578517 PMID:7544533 PMID:9160046
r0808	HC00004_c <=> HC00004_s	ApoA1(c) <=> ApoA1(s)	Vesicular transport	0			PMID:15976321 PMID:16680030
r0809	HC00255_s + HC00196_c <=> HC00255_c + HC00196_s	Inosine(s) + Adenosine(c) <=> Inosine(c) + Adenosine(s)	Facilitated diffusion	0			PMID:1550832 PMID:8438778
r0810	HC00763_s + HC00196_s --> HC00763_c + HC00196_c	Na+(s) + Adenosine(s) --> Na+(c) + Adenosine(c)	TCDB:2.A.57 TCDB:2.A.41.2.3 TCDB:2.A.41.2.4	0		ADNt4	PMID:12856181 PMID:10772724
r0811	HC00012_r + HC00030_c <=> HC00012_c + HC00030_r	ATP(r) + AMP(c) <=> ATP(c) + AMP(r)	Facilitated diffusion	0		-ATP2ter	PMID:14598172 PMID:18406340 PMID:9759482
r0812	HC00012_c + HC00030_p <=> HC00012_p + HC00030_c	ATP(c) + AMP(p) <=> ATP(p) + AMP(c)	TCDB:2.A.29.20.1	0			PMID:14598172 PMID:18406340 PMID:9759482
r0813	HC01616_r + HC00012_r + HC00011_r --> HC01616_b + HC00018_r + HC00019_r	Bilirubin-bisglucuronoside(r) + ATP(r) + H2O(r) --> Bilirubin-bisglucuronoside(b) + ADP(r) + Pi(r)	Active transport	-39.16			PMID:16983557 PMID: PMID:16847695
r0814	HC01616_c + HC00012_c + HC00011_c --> HC01616_b + HC00018_c + HC00019_c	Bilirubin-bisglucuronoside(c) + ATP(c) + H2O(c) --> Bilirubin-bisglucuronoside(b) + ADP(c) + Pi(c)	TCDB:3.A.1.208.2 TCDB:3.A.1.208.9 TCDB:3.A.1.208.7	-39.16		BILDGLCURte	PMID:16983557 PMID: PMID:16847695
r0815	HC00144_c <=> HC00144_s	Adenine(c) <=> Adenine(s)	TCDB:2.A.57.1.4	0		-ADEt	PMID:12838422 PMID:168203 PMID:3728675 PMID:8438778 PMID:12006583 PMID:14747464 PMID:16595656 PMID:17187757 PMID:17279066 PMID:6778226 PMID:7479738 PMID:7419607 PMID:1260500
r0816	HC00238_c <=> HC00238_s	Hypoxanthine(c) <=> Hypoxanthine(s)	TCDB:2.A.57.1.4	0		-HYXNt	PMID:12838422 PMID:168203 PMID:3728675 PMID:8438778 PMID:12006583 PMID:14747464 PMID:16595656 PMID:17187757 PMID:17279066 PMID:6778226 PMID:7479738 PMID:7419607 PMID:1260500
r0817	HC00277_c <=> HC00277_s	Citrulline(c) <=> Citrulline(s)	TCDB:2.A.3.3.2	0			PMID:14770310 PMID:11004451 PMID:15465786 PMID:16082501 PMID:17466261 PMID:7718542 PMID:10049700 PMID:10072483 PMID:10391915 PMID:10574970 PMID:11311135 PMID:11389679 PMID:11557028 PMID:11564694 PMID:11742812 PMID:11827462 PMID:12117417 PMID:12824232 PMID:14574404 PMID:7690540 PMID:9751058 PMID:9759917 PMID:12883891 PMID:16288981 PMID:1904693 PMID:4424190 PMID:6432599 PMID:9868191
r0818	HC00309_c <-- HC00309_m	dUMP(c) <-- dUMP(m)	Transport reaction	0			PMID:12657464 PMID:14519855 PMID:16194150
r0819	HC00035_c + HC00049_m <=> HC00035_m + HC00049_c	AKG(c) + Succinate(m) <=> AKG(m) + Succinate(c)	TCDB:2.A.29.2.2	0			PMID: PMID:14598172 PMID:17173541 PMID:18406340 PMID:10585886 PMID:4424886 PMID:4441366 PMID:5099217 PMID:8329439
r0820	HC00035_c + HC00146_m <=> HC00035_m + HC00146_c	AKG(c) + Malate(m) <=> AKG(m) + Malate(c)	TCDB:2.A.29.2.2	0		-AKGMALtm	PMID: PMID:14598172 PMID:17173541 PMID:18406340 PMID:10585886 PMID:4424886 PMID:4441366 PMID:5099217 PMID:8329439
r0821	HC00120_c + HC00049_m <=> HC00120_m + HC00049_c	Fumarate(c) + Succinate(m) <=> Fumarate(m) + Succinate(c)	TCDB:2.A.29.2.2	0			PMID: PMID:14598172 PMID:17173541 PMID:18406340 PMID:10585886 PMID:4424886 PMID:4441366 PMID:5099217 PMID:8329439
r0822	HC00120_c + HC00146_m <=> HC00120_m + HC00146_c	Fumarate(c) + Malate(m) <=> Fumarate(m) + Malate(c)	TCDB:2.A.29.2.2	0			PMID: PMID:14598172 PMID:17173541 PMID:18406340 PMID:10585886 PMID:4424886 PMID:4441366 PMID:5099217 PMID:8329439
r0823	HC00094_c <=> HC00094_r	Glucose-6P(c) <=> Glucose-6P(r)	TCDB:2.A.1.4.5	0	R02739	G6Pter	PMID:11879177 PMID:12062448
r0824	HC00122_s --> HC00122_c	Galactose(s) --> Galactose(c)	Transport reaction	0		GALt1r	PMID:11780753 PMID:11882499 PMID:12750891 PMID:16669350 PMID:1701966 PMID:3399500
r0825	HC00334_l --> HC00334_c	Isoleucine(l) --> Isoleucine(c)	Vesicular transport	0			PMID:11004451 PMID:11078698 PMID:11311135 PMID:11742806 PMID:16785209 PMID:911815
r0826	HC00135_c --> HC00135_r	Inositol(c) --> Inositol(r)	Transport reaction	0			PMID:10785372 PMID:1313850 PMID:1992775 PMID:3085711 PMID:7822436 PMID:8240303
r0827	HC00135_c <=> HC00135_s	Inositol(c) <=> Inositol(s)	Postulated transport reaction	0		-INSTt2r	PMID:10785372 PMID:1313850 PMID:1992775 PMID:3085711 PMID:7822436 PMID:8240303
r0828	HC00049_c + HC00019_m <=> HC00049_m + HC00019_c	Succinate(c) + Pi(m) <=> Succinate(m) + Pi(c)	TCDB:2.A.29.2.2	0		SUCCt2m	PMID:14598172 PMID:10585886 PMID:4424886 PMID:4441366 PMID:5099217 PMID:8329439
r0829	HC00049_c + HC00062_m <=> HC00049_m + HC00062_c	Succinate(c) + Sulfate(m) <=> Succinate(m) + Sulfate(c)	TCDB:2.A.29.2.2	0			PMID:14598172 PMID:10585886 PMID:4424886 PMID:4441366 PMID:5099217 PMID:8329439
r0830	HC00049_c + HC00096_m <=> HC00049_m + HC00096_c	Succinate(c) + Sulfite(m) <=> Succinate(m) + Sulfite(c)	TCDB:2.A.29.2.2	0			PMID:14598172 PMID:10585886 PMID:4424886 PMID:4441366 PMID:5099217 PMID:8329439
r0831	HC00146_c + HC00019_m <=> HC00146_m + HC00019_c	Malate(c) + Pi(m) <=> Malate(m) + Pi(c)	TCDB:2.A.29.2.2	0		MALtm	PMID:14598172 PMID:10585886 PMID:4424886 PMID:4441366 PMID:5099217 PMID:8329439
r0832	HC00146_c + HC00062_m <=> HC00146_m + HC00062_c	Malate(c) + Sulfate(m) <=> Malate(m) + Sulfate(c)	TCDB:2.A.29.2.2	0		MALSO4tm	PMID:14598172 PMID:10585886 PMID:4424886 PMID:4441366 PMID:5099217 PMID:8329439
r0833	HC00146_c + HC00096_m <=> HC00146_m + HC00096_c	Malate(c) + Sulfite(m) <=> Malate(m) + Sulfite(c)	TCDB:2.A.29.2.2	0		MALSO3tm	PMID:14598172 PMID:10585886 PMID:4424886 PMID:4441366 PMID:5099217 PMID:8329439
r0834	HC00319_c + HC00019_m <=> HC00319_m + HC00019_c	Malonate(c) + Pi(m) <=> Malonate(m) + Pi(c)	TCDB:2.A.29.2.2	0			PMID:14598172 PMID:10585886 PMID:4424886 PMID:4441366 PMID:5099217 PMID:8329439
r0835	HC00319_c + HC00062_m <=> HC00319_m + HC00062_c	Malonate(c) + Sulfate(m) <=> Malonate(m) + Sulfate(c)	TCDB:2.A.29.2.2	0			PMID:14598172 PMID:10585886 PMID:4424886 PMID:4441366 PMID:5099217 PMID:8329439
r0836	HC00319_c + HC00096_m <=> HC00319_m + HC00096_c	Malonate(c) + Sulfite(m) <=> Malonate(m) + Sulfite(c)	TCDB:2.A.29.2.2	0			PMID:14598172 PMID:10585886 PMID:4424886 PMID:4441366 PMID:5099217 PMID:8329439
r0837	HC00024_c <=> HC00024_s	NH3(c) <=> NH3(s)	Free diffusion	0		NH4t3r	PMID:3888072
r0838	HC00024_c <=> HC00024_m	NH3(c) <=> NH3(m)	Free diffusion	0			PMID:3888072
r0839	HC00256_s <=> HC00256_c	Orotate(s) <=> Orotate(c)	Transport reaction	0			PMID:7419607
r0840	HC00115_c <=> HC00115_r	Ribose-5P(c) <=> Ribose-5P(r)	Free diffusion	0
r0841	HC00188_c <=> HC00188_r	Ribulose-5P(c) <=> Ribulose-5P(r)	Free diffusion	0			PMID:16756494
r0842	HC00038_c <=> HC00038_r	UDP-glucose(c) <=> UDP-glucose(r)	Postulated transport reaction	0			PMID:7050120
r0843	HC00038_c + HC00105_r <=> HC00038_r + HC00105_c	UDP-glucose(c) + UMP(r) <=> UDP-glucose(r) + UMP(c)	Facilitated diffusion	0		UDPGLCter	PMID:9759482
r0844	HC00162_c + HC00105_r <=> HC00162_r + HC00105_c	UDP-glucuronate(c) + UMP(r) <=> UDP-glucuronate(r) + UMP(c)	Transport reaction	0		-UDPGLCAter	PMID:9759482
r0845	HC00050_c + HC00105_r --> HC00050_r + HC00105_c	UDP-N-acetylglucosamine(c) + UMP(r) --> UDP-N-acetylglucosamine(r) + UMP(c)	TCDB:2.A.7.12.7	0		UGLCNACtg	PMID:12759756 PMID:17466261 PMID:9759482
r0846	HC00181_c + HC00105_r <-- HC00181_r + HC00105_c	UDP-xylose(c) + UMP(r) <-- UDP-xylose(r) + UMP(c)	Facilitated diffusion	0		UDPXYLter	PMID:9759482
r0847	HC00106_s <=> HC00106_c	Uracil(s) <=> Uracil(c)	TCDB:2.A.57.1.4	0		URAt	PMID:12838422 PMID:168203 PMID:3728675 PMID:8438778 PMID:12006583 PMID:14747464 PMID:16595656 PMID:17187757 PMID:17279066 PMID:6778226 PMID:7479738 PMID:7419607 PMID:1260500
r0848	HC00011_r <=> HC00011_c	H2O(r) <=> H2O(c)	Free diffusion	0		-H2Otg	PMID:3888072 PMID:4684694
r0849	HC00011_s <=> HC00011_c	H2O(s) <=> H2O(c)	Free diffusion	0		H2Ot	PMID:3888072 PMID:4684694
r0850	HC00011_l <-- HC00011_c	H2O(l) <-- H2O(c)	Free diffusion	0		-H2Otly	PMID:3888072 PMID:4684694
r0851	HC00011_m <=> HC00011_c	H2O(m) <=> H2O(c)	Free diffusion	0		-H2Otm	PMID:3888072 PMID:4684694
r0852	HC00011_p <=> HC00011_c	H2O(p) <=> H2O(c)	Free diffusion	0		-H2Otp	PMID:3888072 PMID:4684694
r0853	HC00012_c + HC00019_m --> HC00012_m + HC00019_c	ATP(c) + Pi(m) --> ATP(m) + Pi(c)	Facilitated diffusion	0			PMID: PMID:8132483
r0854	HC00017_r <=> HC00017_c	O2(r) <=> O2(c)	Free diffusion	0		-O2ter
r0855	HC00017_s <=> HC00017_c	O2(s) <=> O2(c)	Free diffusion	0		O2t
r0856	HC00017_m <=> HC00017_c	O2(m) <=> O2(c)	Free diffusion	0		-O2tm
r0857	HC00017_p <-- HC00017_c	O2(p) <-- O2(c)	Free diffusion	0		-O2tp
r0858	HC00018_r + HC00012_c --> HC00018_c + HC00012_r	ADP(r) + ATP(c) --> ADP(c) + ATP(r)	Transport reaction	0		ATP1ter	PMID:1459 PMID:18406340 PMID:8132483 PMID:14598172
r0859	HC00018_c + HC00012_l <-- HC00018_l + HC00012_c	ADP(c) + ATP(l) <-- ADP(l) + ATP(c)	Postulated transport reaction	0			PMID:1459 PMID:18406340 PMID:8132483 PMID:14598172
r0860	HC00018_c + HC00012_p <=> HC00018_p + HC00012_c	ADP(c) + ATP(p) <=> ADP(p) + ATP(c)	Transport reaction	0			PMID:1459 PMID:18406340 PMID:8132483 PMID:14598172
r0861	HC00019_s + 3 HC00763_s --> HC00019_c + 3 HC00763_c	Pi(s) + 3 Na+(s) --> Pi(c) + 3 Na+(c)	Active transport	0		PIt7	PMID:12750889 PMID:12759754 PMID:12806205 PMID:12811560
r0862	HC00020_c <=> HC00020_r	CoA(c) <=> CoA(r)	Transport reaction	0		COAtr	PMID: PMID:14598172
r0863	HC00020_c <=> HC00020_m	CoA(c) <=> CoA(m)	Facilitated diffusion	0		COAtm	PMID: PMID:14598172
r0864	HC00020_c <=> HC00020_p	CoA(c) <=> CoA(p)	Postulated transport reaction	0		COAtp	PMID: PMID:14598172
r0865	HC00021_r <=> HC00021_c	CO2(r) <=> CO2(c)	Free diffusion	0		-CO2tg	PMID:3888072 PMID:911815
r0866	HC00021_b <-- HC00021_c	CO2(b) <-- CO2(c)	Free diffusion	0		CO2t	PMID:3888072 PMID:911815
r0867	HC00021_c <=> HC00021_s	CO2(c) <=> CO2(s)	Free diffusion	0		-CO2t	PMID:3888072 PMID:911815
r0868	HC00021_c <=> HC00021_m	CO2(c) <=> CO2(m)	Free diffusion	0		CO2tm	PMID:3888072 PMID:911815
r0869	HC00021_p <=> HC00021_c	CO2(p) <=> CO2(c)	Free diffusion	0		-CO2tp	PMID:3888072 PMID:911815
r0870	HC00026_s <=> HC00026_c	FAD(s) <=> FAD(c)	Facilitated diffusion	0			PMID:14977409 PMID:17466261
r0871	HC00028_s <=> HC00028_c	Pyridoxal-P(s) <=> Pyridoxal-P(c)	Diffusion	0			PMID:14977409
r0872	HC00032_c + HC00083_c --> HC00032_m + HC00083_m	Pyruvate(c) + H+(PG)(c) --> Pyruvate(m) + H+(PG)(m)	Active transport	0		PYRt2m	PMID:12739169 PMID:18305372
r0873	HC00032_s + HC00083_s <=> HC00032_c + HC00083_c	Pyruvate(s) + H+(PG)(s) <=> Pyruvate(c) + H+(PG)(c)	TCDB:2.A.1.13.1 2.A.1.13.	0		PYRt2r	PMID:12739169 PMID:18305372
r0874	HC00032_p + HC00083_p <=> HC00032_c + HC00083_c	Pyruvate(p) + H+(PG)(p) <=> Pyruvate(c) + H+(PG)(c)	TCDB:2.A.1.13.1 TCDB:2.A.1.13.5	0		-PYRt2p	PMID:12739169 PMID:18305372
r0875	HC00034_c + HC00083_c --> HC00034_m + HC00083_m	Glutamate(c) + H+(PG)(c) --> Glutamate(m) + H+(PG)(m)	TCDB:2.A.29.14.3	0		GLUt2m	PMID:14598172 PMID:8132483
r0876	HC00034_c + HC00083_c + HC00055_m --> HC00034_m + HC00083_m + HC00055_c	Glutamate(c) + H+(PG)(c) + Aspartate(m) --> Glutamate(m) + H+(PG)(m) + Aspartate(c)	TCDB:2.A.29.14.2	0		ASPGLUm	PMID: PMID:14598172 PMID:18406340
r0877	HC00034_c + HC00389_s <=> HC00034_s + HC00389_c	Glutamate(c) + Cystine(s) <=> Glutamate(s) + Cystine(c)	TCDB:2.A.3.8.5	0		CYSTGLUex	PMID:14770309 PMID:14770310
r0878	HC00034_s + 3 HC00763_s + HC00083_s + HC00216_c --> HC00034_c + 3 HC00763_c + HC00083_c + HC00216_s	Glutamate(s) + 3 Na+(s) + H+(PG)(s) + K+(c) --> Glutamate(c) + 3 Na+(c) + H+(PG)(c) + K+(s)	Active transport	0		GLUt6	PMID:14530974
r0879	HC00035_s + HC00763_s --> HC00035_c + HC00763_c	AKG(s) + Na+(s) --> AKG(c) + Na+(c)	TCDB:2.A.29.2.4 TCDB:2.A.29.16.1	0			PMID:11287335 PMID:11327718
r0880	HC00041_m --> HC00041_c	Heme(m) --> Heme(c)	Postulated transport reaction	0		PHEMEtm	PMID:17785948
r0881	HC00042_c + HC00763_c <-- HC00042_s + HC00763_s	Acetate(c) + Na+(c) <-- Acetate(s) + Na+(s)	Active transport	0			PMID:12107270 PMID:12739169 PMID:12829793 PMID:17245649 PMID:18375207 PMID:8476015 PMID:8557697 PMID:9786900
r0882	HC00042_c + HC00083_c <=> HC00042_s + HC00083_s	Acetate(c) + H+(PG)(c) <=> Acetate(s) + H+(PG)(s)	TCDB:2.A.1.13.1 TCDB:2.A.1.13.5	0		-ACt2r	PMID:12107270 PMID:12739169 PMID:12829793 PMID:17173541 PMID:17245649 PMID:18305372 PMID:18375207 PMID:8476015 PMID:8557697 PMID:9651205 PMID:9786900
r0883	HC00048_l --> HC00048_c	Alanine(l) --> Alanine(c)	TCDB:2.A.18.6.7	0		ALAt2rL	PMID:4684694 PMID:911815
r0884	HC00049_s + 3 HC00763_s --> 3 HC00763_c + HC00049_c	Succinate(s) + 3 Na+(s) --> 3 Na+(c) + Succinate(c)	TCDB:2.A.47.1.9 TCDB:2.A.47.1.4	0		SUCCt4_3	PMID:12739168 PMID:12915942
r0885	HC00056_c + HC00019_m <=> HC00056_m + HC00019_c	GSH(c) + Pi(m) <=> GSH(m) + Pi(c)	TCDB:2.A.29.2.7	0			PMID:15845418 PMID:16600197 PMID:9639574
r0886	HC00060_c <=> HC00060_r	CMP(c) <=> CMP(r)	Postulated transport reaction	0			PMID:7325681
r0887	HC00061_c <=> HC00061_r	Formate(c) <=> Formate(r)	Facilitated diffusion	0		FORtr	PMID:11300510 PMID:16171773 PMID:18288723 PMID:3768436 PMID:911815
r0888	HC00061_c --> HC00061_m	Formate(c) --> Formate(m)	Facilitated diffusion	0		-FORt2m	PMID:11300510 PMID:16171773 PMID:18288723 PMID:3768436 PMID:911815
r0889	HC00062_s + 2 HC00253_c <=> HC00062_c + 2 HC00253_s	Sulfate(s) + 2 HCO3-(c) <=> Sulfate(c) + 2 HCO3-(s)	Diffusion	0		SO4HCOtex	PMID:12759755
r0890	HC00065_c + HC00083_c --> HC00065_m + HC00083_m	Arginine(c) + H+(PG)(c) --> Arginine(m) + H+(PG)(m)	Facilitated diffusion	0		ARGtm	PMID:14598172 PMID:18406340
r0891	HC00067_c + HC00083_c --> HC00067_m + HC00083_m	Glutamine(c) + H+(PG)(c) --> Glutamine(m) + H+(PG)(m)	Facilitated diffusion	0		GLNtm	PMID:11004451 PMID:2015813
r0892	HC00077_c <=> HC00077_s	UTP(c) <=> UTP(s)	Facilitated diffusion	0			PMID:179827 PMID:9305892
r0893	HC00083_m + HC00079_c <-- HC00083_c + HC00079_m	H+(PG)(m) + Ornithine(c) <-- H+(PG)(c) + Ornithine(m)	TCDB:2.A.29.19.1	0			PMID:14598172 PMID:8132483
r0894	HC00277_m + HC00083_m + HC00079_c <-- HC00277_c + HC00083_c + HC00079_m	Citrulline(m) + H+(PG)(m) + Ornithine(c) <-- Citrulline(c) + H+(PG)(c) + Ornithine(m)	TCDB:2.A.29.19.1	0			PMID:14598172
r0895	HC00087_s <=> HC00087_c	Acetaldehyde(s) <=> Acetaldehyde(c)	Transport reaction	0		ACALDt
r0896	HC00089_c <=> HC00089_s	Urea(c) <=> Urea(s)	TCDB:1.A.28.1.3	0		-UREAt	PMID:10505683 PMID:10747366 PMID:11546670 PMID:12571750 PMID:12856182 PMID:8514890 PMID:9124577
r0897	HC00089_c <=> HC00089_m	Urea(c) <=> Urea(m)	Facilitated diffusion	0		UREAtm	PMID:10505683 PMID:10747366 PMID:11546670 PMID:12571750 PMID:12856182 PMID:8514890 PMID:9124577
r0898	HC00097_s <=> HC00097_c	Fructose(s) <=> Fructose(c)	Transport reaction	0		FRUt1r	PMID:12750891
r0899	HC00100_c <=> HC00100_s	beta-Alanine(c) <=> beta-Alanine(s)	Facilitated diffusion	0			PMID:10721894 PMID:11787643 PMID:12269802 PMID:12504794 PMID:16955229 PMID:17401668 PMID:18599538 PMID:3132542 PMID:487087 PMID:551321 PMID:6418146 PMID:7731061 PMID:8010975 PMID:8382624 PMID:8654117 PMID:8899554 PMID:911815 PMID:917262
r0900	HC00100_c <=> HC00100_m	beta-Alanine(c) <=> beta-Alanine(m)	Facilitated diffusion	0		BALAtmr	PMID:10721894 PMID:11787643 PMID:12269802 PMID:12504794 PMID:16955229 PMID:17401668 PMID:18599538 PMID:3132542 PMID:487087 PMID:551321 PMID:6418146 PMID:7731061 PMID:8010975 PMID:8382624 PMID:8654117 PMID:8899554 PMID:911815 PMID:917262
r0901	HC00112_s <=> HC00112_c	Choline(s) <=> Choline(c)	TCDB:2.A.1.1.13	0		CHOLtu	PMID:16636297 PMID:18632827 PMID:8707261
r0902	2 HC00113_s + HC00763_s + HC00216_s --> 2 HC00113_c + HC00763_c + HC00216_c	2 Chloride(s) + Na+(s) + K+(s) --> 2 Chloride(c) + Na+(c) + K+(c)	TCDB:2.A.30.3.1	0		NKCCt	PMID:12739168 PMID:8640224
r0903	HC00114_c <=> HC00114_s	Glycerol(c) <=> Glycerol(s)	Facilitated diffusion	0		GLYCt	PMID:9124577
r0904	HC00114_c <=> HC00114_m	Glycerol(c) <=> Glycerol(m)	Facilitated diffusion	0		GLYCtm	PMID:9124577
r0905	HC00119_c <=> HC00119_s	Ribose(c) <=> Ribose(s)	Transport reaction	0		-RIBt	PMID:15234337
r0906	HC00121_c + HC00083_c --> HC00121_m + HC00083_m	Leucine(c) + H+(PG)(c) --> Leucine(m) + H+(PG)(m)	Facilitated diffusion	0		LEUt5m
r0907	HC00132_m <=> HC00132_c	Putrescine(m) <=> Putrescine(c)	Active transport	0			PMID:1526979
r0908	HC00138_c <=> HC00138_r	N-Acetylglucosamine(c) <=> N-Acetylglucosamine(r)	Postulated transport reaction	0			PMID:3988731 PMID:6706970 PMID:7050120
r0909	HC00138_l <=> HC00138_r	N-Acetylglucosamine(l) <=> N-Acetylglucosamine(r)	Transport reaction	0			PMID:3988731 PMID:6706970 PMID:7050120
r0910	HC00138_l --> HC00138_c	N-Acetylglucosamine(l) --> N-Acetylglucosamine(c)	Postulated transport reaction	0		ACGAMtly	PMID:3988731 PMID:6706970 PMID:7050120
r0911	HC00145_c + HC00034_m <=> HC00145_m + HC00034_c	Proline(c) + Glutamate(m) <=> Proline(m) + Glutamate(c)	Facilitated diffusion	0			PMID:11004451 PMID:8898903
r0912	HC00153_c + HC00146_m <=> HC00153_m + HC00146_c	Citrate(c) + Malate(m) <=> Citrate(m) + Malate(c)	TCDB:2.A.29.7.2	0		CITtam	PMID:14598172 PMID: PMID:18406340 PMID:8132483 PMID:16919238 PMID:17173541
r0913	HC00266_m + HC00146_c <=> HC00266_c + HC00146_m	Isocitrate(m) + Malate(c) <=> Isocitrate(c) + Malate(m)	TCDB:2.A.29.7.2	0			PMID:14598172 PMID: PMID:18406340 PMID:8132483 PMID:16919238 PMID:17173541
r0914	HC00149_c <=> HC00149_s	Nicotinamide(c) <=> Nicotinamide(s)	TCDB:9.C.10.	0		-NCAMUP	PMID:17928533
r0915	HC00153_c + HC00049_m <=> HC00153_m + HC00049_c	Citrate(c) + Succinate(m) <=> Citrate(m) + Succinate(c)	TCDB:2.A.29.7.2	0			PMID:14598172 PMID: PMID:18406340 PMID:8132483 PMID:16919238 PMID:17173541
r0916	HC00153_c + HC00076_m <=> HC00153_m + HC00076_c	Citrate(c) + PEP(m) <=> Citrate(m) + PEP(c)	TCDB:2.A.29.7.2	0		CITtbm	PMID:14598172
r0917	HC00153_c + HC00266_m <=> HC00153_m + HC00266_c	Citrate(c) + Isocitrate(m) <=> Citrate(m) + Isocitrate(c)	TCDB:2.A.29.7.2	0			PMID:14598172
r0918	HC00154_s --> HC00154_c	Mannose(s) --> Mannose(c)	Facilitated diffusion	0		MANt1r	PMID:12750891
r0919	HC00083_c + HC00159_c <=> HC00083_s + HC00159_s	H+(PG)(c) + Acetoacetate(c) <=> H+(PG)(s) + Acetoacetate(s)	TCDB:2.A.1.13.1	0		-ACACt2	PMID:12107270 PMID:12739169 PMID:12829793 PMID:17173541 PMID:17245649 PMID:18305372 PMID:18375207 PMID:8476015 PMID:8557697 PMID:9786900
r0920	HC00083_c + HC00159_c --> HC00083_m + HC00159_m	H+(PG)(c) + Acetoacetate(c) --> H+(PG)(m) + Acetoacetate(m)	Facilitated diffusion	0		ACACt2m	PMID:12739169 PMID:18305372
r0921	HC00170_c --> HC00170_m	Thymine(c) --> Thymine(m)	Facilitated diffusion	0			PMID:12838422 PMID:168203 PMID:3728675 PMID:8438778 PMID:12006583 PMID:14747464 PMID:16595656 PMID:17187757 PMID:17279066 PMID:6778226 PMID:7479738 PMID:7419607 PMID:1260500
r0922	HC00170_s <=> HC00170_c	Thymine(s) <=> Thymine(c)	TCDB:2.A.57.1.4	0		THYMt	PMID:12838422 PMID:168203 PMID:3728675 PMID:8438778 PMID:12006583 PMID:14747464 PMID:16595656 PMID:17187757 PMID:17279066 PMID:6778226 PMID:7479738 PMID:7419607 PMID:1260500
r0923	HC00174_c + HC00083_c --> HC00174_m + HC00083_m	Valine(c) + H+(PG)(c) --> Valine(m) + H+(PG)(m)	Facilitated diffusion	0		VALt5m
r0924	HC00178_r + 2 HC00012_r + 2 HC00011_r --> HC00178_b + 2 HC00018_r + 2 HC00019_r	Cholesterol(r) + 2 ATP(r) + 2 H2O(r) --> Cholesterol(b) + 2 ADP(r) + 2 Pi(r)	Active transport	-78.32			PMID:15209530
r0925	HC00179_l --> HC00179_c	Threonine(l) --> Threonine(c)	Vesicular transport	0			PMID:911815
r0926	HC00186_m --> HC00186_c	3PG(m) --> 3PG(c)	Postulated transport reaction	0			PMID:4358819
r0927	HC00193_m <=> HC00193_s	Acetone(m) <=> Acetone(s)	Transport reaction	0
r0928	HC00197_c <=> HC00197_s	Sarcosine(c) <=> Sarcosine(s)	Transport reaction	0		-SARCStex	PMID:11004451 PMID:4684694 PMID:5096515 PMID:7388024
r0929	HC00198_s + HC00763_s --> HC00198_c + HC00763_c	Thymidine(s) + Na+(s) --> Thymidine(c) + Na+(c)	TCDB:2.A.41.2.3	0		THMDt4	PMID:12856181 PMID:10772724
r0930	HC00202_s --> HC00202_c	Arachidonate(s) --> Arachidonate(c)	TCDB:4.C.1.1.5 TCDB:4.C.1.1.8	0		ARACHDt2	PMID:12883891 PMID:12856180 PMID:11023036 PMID:1554704 PMID:18021224 PMID:4553030 PMID:793184 PMID:8725559 PMID:8781017 PMID:12739169
r0931	HC00202_l --> HC00202_r	Arachidonate(l) --> Arachidonate(r)	Transport reaction	0			PMID:12883891 PMID:12856180 PMID:11023036 PMID:1554704 PMID:18021224 PMID:4553030 PMID:793184 PMID:8725559 PMID:8781017 PMID:12739169
r0932	HC00202_l <=> HC00202_c	Arachidonate(l) <=> Arachidonate(c)	Transport reaction	0			PMID:12883891 PMID:12856180 PMID:11023036 PMID:1554704 PMID:18021224 PMID:4553030 PMID:793184 PMID:8725559 PMID:8781017 PMID:12739169
r0933	HC00219_c <=> HC00219_s	Guanine(c) <=> Guanine(s)	TCDB:2.A.57.1.4	0		-GUAt	PMID:12838422 PMID:168203 PMID:3728675 PMID:8438778 PMID:12006583 PMID:14747464 PMID:16595656 PMID:17187757 PMID:17279066 PMID:6778226 PMID:7479738 PMID:7419607 PMID:1260500
r0934	HC00222_c --> HC00222_p	Taurine(c) --> Taurine(p)	TCDB:2.A.22.3.3	0
r0935	HC00226_s --> HC00226_c	Palmitate(s) --> Palmitate(c)	TCDB:4.C.1.1.5 TCDB:4.C.1.1.8	0		HDCAtr	PMID:12883891 PMID:12856180 PMID:11023036 PMID:1554704 PMID:18021224 PMID:4553030 PMID:793184 PMID:8725559 PMID:8781017 PMID:12739169
r0936	HC00226_l --> HC00226_r	Palmitate(l) --> Palmitate(r)	Transport reaction	0			PMID:12883891 PMID:12856180 PMID:11023036 PMID:1554704 PMID:18021224 PMID:4553030 PMID:793184 PMID:8725559 PMID:8781017 PMID:12739169
r0937	HC00226_l <=> HC00226_c	Palmitate(l) <=> Palmitate(c)	Transport reaction	0			PMID:12883891 PMID:12856180 PMID:11023036 PMID:1554704 PMID:18021224 PMID:4553030 PMID:793184 PMID:8725559 PMID:8781017 PMID:12739169
r0938	HC00227_c <=> HC00227_s	Pyridoxal(c) <=> Pyridoxal(s)	Transport reaction	0		-PYDXtr	PMID:14977409 PMID:4469603
r0939	HC00230_s <=> HC00230_c	Nicotinate(s) <=> Nicotinate(c)	Postulated transport reaction	0		NACUP	PMID:17928533
r0940	HC00250_c <=> HC00250_s	H2S(c) <=> H2S(s)	Free diffusion	0
r0941	HC00253_c <=> HC00253_m	HCO3-(c) <=> HCO3-(m)	Free diffusion	0			PMID:911815
r0942	HC00260_c <=> HC00260_s	Creatine(c) <=> Creatine(s)	TCDB:2.A.22.3.4	0			PMID:11165387 PMID:12110547 PMID:12145274 PMID:15918910 PMID:3896131 PMID:9386672
r0943	HC00268_s <=> HC00268_c	Pyridoxine(s) <=> Pyridoxine(c)	Diffusion	0		PYDXNtr	PMID:14977409
r0944	HC00269_c <=> HC00269_s	Spermidine(c) <=> Spermidine(s)	Active transport	0			PMID:1526979
r0945	HC00273_c + HC00035_m <=> HC00273_m + HC00035_c	2-Oxoadipate(c) + AKG(m) <=> 2-Oxoadipate(m) + AKG(c)	TCDB:2.A.29.2.4	0		2OXOADPTm	PMID:14598172
r0946	HC00277_c + HC00079_s <=> HC00277_s + HC00079_c	Citrulline(c) + Ornithine(s) <=> Citrulline(s) + Ornithine(c)	TCDB:2.A.3.8.15	0			PMID:14770309 PMID:14770310
r0947	HC00277_c + HC00079_m <=> HC00277_m + HC00079_c	Citrulline(c) + Ornithine(m) <=> Citrulline(m) + Ornithine(c)	TCDB:2.A.29.19.1	0			PMID:14770309 PMID:14770310
r0948	HC00279_s --> HC00279_c	Glucosamine(s) --> Glucosamine(c)	TCDB:2.A.1.1.29	0		GAMt1r	PMID:12750891
r0949	HC00280_c --> HC00280_m	Deoxyguanosine(c) --> Deoxyguanosine(m)	TCDB:2.A.57.1.4	0		DGSNtm	PMID:12006583 PMID:16595656 PMID:17187757 PMID:3566277
r0950	HC00306_m --> HC00306_c	dGMP(m) --> dGMP(c)	Facilitated diffusion	0
r0951	HC00316_s <=> HC00316_c	Thiamin(s) <=> Thiamin(c)	TCDB:2.A.48.2.1	0		THMt3	PMID:12488043 PMID:14977409
r0952	HC00323_s <=> HC00323_c	Histamine(s) <=> Histamine(c)	TCDB:2.A.1.19.1 TCDB:2.A.1.19.6 TCDB:2.A.1.19.3	0		HISTAtu	PMID:12883891
r0953	HC00334_c + HC00083_c --> HC00334_m + HC00083_m	Isoleucine(c) + H+(PG)(c) --> Isoleucine(m) + H+(PG)(m)	Facilitated diffusion	0		ILEt5m
r0954	HC00343_c <=> HC00343_p	(R)-Mevalonate(c) <=> (R)-Mevalonate(p)	Transport reaction	0			PMID:17180682
r0955	HC00349_m --> HC00349_c	5-Aminolevulinate(m) --> 5-Aminolevulinate(c)	Facilitated diffusion	0		-5AOPtm
r0956	HC00362_p <=> HC00362_r	Farnesyl-PP(p) <=> Farnesyl-PP(r)	Transport reaction	0		FRDPtr	PMID:12121718 PMID:15130918 PMID:17180682
r0957	HC00377_s <=> HC00377_c	Ethanol(s) <=> Ethanol(c)	Diffusion	0		ETOHt
r0958	HC00380_s <=> HC00380_c	Ribitol(s) <=> Ribitol(c)	Transport reaction	0		-RBTt	PMID:15234337
r0959	HC00381_s <=> HC00381_c	Cytidine(s) <=> Cytidine(c)	TCDB:2.A.57.1.4	0		CYTDt	PMID:12838422 PMID:12006583 PMID:14747464 PMID:16595656 PMID:17187757 PMID:17279066 PMID:7479738
r0960	HC00385_c + HC00763_c <=> HC00385_r + HC00763_r	Bilirubin(c) + Na+(c) <=> Bilirubin(r) + Na+(r)	TCDB:2.A.65	0			PMID:11023036 PMID:1554704 PMID:18021224 PMID:4553030 PMID:8725559
r0961	HC00385_s + HC00763_s --> HC00385_c + HC00763_c	Bilirubin(s) + Na+(s) --> Bilirubin(c) + Na+(c)	TCDB:2.A.65	0			PMID:11023036 PMID:1554704 PMID:18021224 PMID:4553030 PMID:8725559
r0962	HC00396_c --> HC00396_m	Folate(c) --> Folate(m)	Facilitated diffusion	0			PMID:14739191 PMID:14977409 PMID:14998787 PMID:16109384 PMID:16171773 PMID:16750224
r0963	HC00396_s --> HC00396_c	Folate(s) --> Folate(c)	Facilitated diffusion	0			PMID:14739191 PMID:14977409 PMID:14998787 PMID:16109384 PMID:16171773 PMID:16750224
r0964	HC00410_s <=> HC00410_c	Deoxyuridine(s) <=> Deoxyuridine(c)	TCDB:2.A.57.1.4	0		DURIt	PMID:12838422 PMID:12006583 PMID:14747464 PMID:16595656 PMID:17187757 PMID:17279066 PMID:7479738
r0965	HC00415_c <=> HC00415_s	NO(c) <=> NO(s)	Transport reaction	0		-NOt
r0966	HC00416_s <=> HC00416_c	Pyridoxamine(s) <=> Pyridoxamine(c)	Diffusion	0		PYDAMtr	PMID:14977409
r0967	HC00425_s <=> HC00425_c	Methylglyoxal(s) <=> Methylglyoxal(c)	Transport reaction	0		-MTHGXLt
r0968	HC00474_r --> HC00474_s	N-Acetyl-D-mannosamine(r) --> N-Acetyl-D-mannosamine(s)	Active transport	0
r0969	HC00502_c + 2 HC00012_c + 2 HC00011_c --> HC00502_b + 2 HC00018_c + 2 HC00019_c	Cholate(c) + 2 ATP(c) + 2 H2O(c) --> Cholate(b) + 2 ADP(c) + 2 Pi(c)	Active transport	-78.32			PMID:14716480 PMID:15209530 PMID:15297262
r0970	HC00502_c <=> HC00502_r	Cholate(c) <=> Cholate(r)	Active transport	0			PMID:15975683
r0971	HC00505_s <=> HC00505_c	O2.-(s) <=> O2.-(c)	Free diffusion	0		-O2St
r0972	HC00525_c <=> HC00525_s	Spermine(c) <=> Spermine(s)	Active transport	0		DM_sprm(c)	PMID:1526979
r0973	HC00554_m <=> HC00554_c	Pantetheine(m) <=> Pantetheine(c)	Facilitated diffusion	0
r0974	HC00568_s + HC00763_s <=> HC00568_c + HC00763_c	Pantothenate(s) + Na+(s) <=> Pantothenate(c) + Na+(c)	Active transport	0			PMID:10334869 PMID:12603856 PMID:17024033 PMID:9516450
r0975	HC00582_c <-- HC00582_m	Dihydrothymine(c) <-- Dihydrothymine(m)	Facilitated diffusion	0			PMID:1260500
r0976	HC00656_m <-- HC00656_c	Protoporphyrinogen_IX(m) <-- Protoporphyrinogen_IX(c)	Postulated transport reaction	0		-PPPG9tm
r0977	HC00661_c + HC00083_c --> HC00661_m + HC00083_m	(R)-3-Hydroxybutanoate(c) + H+(PG)(c) --> (R)-3-Hydroxybutanoate(m) + H+(PG)(m)	TCDB:1.D.6.1.1	0		BHBtm	PMID:12739169 PMID:18305372
r0978	HC00661_s + HC00083_s <=> HC00661_c + HC00083_c	(R)-3-Hydroxybutanoate(s) + H+(PG)(s) <=> (R)-3-Hydroxybutanoate(c) + H+(PG)(c)	TCDB:2.A.1.13.1	0		BHBt	PMID:12739169 PMID:18305372
r0979	HC00715_s <-- HC00715_c	D-3-Amino-isobutanoate(s) <-- D-3-Amino-isobutanoate(c)	Transport reaction	0		-D-3AIBt
r0980	HC00074_s + HC00763_s <-- HC00074_c + HC00763_c	Ascorbate(s) + Na+(s) <-- Ascorbate(c) + Na+(c)	TCDB:2.A.40.6.2	0		ASCBt4	PMID:14977409
r0981	HC00765_c <=> HC00765_s	NH4+(c) <=> NH4+(s)	Transport reaction	0		NH4t3r
r0982	HC00793_s --> HC00793_c	Stearate(s) --> Stearate(c)	TCDB:4.C.1.1.5 TCDB:4.C.1.1.8	0		STRDNCt	PMID:12883891 PMID:12856180 PMID:11023036 PMID:1554704 PMID:18021224 PMID:4553030 PMID:793184 PMID:8725559 PMID:8781017 PMID:12739169
r0983	HC00793_l --> HC00793_r	Stearate(l) --> Stearate(r)	TCDB:4.C.1.1.5 TCDB:4.C.1.1.8	0			PMID:12883891 PMID:12856180 PMID:11023036 PMID:1554704 PMID:18021224 PMID:4553030 PMID:793184 PMID:8725559 PMID:8781017 PMID:12739169
r0984	HC00793_l <=> HC00793_c	Stearate(l) <=> Stearate(c)	TCDB:4.C.1.1.5 TCDB:4.C.1.1.8	0			PMID:12883891 PMID:12856180 PMID:11023036 PMID:1554704 PMID:18021224 PMID:4553030 PMID:793184 PMID:8725559 PMID:8781017 PMID:12739169
r0985	HC00796_s --> HC00796_c	Linoleate(s) --> Linoleate(c)	TCDB:4.C.1.1.5 TCDB:4.C.1.1.8	0		LNLCt	PMID:12883891 PMID:12856180 PMID:11023036 PMID:1554704 PMID:18021224 PMID:4553030 PMID:793184 PMID:8725559 PMID:8781017 PMID:12739169
r0986	HC00796_l --> HC00796_r	Linoleate(l) --> Linoleate(r)	Vesicular transport	0			PMID:12883891 PMID:12856180 PMID:11023036 PMID:1554704 PMID:18021224 PMID:4553030 PMID:793184 PMID:8725559 PMID:8781017 PMID:12739169
r0987	HC00796_l <=> HC00796_c	Linoleate(l) <=> Linoleate(c)	Vesicular transport	0			PMID:12883891 PMID:12856180 PMID:11023036 PMID:1554704 PMID:18021224 PMID:4553030 PMID:793184 PMID:8725559 PMID:8781017 PMID:12739169
r0988	HC00833_r --> HC00833_p	Lanosterol(r) --> Lanosterol(p)	Transport reaction	0
r0989	HC00844_r <=> HC00844_c	Choloyl-CoA(r) <=> Choloyl-CoA(c)	Postulated transport reaction	0			PMID:10884298 PMID:6469982
r0990	HC00844_p <=> HC00844_c	Choloyl-CoA(p) <=> Choloyl-CoA(c)	Postulated transport reaction	0			PMID:10884298 PMID:6469982
r0991	2 HC00012_c + 2 HC00011_c + HC00863_c --> 2 HC00018_c + 2 HC00019_c + HC00863_b	2 ATP(c) + 2 H2O(c) + Glycocholate(c) --> 2 ADP(c) + 2 Pi(c) + Glycocholate(b)	Active transport	-78.32			PMID:14716480 PMID:15209530 PMID:15297262 PMID:1599411 PMID:17416343 PMID:9068608
r0992	HC00863_s + HC01787_s <=> HC00863_c + HC01787_c	Glycocholate(s) + Lepidimoide(s) <=> Glycocholate(c) + Lepidimoide(c)	Active transport	0			PMID:15975683
r0993	2 HC00012_c + 2 HC00011_c + HC00958_c --> 2 HC00018_c + 2 HC00019_c + HC00958_b	2 ATP(c) + 2 H2O(c) + Chenodiol(c) --> 2 ADP(c) + 2 Pi(c) + Chenodiol(b)	TCDB:3.A.1.208.2	-78.32			PMID:14716480 PMID:15209530 PMID:15297262
r0994	HC00958_c <=> HC00958_r	Chenodiol(c) <=> Chenodiol(r)	Facilitated diffusion	0			PMID:15975683
r0995	HC00270_c + HC00966_r <=> HC00270_r + HC00966_c	L-Carnitine(c) + O-Acetylcarnitine(r) <=> L-Carnitine(r) + O-Acetylcarnitine(c)	TCDB:2.A.29.8.3	0			PMID:14598172 PMID:1735445 PMID:18406340 PMID:1988962 PMID:2351134 PMID:2355017 PMID:6361812 PMID:7892212 PMID:8132483
r0996	HC00270_c + HC00966_p <=> HC00270_p + HC00966_c	L-Carnitine(c) + O-Acetylcarnitine(p) <=> L-Carnitine(p) + O-Acetylcarnitine(c)	Transport reaction	0		CRNCARtp	PMID:14598172 PMID:1735445 PMID:18406340 PMID:1988962 PMID:2351134 PMID:2355017 PMID:6361812 PMID:7892212 PMID:8132483
r0997	HC01007_p + HC00270_c --> HC01007_c + HC00270_p	L-Octanoylcarnitine(p) + L-Carnitine(c) --> L-Octanoylcarnitine(c) + L-Carnitine(p)	Facilitated diffusion	0			PMID:14598172 PMID:18406340 PMID:6361812 PMID:8132483 PMID:1735445 PMID:1988962 PMID:2351134 PMID:2355017 PMID:7892212
r0998	HC00270_c + HC01034_r <=> HC00270_r + HC01034_c	L-Carnitine(c) + L-Palmitoylcarnitine(r) <=> L-Carnitine(r) + L-Palmitoylcarnitine(c)	Facilitated diffusion	0			PMID:14598172 PMID:18406340 PMID:6361812 PMID:8132483 PMID:1735445 PMID:1988962 PMID:2351134 PMID:2355017 PMID:7892212
r0999	HC00270_c + HC01034_p <=> HC00270_p + HC01034_c	L-Carnitine(c) + L-Palmitoylcarnitine(p) <=> L-Carnitine(p) + L-Palmitoylcarnitine(c)	Facilitated diffusion	0			PMID:14598172 PMID:18406340 PMID:6361812 PMID:8132483 PMID:1735445 PMID:1988962 PMID:2351134 PMID:2355017 PMID:7892212
r1000	HC00270_c + HC10854_r <=> HC00270_r + HC10854_c	L-Carnitine(c) + palmitoleoyl-Carnitine(r) <=> L-Carnitine(r) + palmitoleoyl-Carnitine(c)	Facilitated diffusion	0			PMID:14598172 PMID:18406340 PMID:6361812 PMID:8132483 PMID:1735445 PMID:1988962 PMID:2351134 PMID:2355017 PMID:7892212
r1001	HC00270_c + HC10854_m <=> HC00270_m + HC10854_c	L-Carnitine(c) + palmitoleoyl-Carnitine(m) <=> L-Carnitine(m) + palmitoleoyl-Carnitine(c)	Facilitated diffusion	0			PMID:14598172 PMID:18406340 PMID:6361812 PMID:8132483 PMID:1735445 PMID:1988962 PMID:2351134 PMID:2355017 PMID:7892212
r1002	HC00270_c + HC10855_r <=> HC00270_r + HC10855_c	L-Carnitine(c) + linoleic-Carnitine(r) <=> L-Carnitine(r) + linoleic-Carnitine(c)	Facilitated diffusion	0			PMID:14598172 PMID:18406340 PMID:6361812 PMID:8132483 PMID:1735445 PMID:1988962 PMID:2351134 PMID:2355017 PMID:7892212
r1003	HC00270_c + HC10855_p --> HC00270_p + HC10855_c	L-Carnitine(c) + linoleic-Carnitine(p) --> L-Carnitine(p) + linoleic-Carnitine(c)	Facilitated diffusion	0			PMID:14598172 PMID:18406340 PMID:6361812 PMID:8132483 PMID:1735445 PMID:1988962 PMID:2351134 PMID:2355017 PMID:7892212
r1004	HC00270_c + HC10859_r <=> HC00270_r + HC10859_c	L-Carnitine(c) + Malonyl-Carnitin(r) <=> L-Carnitine(r) + Malonyl-Carnitin(c)	Facilitated diffusion	0			PMID:14598172 PMID:18406340 PMID:6361812 PMID:8132483 PMID:1735445 PMID:1988962 PMID:2351134 PMID:2355017 PMID:7892212
r1005	HC00270_c + HC10859_m <=> HC00270_m + HC10859_c	L-Carnitine(c) + Malonyl-Carnitin(m) <=> L-Carnitine(m) + Malonyl-Carnitin(c)	Facilitated diffusion	0			PMID:14598172 PMID:18406340 PMID:6361812 PMID:8132483 PMID:1735445 PMID:1988962 PMID:2351134 PMID:2355017 PMID:7892212
r1006	HC00270_c + HC10859_p <-- HC00270_p + HC10859_c	L-Carnitine(c) + Malonyl-Carnitin(p) <-- L-Carnitine(p) + Malonyl-Carnitin(c)	Facilitated diffusion	0			PMID:14598172 PMID:18406340 PMID:6361812 PMID:8132483 PMID:1735445 PMID:1988962 PMID:2351134 PMID:2355017 PMID:7892212
r1007	HC00270_c + HC12236_r <=> HC00270_r + HC12236_c	L-Carnitine(c) + Arachidonyl-Carnitine(r) <=> L-Carnitine(r) + Arachidonyl-Carnitine(c)	Facilitated diffusion	0			PMID:14598172 PMID:18406340 PMID:6361812 PMID:8132483 PMID:1735445 PMID:1988962 PMID:2351134 PMID:2355017 PMID:7892212
r1008	HC00270_c + HC12236_p --> HC00270_p + HC12236_c	L-Carnitine(c) + Arachidonyl-Carnitine(p) --> L-Carnitine(p) + Arachidonyl-Carnitine(c)	Facilitated diffusion	0			PMID:14598172 PMID:18406340 PMID:6361812 PMID:8132483 PMID:1735445 PMID:1988962 PMID:2351134 PMID:2355017 PMID:7892212
r1009	HC01175_s <=> HC01175_c	Dopamine(s) <=> Dopamine(c)	TCDB:2.A.1.19.1 TCDB:2.A.1.19.6 TCDB:2.A.1.19.3	0		DOPAtu	PMID:12883891
r1010	HC01231_c <=> HC01231_m	N-Pantothenoylcysteine(c) <=> N-Pantothenoylcysteine(m)	Facilitated diffusion	0
r1011	HC01313_c --> HC01313_r	3alpha,7alpha-Dihydroxy-5beta-cholestanate(c) --> 3alpha,7alpha-Dihydroxy-5beta-cholestanate(r)	Transport reaction	0			PMID:12543708
r1012	HC01332_r + 2 HC00012_r + 2 HC00011_r --> HC01332_p + 2 HC00018_r + 2 HC00019_r	3alpha,7alpha-Dihydroxy-5beta-cholestanoyl-CoA(r) + 2 ATP(r) + 2 H2O(r) --> 3alpha,7alpha-Dihydroxy-5beta-cholestanoyl-CoA(p) + 2 ADP(r) + 2 Pi(r)	Active transport	-78.32			PMID:12543708 PMID:17034878
r1013	HC01340_c --> HC01340_r	3alpha,7alpha,12alpha-Trihydroxy-5beta-cholestanate(c) --> 3alpha,7alpha,12alpha-Trihydroxy-5beta-cholestanate(r)	Transport reaction	0			PMID:12543708
r1014	2 HC00012_r + 2 HC00011_r + HC01348_r --> 2 HC00018_r + 2 HC00019_r + HC01348_p	2 ATP(r) + 2 H2O(r) + 3alpha,7alpha,12alpha-Trihydroxy-5beta-cholestanoyl-CoA(r) --> 2 ADP(r) + 2 Pi(r) + 3alpha,7alpha,12alpha-Trihydroxy-5beta-cholestanoyl-CoA(p)	Active transport	-78.32			PMID:12543708 PMID:17034878
r1015	HC01378_s + HC00763_s --> HC01378_c + HC00763_c	Taurocholate(s) + Na+(s) --> Taurocholate(c) + Na+(c)	Active transport	0			PMID:6469982
r1016	HC01378_c + 2 HC00012_c + 2 HC00011_c --> HC01378_b + 2 HC00018_c + 2 HC00019_c	Taurocholate(c) + 2 ATP(c) + 2 H2O(c) --> Taurocholate(b) + 2 ADP(c) + 2 Pi(c)	Active transport	-78.32			PMID:12663868 PMID:14716480 PMID:15209530 PMID:15297262 PMID:1599411 PMID:17416343 PMID:9068608
r1017	HC01378_p + 2 HC00012_p + 2 HC00011_p --> HC01378_b + 2 HC00018_p + 2 HC00019_p	Taurocholate(p) + 2 ATP(p) + 2 H2O(p) --> Taurocholate(b) + 2 ADP(p) + 2 Pi(p)	Active transport	-78.32			PMID:12663868 PMID:14716480 PMID:15209530 PMID:15297262 PMID:1599411 PMID:17416343 PMID:9068608
r1018	HC01426_r <=> HC01426_c	Chenodeoxycholoyl-CoA(r) <=> Chenodeoxycholoyl-CoA(c)	Transport reaction	0			PMID:10884298 PMID:6469982
r1019	HC01426_p <=> HC01426_c	Chenodeoxycholoyl-CoA(p) <=> Chenodeoxycholoyl-CoA(c)	Transport reaction	0			PMID:10884298 PMID:6469982
r1020	HC01453_m <=> HC01453_c	5beta-Cholestane-3alpha,7alpha,26-triol(m) <=> 5beta-Cholestane-3alpha,7alpha,26-triol(c)	Transport reaction	0
r1021	HC01455_m <=> HC01455_c	5beta-Cholestane-3alpha,7alpha,12alpha,26-tetrol(m) <=> 5beta-Cholestane-3alpha,7alpha,12alpha,26-tetrol(c)	Transport reaction	0
r1022	HC01461_c <=> HC01461_m	5beta-Cholestane-3alpha,7alpha-diol(c) <=> 5beta-Cholestane-3alpha,7alpha-diol(m)	Transport reaction	0		XOL7AH2tm
r1023	HC01463_c <=> HC01463_m	3alpha,7alpha,12alpha-Trihydroxycoprostane(c) <=> 3alpha,7alpha,12alpha-Trihydroxycoprostane(m)	Transport reaction	0		XOLTRIOLtm
r1024	HC01464_r + 2 HC00012_r + 2 HC00011_r --> HC01464_c + 2 HC00018_r + 2 HC00019_r	7alpha-Hydroxycholest-4-en-3-one(r) + 2 ATP(r) + 2 H2O(r) --> 7alpha-Hydroxycholest-4-en-3-one(c) + 2 ADP(r) + 2 Pi(r)	Active transport	-78.32			PMID:12543708
r1025	HC01465_r + 2 HC00012_r + 2 HC00011_r --> HC01465_c + 2 HC00018_r + 2 HC00019_r	7alpha,12alpha-Dihydroxycholest-4-en-3-one(r) + 2 ATP(r) + 2 H2O(r) --> 7alpha,12alpha-Dihydroxycholest-4-en-3-one(c) + 2 ADP(r) + 2 Pi(r)	Active transport	-78.32			PMID:12543708
r1026	2 HC00012_c + 2 HC00011_c + HC01472_c --> 2 HC00018_c + 2 HC00019_c + HC01472_b	2 ATP(c) + 2 H2O(c) + Glycochenodeoxycholate(c) --> 2 ADP(c) + 2 Pi(c) + Glycochenodeoxycholate(b)	Active transport	-78.32			PMID:14716480 PMID:15209530 PMID:15297262 PMID:1599411 PMID:17416343 PMID:9068608
r1027	HC01472_s + HC01787_s <=> HC01472_c + HC01787_c	Glycochenodeoxycholate(s) + Lepidimoide(s) <=> Glycochenodeoxycholate(c) + Lepidimoide(c)	Active transport	0
r1028	HC01471_c + 2 HC00012_c + 2 HC00011_c --> HC01471_b + 2 HC00018_c + 2 HC00019_c	Taurochenodeoxycholate(c) + 2 ATP(c) + 2 H2O(c) --> Taurochenodeoxycholate(b) + 2 ADP(c) + 2 Pi(c)	Active transport	-78.32			PMID:15297262 PMID:17416343
r1029	HC01471_p + 2 HC00012_p + 2 HC00011_p --> HC01471_b + 2 HC00018_p + 2 HC00019_p	Taurochenodeoxycholate(p) + 2 ATP(p) + 2 H2O(p) --> Taurochenodeoxycholate(b) + 2 ADP(p) + 2 Pi(p)	Active transport	-78.32			PMID:15297262 PMID:17416343
r1030	HC00945_c <=> HC00945_s	Xanthurenate(c) <=> Xanthurenate(s)	Transport reaction	0			PMID:18124509 PMID:6027578
r1031	HC00040_c <-- HC00040_r	Glucose(c) <-- Glucose(r)	TCDB:2.A.1.1.29	0		GLCtg	PMID:11780753 PMID:11780754 PMID:11882499 PMID:16314530 PMID:16669350 PMID:9770484
r1032	HC00040_s <=> HC00040_c	Glucose(s) <=> Glucose(c)	TCDB:2.A.1.1.29	0		GLCt2r	PMID:11780753 PMID:11780754 PMID:11882499 PMID:16314530 PMID:16669350 PMID:9770484
r1033	HC01852_c <=> HC01852_s	Fibrinogen(c) <=> Fibrinogen(s)	Vesicular transport	0			PMID:10766195 PMID:11460506 PMID:18676163 PMID:2695254
r1034	HC01852_s --> HC01852_l	Fibrinogen(s) --> Fibrinogen(l)	Vesicular transport	0			PMID:10766195 PMID:11460506 PMID:18676163 PMID:2695254
r1035	HC00196_c <-- HC00196_m	Adenosine(c) <-- Adenosine(m)	TCDB:2.A.57.1.1	0		ADNtm	PMID:12838422 PMID:12006583 PMID:14747464 PMID:16595656 PMID:17187757 PMID:17279066 PMID:7479738
r1036	HC00196_s <=> HC00196_c	Adenosine(s) <=> Adenosine(c)	TCDB:2.A.57.1.1 TCDB:2.A.57.1.4	0		ADNt	PMID:12838422 PMID:12006583 PMID:14747464 PMID:16595656 PMID:17187757 PMID:17279066 PMID:7479738
r1037	HC00198_c <=> HC00198_m	Thymidine(c) <=> Thymidine(m)	TCDB:2.A.57.1.1	0		THYMDtm	PMID:12838422 PMID:12006583 PMID:14747464 PMID:16595656 PMID:17187757 PMID:17279066 PMID:7479738
r1038	HC00198_s <=> HC00198_c	Thymidine(s) <=> Thymidine(c)	TCDB:2.A.57.1.1	0		THYMDt1	PMID:12838422 PMID:12006583 PMID:14747464 PMID:16595656 PMID:17187757 PMID:17279066 PMID:7479738
r1039	HC00259_s <=> HC00259_c	Uridine(s) <=> Uridine(c)	TCDB:2.A.57.1.4	0		URIt	PMID:12838422 PMID:12006583 PMID:14747464 PMID:16595656 PMID:17187757 PMID:17279066 PMID:7479738
r1040	HC00322_c <-- HC00322_m	Guanosine(c) <-- Guanosine(m)	TCDB:2.A.57.1.1	0		GSNtm	PMID:12838422 PMID:12006583 PMID:14747464 PMID:16595656 PMID:17187757 PMID:17279066 PMID:7479738
r1041	HC00322_s <=> HC00322_c	Guanosine(s) <=> Guanosine(c)	TCDB:2.A.57.1.4	0		GSNt	PMID:12838422 PMID:12006583 PMID:14747464 PMID:16595656 PMID:17187757 PMID:17279066 PMID:7479738
r1042	HC00381_s + HC00763_s --> HC00381_c + HC00763_c	Cytidine(s) + Na+(s) --> Cytidine(c) + Na+(c)	TCDB:2.A.41.2.3	0		CYTDt4	PMID:12856181 PMID:10772724
r1043	HC00431_s + HC00763_s --> HC00431_c + HC00763_c	Deoxyadenosine(s) + Na+(s) --> Deoxyadenosine(c) + Na+(c)	TCDB:2.A.41.2.3	0			PMID:12856181 PMID:10772724
r1044	HC00574_s + HC00763_s --> HC00574_c + HC00763_c	Deoxycytidine(s) + Na+(s) --> Deoxycytidine(c) + Na+(c)	TCDB:2.A.41.2.3	0			PMID:12856181 PMID:10772724
r1045	HC00763_s + HC00280_s --> HC00763_c + HC00280_c	Na+(s) + Deoxyguanosine(s) --> Na+(c) + Deoxyguanosine(c)	TCDB:2.A.41.2.4	0			PMID:12856181 PMID:10772724
r1046	HC00255_c <=> HC00255_s	Inosine(c) <=> Inosine(s)	TCDB:2.A.57.1.4	0		-INSt	PMID:12838422 PMID:12006583 PMID:14747464 PMID:16595656 PMID:17187757 PMID:17279066 PMID:7479738
r1047	HC00019_c + HC00083_c --> HC00019_m + HC00083_m	Pi(c) + H+(PG)(c) --> Pi(m) + H+(PG)(m)	TCDB:2.A.29.4.1	0		PIt2m	PMID: PMID:14598172 PMID:18406340 PMID:2670944 PMID:8132483
r1048	HC01939_c <=> HC01939_s	Haptoglobin(c) <=> Haptoglobin(s)	Vesicular transport	0
r1049	HC01939_s --> HC01939_l	Haptoglobin(s) --> Haptoglobin(l)	Vesicular transport	0
r1050	HC00178_s <=> HC00178_c	Cholesterol(s) <=> Cholesterol(c)	Vesicular transport	0
r1051	HC00178_l <=> HC00178_r	Cholesterol(l) <=> Cholesterol(r)	Vesicular transport	0
r1052	HC00178_l --> HC00178_c	Cholesterol(l) --> Cholesterol(c)	Vesicular transport	0
r1053	HC01971_s --> HC01971_l	LDL(s) --> LDL(l)	Vesicular transport	0
r1054	HC01942_c <=> HC01942_s	Plasminogen(c) <=> Plasminogen(s)	Vesicular transport	0
r1055	HC01942_s --> HC01942_l	Plasminogen(s) --> Plasminogen(l)	Vesicular transport	0
r1056	HC01943_c <=> HC01943_s	Prothrombin(c) <=> Prothrombin(s)	Vesicular transport	0
r1057	HC01943_s --> HC01943_l	Prothrombin(s) --> Prothrombin(l)	Vesicular transport	0
r1058	HC00065_s <=> HC00065_c	Arginine(s) <=> Arginine(c)	TCDB:2.A.3.3.2	0		ARGtiDF	PMID:17466261 PMID:7718542 PMID:10049700 PMID:10072483 PMID:10391915 PMID:10574970 PMID:11004451 PMID:11311135 PMID:11389679 PMID:11557028 PMID:11564694 PMID:11742812 PMID:11827462 PMID:12117417 PMID:12824232 PMID:14574404 PMID:14770310 PMID:7690540 PMID:9751058 PMID:9759917 PMID:12883891 PMID:16288981 PMID:1904693 PMID:4424190 PMID:6432599 PMID:9868191 PMID:15465786 PMID:16082501
r1059	HC00065_l --> HC00065_c	Arginine(l) --> Arginine(c)	TCDB:2.A.18.6.7	0			PMID:17466261 PMID:7718542 PMID:10049700 PMID:10072483 PMID:10391915 PMID:10574970 PMID:11004451 PMID:11311135 PMID:11389679 PMID:11557028 PMID:11564694 PMID:11742812 PMID:11827462 PMID:12117417 PMID:12824232 PMID:14574404 PMID:14770310 PMID:7690540 PMID:9751058 PMID:9759917 PMID:12883891 PMID:16288981 PMID:1904693 PMID:4424190 PMID:6432599 PMID:9868191 PMID:15465786 PMID:16082501
r1060	HC00148_c --> HC00148_m	Asparagine(c) --> Asparagine(m)	Vesicular transport	0		ASNtm	PMID:11452978
r1061	HC00148_l --> HC00148_c	Asparagine(l) --> Asparagine(c)	Vesicular transport	0			PMID:11452978
r1062	HC00055_l --> HC00055_c	Aspartate(l) --> Aspartate(c)	Vesicular transport	0
r1063	HC00099_l --> HC00099_c	Cysteine(l) --> Cysteine(c)	Vesicular transport	0			PMID:911815
r1064	HC00067_c <-- HC00067_l	Glutamine(c) <-- Glutamine(l)	Postulated transport reaction	0			PMID:11311135 PMID:11742806 PMID:15280038 PMID:16785209 PMID:9829974
r1065	HC00045_l --> HC00045_c	Glycine(l) --> Glycine(c)	Postulated transport reaction	0		GLYt2rL	PMID:16171773 PMID:911815
r1066	HC00133_s <-- HC00133_c	Histidine(s) <-- Histidine(c)	Vesicular transport	0		HIStiDF	PMID:14770310 PMID:11004451 PMID:15465786 PMID:16082501 PMID:17466261 PMID:7718542 PMID:10049700 PMID:10072483 PMID:10391915 PMID:10574970 PMID:11311135 PMID:11389679 PMID:11557028 PMID:11564694 PMID:11742812 PMID:11827462 PMID:12117417 PMID:12824232 PMID:14574404 PMID:7690540 PMID:9751058 PMID:9759917 PMID:12883891 PMID:16288981 PMID:1904693 PMID:4424190 PMID:6432599 PMID:9868191
r1067	HC00133_l --> HC00133_c	Histidine(l) --> Histidine(c)	Vesicular transport	0			PMID:14770310 PMID:11004451 PMID:15465786 PMID:16082501 PMID:17466261 PMID:7718542 PMID:10049700 PMID:10072483 PMID:10391915 PMID:10574970 PMID:11311135 PMID:11389679 PMID:11557028 PMID:11564694 PMID:11742812 PMID:11827462 PMID:12117417 PMID:12824232 PMID:14574404 PMID:7690540 PMID:9751058 PMID:9759917 PMID:12883891 PMID:16288981 PMID:1904693 PMID:4424190 PMID:6432599 PMID:9868191
r1068	HC00121_l --> HC00121_c	Leucine(l) --> Leucine(c)	Vesicular transport	0			PMID:911815 PMID:12930836 UNIPROT:O75387 PMID:16288981
r1069	HC00053_c <=> HC00053_s	Lysine(c) <=> Lysine(s)	TCDB:2.A.1.19.3	0		-LYStiDF	PMID:17466261 PMID:7718542 PMID:10049700 PMID:10072483 PMID:10391915 PMID:10574970 PMID:11004451 PMID:11311135 PMID:11389679 PMID:11557028 PMID:11564694 PMID:11742812 PMID:11827462 PMID:12117417 PMID:12824232 PMID:14574404 PMID:14770310 PMID:7690540 PMID:9751058 PMID:9759917 PMID:12883891 PMID:16288981 PMID:1904693 PMID:4424190 PMID:6432599 PMID:9868191 PMID:15465786 PMID:16082501
r1070	HC00053_c <=> HC00053_m	Lysine(c) <=> Lysine(m)	Transport reaction	0		LYStm	PMID:17466261 PMID:7718542 PMID:10049700 PMID:10072483 PMID:10391915 PMID:10574970 PMID:11004451 PMID:11311135 PMID:11389679 PMID:11557028 PMID:11564694 PMID:11742812 PMID:11827462 PMID:12117417 PMID:12824232 PMID:14574404 PMID:14770310 PMID:7690540 PMID:9751058 PMID:9759917 PMID:12883891 PMID:16288981 PMID:1904693 PMID:4424190 PMID:6432599 PMID:9868191 PMID:15465786 PMID:16082501
r1071	HC00053_l --> HC00053_c	Lysine(l) --> Lysine(c)	Transport reaction	0			PMID:17466261 PMID:7718542 PMID:10049700 PMID:10072483 PMID:10391915 PMID:10574970 PMID:11004451 PMID:11311135 PMID:11389679 PMID:11557028 PMID:11564694 PMID:11742812 PMID:11827462 PMID:12117417 PMID:12824232 PMID:14574404 PMID:14770310 PMID:7690540 PMID:9751058 PMID:9759917 PMID:12883891 PMID:16288981 PMID:1904693 PMID:4424190 PMID:6432599 PMID:9868191 PMID:15465786 PMID:16082501
r1072	HC00075_s <=> HC00075_c	Methionine(s) <=> Methionine(c)	TCDB:2.A.1.19.3	0		METtec	PMID:12930836 UNIPROT:O75387 PMID:16288981 PMID:911815 PMID:10049700 PMID:10574970 PMID:11389679 PMID:11557028 PMID:11564694 PMID:12824232 PMID:14574404
r1073	HC00075_l --> HC00075_c	Methionine(l) --> Methionine(c)	Transport reaction	0			PMID:12930836 UNIPROT:O75387 PMID:16288981 PMID:911815 PMID:10049700 PMID:10574970 PMID:11389679 PMID:11557028 PMID:11564694 PMID:12824232 PMID:14574404
r1074	HC00081_l --> HC00081_c	Phenylalanine(l) --> Phenylalanine(c)	Vesicular transport	0			PMID:10049700 PMID:10574970 PMID:11389679 PMID:11557028 PMID:11564694 PMID:12824232 PMID:14574404
r1075	HC00145_l --> HC00145_c	Proline(l) --> Proline(c)	Transport reaction	0		PROt2rL	PMID:11004451 PMID:911815
r1076	HC00068_l --> HC00068_c	Serine(l) --> Serine(c)	Postulated transport reaction	0			PMID:11004451 PMID:911815
r1077	HC00080_l --> HC00080_c	Tryptophan(l) --> Tryptophan(c)	Vesicular transport	0
r1078	HC00085_c --> HC00085_m	Tyrosine(c) --> Tyrosine(m)	Vesicular transport	0			PMID:12930836 UNIPROT:O75387 PMID:16288981 PMID:911815 PMID:10049700 PMID:10574970 PMID:11389679 PMID:11557028 PMID:11564694 PMID:12824232 PMID:14574404
r1079	HC00085_s <-- HC00085_c	Tyrosine(s) <-- Tyrosine(c)	TCDB:2.A.3.8.1 TCDB:2.A.1.13.2	0		TYRt	PMID:12930836 UNIPROT:O75387 PMID:16288981 PMID:911815 PMID:10049700 PMID:10574970 PMID:11389679 PMID:11557028 PMID:11564694 PMID:12824232 PMID:14574404
r1080	HC00085_l --> HC00085_c	Tyrosine(l) --> Tyrosine(c)	Vesicular transport	0			PMID:12930836 UNIPROT:O75387 PMID:16288981 PMID:911815 PMID:10049700 PMID:10574970 PMID:11389679 PMID:11557028 PMID:11564694 PMID:12824232 PMID:14574404
r1081	HC01944_c <=> HC01944_s	ApoTransferin(c) <=> ApoTransferin(s)	Vesicular transport	0
r1082	HC01944_s --> HC01944_l	ApoTransferin(s) --> ApoTransferin(l)	Vesicular transport	0
r1083	HC01945_r --> HC01945_s	VLDL(r) --> VLDL(s)	Vesicular transport	0
r1084	HC01945_s --> HC01945_l	VLDL(s) --> VLDL(l)	Vesicular transport	0
r1085	HC00765_c <=> HC00024_c	NH4+(c) <=> NH3(c)	Spontaneous reaction
r1086	HC00765_s <=> HC00024_s	NH4+(s) <=> NH3(s)	Spontaneous reaction			EX_nh4(e)
r1087	HC00042_c <=> HC00042_m	Acetate(c) <=> Acetate(m)	Free diffusion	0		ACt2m	PMID:11004451 PMID:911815
r1088	HC00153_s + HC00083_s <=> HC00153_c + HC00083_c	Citrate(s) + H+(PG)(s) <=> Citrate(c) + H+(PG)(c)	Active transport	0
r1089	HC00763_s + HC00322_s --> HC00763_c + HC00322_c	Na+(s) + Guanosine(s) --> Na+(c) + Guanosine(c)	TCDB:2.A.41.2.4	0		GSNt4	PMID:12856181 PMID:10772724
r1090	HC00153_s + HC00763_s --> HC00153_c + HC00763_c	Citrate(s) + Na+(s) --> Citrate(c) + Na+(c)	TCDB:2.A.47.1.9 TCDB:2.A.29.7.2	0
r1091	HC00012_c + HC00013_c --> HC00018_c + HC00016_c	ATP(c) + NAD+(c) --> ADP(c) + NADP+(c)	EC:2.7.1.23	-17.9	R00104	NADK	PMID:11594753
r1092	63 HC00048_c + 27 HC00065_c + 35 HC00099_c + 13 HC00045_c + 16 HC00133_c + 9 HC00334_c + 64 HC00121_c + 7 HC00075_c + 35 HC00081_c + 24 HC00145_c + 28 HC00068_c + 29 HC00179_c + 2 HC00080_c + 19 HC00085_c + 43 HC00174_c + 62 HC00034_c + 20 HC00067_c + 2436 HC00012_c + 2436 HC00011_c + 17 HC00148_c + 36 HC00055_c + 60 HC00053_c --> HC00001_c + 609 HC00030_c + 609 HC00023_c + 1827 HC00018_c + 1827 …	63 Alanine(c) + 27 Arginine(c) + 35 Cysteine(c) + 13 Glycine(c) + 16 Histidine(c) + 9 Isoleucine(c) + 64 Leucine(c) + 7 Methionine(c) + 35 Phenylalanine(c) + 24 Proline(c) + 28 Serine(c) + 29 Threonine(c) + 2 Tryptophan(c) + 19 Tyrosine(c) + 43 Valine(c) + 62 Glutamate(c) + 20 Glutamine(c) + 2436 ATP(c) + 2436 H2O(c) + 17 Asparagine(c) + 36 Aspartate(c) + 60 Lysine(c) --> Albumin(c) + 609 AMP(c) …	Protein assembly
r1093	34 HC00048_c + 16 HC00065_c + 3 HC00099_c + 16 HC00045_c + 9 HC00133_c + 20 HC00334_c + 59 HC00121_c + 14 HC00075_c + 25 HC00081_c + 16 HC00145_c + 30 HC00068_c + 29 HC00179_c + 3 HC00080_c + 9 HC00085_c + 24 HC00174_c + 17 HC00067_c + 29 HC00034_c + 1692 HC00012_c + 1692 HC00011_c + 19 HC00148_c + 25 HC00055_c + 26 HC00053_c --> 423 HC00030_c + 423 HC00023_c + 1269 HC00018_c + 1269 HC00019_c + H…	34 Alanine(c) + 16 Arginine(c) + 3 Cysteine(c) + 16 Glycine(c) + 9 Histidine(c) + 20 Isoleucine(c) + 59 Leucine(c) + 14 Methionine(c) + 25 Phenylalanine(c) + 16 Proline(c) + 30 Serine(c) + 29 Threonine(c) + 3 Tryptophan(c) + 9 Tyrosine(c) + 24 Valine(c) + 17 Glutamine(c) + 29 Glutamate(c) + 1692 ATP(c) + 1692 H2O(c) + 19 Asparagine(c) + 25 Aspartate(c) + 26 Lysine(c) --> 423 AMP(c) + 423 PPi(c) +…	Protein assembly
r1094	26 HC00048_c + 7 HC00065_c + 3 HC00099_c + 24 HC00045_c + 13 HC00133_c + 20 HC00334_c + 51 HC00121_c + 10 HC00075_c + 27 HC00081_c + 19 HC00145_c + 25 HC00068_c + 30 HC00179_c + 3 HC00080_c + 6 HC00085_c + 27 HC00174_c + 18 HC00067_c + 32 HC00034_c + 1672 HC00012_c + 1672 HC00011_c + 19 HC00148_c + 24 HC00055_c + 34 HC00053_c --> HC00003_c + 418 HC00030_c + 418 HC00023_c + 1254 HC00018_c + 1254 H…	26 Alanine(c) + 7 Arginine(c) + 3 Cysteine(c) + 24 Glycine(c) + 13 Histidine(c) + 20 Isoleucine(c) + 51 Leucine(c) + 10 Methionine(c) + 27 Phenylalanine(c) + 19 Proline(c) + 25 Serine(c) + 30 Threonine(c) + 3 Tryptophan(c) + 6 Tyrosine(c) + 27 Valine(c) + 18 Glutamine(c) + 32 Glutamate(c) + 1672 ATP(c) + 1672 H2O(c) + 19 Asparagine(c) + 24 Aspartate(c) + 34 Lysine(c) --> Antitrypsin(c) + 418 AMP(…	Protein assembly
r1095	275 HC00048_c + 150 HC00065_c + 25 HC00099_c + 207 HC00045_c + 115 HC00133_c + 285 HC00334_c + 533 HC00121_c + 79 HC00075_c + 224 HC00081_c + 171 HC00145_c + 392 HC00068_c + 300 HC00179_c + 37 HC00080_c + 151 HC00085_c + 252 HC00174_c + 230 HC00067_c + 298 HC00034_c + 18244 HC00012_c + 18244 HC00011_c + 247 HC00148_c + 233 HC00055_c + 357 HC00053_c --> HC00005_c + 4561 HC00030_c + 4561 HC00023_c …	275 Alanine(c) + 150 Arginine(c) + 25 Cysteine(c) + 207 Glycine(c) + 115 Histidine(c) + 285 Isoleucine(c) + 533 Leucine(c) + 79 Methionine(c) + 224 Phenylalanine(c) + 171 Proline(c) + 392 Serine(c) + 300 Threonine(c) + 37 Tryptophan(c) + 151 Tyrosine(c) + 252 Valine(c) + 230 Glutamine(c) + 298 Glutamate(c) + 18244 ATP(c) + 18244 H2O(c) + 247 Asparagine(c) + 233 Aspartate(c) + 357 Lysine(c) --> Ap…	Protein assembly
r1096	11 HC00048_c + 2 HC00099_c + 5 HC00034_c + 3 HC00081_c + 6 HC00045_c + HC00133_c + 4 HC00334_c + 20 HC00121_c + 5 HC00075_c + 9 HC00145_c + 7 HC00067_c + 9 HC00065_c + 8 HC00068_c + 6 HC00179_c + 11 HC00174_c + 4 HC00085_c + 496 HC00012_c + 496 HC00011_c + 8 HC00055_c + 4 HC00053_c + HC00148_c --> HC01161_c + 124 HC00030_c + 124 HC00023_c + 372 HC00018_c + 372 HC00019_c	11 Alanine(c) + 2 Cysteine(c) + 5 Glutamate(c) + 3 Phenylalanine(c) + 6 Glycine(c) + Histidine(c) + 4 Isoleucine(c) + 20 Leucine(c) + 5 Methionine(c) + 9 Proline(c) + 7 Glutamine(c) + 9 Arginine(c) + 8 Serine(c) + 6 Threonine(c) + 11 Valine(c) + 4 Tyrosine(c) + 496 ATP(c) + 496 H2O(c) + 8 Aspartate(c) + 4 Lysine(c) + Asparagine(c) --> Apo-ACP(c) + 124 AMP(c) + 124 PPi(c) + 372 ADP(c) + 372 Pi(c)	Protein assembly
r1097	3 HC00048_m + HC00099_m + 9 HC00034_m + 3 HC00081_m + 3 HC00045_m + HC00133_m + 8 HC00334_m + 10 HC00121_m + 5 HC00075_m + 5 HC00145_m + 3 HC00067_m + HC00065_m + 3 HC00068_m + HC00179_m + 6 HC00174_m + 4 HC00085_m + 348 HC00012_m + 348 HC00011_m + 13 HC00055_m + 7 HC00053_m + HC00148_m --> HC02222_m + 261 HC00018_m + 261 HC00019_m + 87 HC00030_m + 87 HC00023_m	3 Alanine(m) + Cysteine(m) + 9 Glutamate(m) + 3 Phenylalanine(m) + 3 Glycine(m) + Histidine(m) + 8 Isoleucine(m) + 10 Leucine(m) + 5 Methionine(m) + 5 Proline(m) + 3 Glutamine(m) + Arginine(m) + 3 Serine(m) + Threonine(m) + 6 Valine(m) + 4 Tyrosine(m) + 348 ATP(m) + 348 H2O(m) + 13 Aspartate(m) + 7 Lysine(m) + Asparagine(m) --> mitoApo-ACP(m) + 261 ADP(m) + 261 Pi(m) + 87 AMP(m) + 87 PPi(m)	Protein assembly
r1098	5 HC00048_c + 4 HC00065_c + 3 HC00045_c + 4 HC00334_c + 12 HC00121_c + 2 HC00075_c + 4 HC00081_c + 4 HC00145_c + 9 HC00068_c + 3 HC00179_c + HC00080_c + 7 HC00174_c + 3 HC00067_c + 8 HC00034_c + 332 HC00012_c + 332 HC00011_c + HC00148_c + 4 HC00055_c + 9 HC00053_c --> HC00006_c + 83 HC00030_c + 83 HC00023_c + 249 HC00018_c + 249 HC00019_c	5 Alanine(c) + 4 Arginine(c) + 3 Glycine(c) + 4 Isoleucine(c) + 12 Leucine(c) + 2 Methionine(c) + 4 Phenylalanine(c) + 4 Proline(c) + 9 Serine(c) + 3 Threonine(c) + Tryptophan(c) + 7 Valine(c) + 3 Glutamine(c) + 8 Glutamate(c) + 332 ATP(c) + 332 H2O(c) + Asparagine(c) + 4 Aspartate(c) + 9 Lysine(c) --> ApoC1(c) + 83 AMP(c) + 83 PPi(c) + 249 ADP(c) + 249 Pi(c)	Protein assembly
r1099	7 HC00048_c + 2 HC00065_c + 8 HC00067_c + 5 HC00045_c + HC00334_c + 15 HC00121_c + 3 HC00075_c + 4 HC00081_c + 5 HC00145_c + 9 HC00068_c + 10 HC00179_c + HC00080_c + 5 HC00085_c + 7 HC00174_c + 8 HC00034_c + 404 HC00012_c + 404 HC00011_c + HC00148_c + 4 HC00055_c + 6 HC00053_c --> HC00007_c + 101 HC00030_c + 101 HC00023_c + 303 HC00018_c + 303 HC00019_c	7 Alanine(c) + 2 Arginine(c) + 8 Glutamine(c) + 5 Glycine(c) + Isoleucine(c) + 15 Leucine(c) + 3 Methionine(c) + 4 Phenylalanine(c) + 5 Proline(c) + 9 Serine(c) + 10 Threonine(c) + Tryptophan(c) + 5 Tyrosine(c) + 7 Valine(c) + 8 Glutamate(c) + 404 ATP(c) + 404 H2O(c) + Asparagine(c) + 4 Aspartate(c) + 6 Lysine(c) --> ApoC2(c) + 101 AMP(c) + 101 PPi(c) + 303 ADP(c) + 303 Pi(c)	Protein assembly
r1100	15 HC00048_c + 4 HC00065_c + 3 HC00045_c + HC00133_c + 11 HC00121_c + 3 HC00075_c + 4 HC00081_c + 3 HC00145_c + 12 HC00068_c + 5 HC00179_c + 3 HC00080_c + 2 HC00085_c + 9 HC00174_c + 6 HC00067_c + 5 HC00034_c + 396 HC00012_c + 396 HC00011_c + 7 HC00055_c + 6 HC00053_c --> HC00008_c + 99 HC00030_c + 99 HC00023_c + 297 HC00018_c + 297 HC00019_c	15 Alanine(c) + 4 Arginine(c) + 3 Glycine(c) + Histidine(c) + 11 Leucine(c) + 3 Methionine(c) + 4 Phenylalanine(c) + 3 Proline(c) + 12 Serine(c) + 5 Threonine(c) + 3 Tryptophan(c) + 2 Tyrosine(c) + 9 Valine(c) + 6 Glutamine(c) + 5 Glutamate(c) + 396 ATP(c) + 396 H2O(c) + 7 Aspartate(c) + 6 Lysine(c) --> ApoC3(c) + 99 AMP(c) + 99 PPi(c) + 297 ADP(c) + 297 Pi(c)	Protein assembly
r1101	134 HC00048_c + 134 HC00065_c + 48 HC00099_c + 262 HC00045_c + 62 HC00133_c + 104 HC00334_c + 166 HC00121_c + 48 HC00075_c + 98 HC00081_c + 114 HC00145_c + 278 HC00068_c + 182 HC00179_c + 60 HC00080_c + 98 HC00085_c + 122 HC00174_c + 110 HC00067_c + 186 HC00034_c + 10696 HC00012_c + 10696 HC00011_c + 138 HC00148_c + 176 HC00055_c + 154 HC00053_c --> HC01852_c + 2674 HC00030_c + 2674 HC00023_c + 8…	134 Alanine(c) + 134 Arginine(c) + 48 Cysteine(c) + 262 Glycine(c) + 62 Histidine(c) + 104 Isoleucine(c) + 166 Leucine(c) + 48 Methionine(c) + 98 Phenylalanine(c) + 114 Proline(c) + 278 Serine(c) + 182 Threonine(c) + 60 Tryptophan(c) + 98 Tyrosine(c) + 122 Valine(c) + 110 Glutamine(c) + 186 Glutamate(c) + 10696 ATP(c) + 10696 H2O(c) + 138 Asparagine(c) + 176 Aspartate(c) + 154 Lysine(c) --> Fibri…	Protein assembly
r1102	30 HC00048_c + 9 HC00065_c + 12 HC00099_c + 31 HC00045_c + 13 HC00133_c + 18 HC00334_c + 31 HC00121_c + 5 HC00075_c + 8 HC00081_c + 21 HC00145_c + 18 HC00068_c + 22 HC00179_c + 8 HC00080_c + 21 HC00085_c + 36 HC00174_c + 17 HC00067_c + 25 HC00034_c + 1624 HC00012_c + 1624 HC00011_c + 21 HC00148_c + 25 HC00055_c + 35 HC00053_c --> HC01939_c + 406 HC00030_c + 406 HC00023_c + 1218 HC00018_c + 1218 H…	30 Alanine(c) + 9 Arginine(c) + 12 Cysteine(c) + 31 Glycine(c) + 13 Histidine(c) + 18 Isoleucine(c) + 31 Leucine(c) + 5 Methionine(c) + 8 Phenylalanine(c) + 21 Proline(c) + 18 Serine(c) + 22 Threonine(c) + 8 Tryptophan(c) + 21 Tyrosine(c) + 36 Valine(c) + 17 Glutamine(c) + 25 Glutamate(c) + 1624 ATP(c) + 1624 H2O(c) + 21 Asparagine(c) + 25 Aspartate(c) + 35 Lysine(c) --> Haptoglobin(c) + 406 AMP(…	Protein assembly
r1103	37 HC00048_c + 42 HC00065_c + 48 HC00099_c + 62 HC00045_c + 24 HC00133_c + 22 HC00334_c + 48 HC00121_c + 11 HC00075_c + 21 HC00081_c + 69 HC00145_c + 56 HC00068_c + 61 HC00179_c + 19 HC00080_c + 30 HC00085_c + 48 HC00174_c + 31 HC00067_c + 56 HC00034_c + 3240 HC00012_c + 3240 HC00011_c + 40 HC00148_c + 36 HC00055_c + 49 HC00053_c --> HC01942_c + 810 HC00030_c + 810 HC00023_c + 2430 HC00018_c + 24…	37 Alanine(c) + 42 Arginine(c) + 48 Cysteine(c) + 62 Glycine(c) + 24 Histidine(c) + 22 Isoleucine(c) + 48 Leucine(c) + 11 Methionine(c) + 21 Phenylalanine(c) + 69 Proline(c) + 56 Serine(c) + 61 Threonine(c) + 19 Tryptophan(c) + 30 Tyrosine(c) + 48 Valine(c) + 31 Glutamine(c) + 56 Glutamate(c) + 3240 ATP(c) + 3240 H2O(c) + 40 Asparagine(c) + 36 Aspartate(c) + 49 Lysine(c) --> Plasminogen(c) + 810 …	Protein assembly
r1104	42 HC00048_c + 44 HC00065_c + 26 HC00099_c + 49 HC00045_c + 13 HC00133_c + 22 HC00334_c + 51 HC00121_c + 9 HC00075_c + 21 HC00081_c + 33 HC00145_c + 38 HC00068_c + 36 HC00179_c + 14 HC00080_c + 21 HC00085_c + 37 HC00174_c + 26 HC00067_c + 51 HC00034_c + 2488 HC00012_c + 2488 HC00011_c + 25 HC00148_c + 35 HC00055_c + 29 HC00053_c --> HC01943_c + 622 HC00030_c + 622 HC00023_c + 1866 HC00018_c + 186…	42 Alanine(c) + 44 Arginine(c) + 26 Cysteine(c) + 49 Glycine(c) + 13 Histidine(c) + 22 Isoleucine(c) + 51 Leucine(c) + 9 Methionine(c) + 21 Phenylalanine(c) + 33 Proline(c) + 38 Serine(c) + 36 Threonine(c) + 14 Tryptophan(c) + 21 Tyrosine(c) + 37 Valine(c) + 26 Glutamine(c) + 51 Glutamate(c) + 2488 ATP(c) + 2488 H2O(c) + 25 Asparagine(c) + 35 Aspartate(c) + 29 Lysine(c) --> Prothrombin(c) + 622 A…	Protein assembly
r1105	61 HC00048_c + 27 HC00065_c + 40 HC00099_c + 52 HC00045_c + 19 HC00133_c + 15 HC00334_c + 65 HC00121_c + 10 HC00075_c + 28 HC00081_c + 32 HC00145_c + 41 HC00068_c + 30 HC00179_c + 8 HC00080_c + 26 HC00085_c + 48 HC00174_c + 17 HC00067_c + 42 HC00034_c + 2792 HC00012_c + 2792 HC00011_c + 34 HC00148_c + 45 HC00055_c + 58 HC00053_c --> HC01944_c + 698 HC00030_c + 698 HC00023_c + 2094 HC00018_c + 209…	61 Alanine(c) + 27 Arginine(c) + 40 Cysteine(c) + 52 Glycine(c) + 19 Histidine(c) + 15 Isoleucine(c) + 65 Leucine(c) + 10 Methionine(c) + 28 Phenylalanine(c) + 32 Proline(c) + 41 Serine(c) + 30 Threonine(c) + 8 Tryptophan(c) + 26 Tyrosine(c) + 48 Valine(c) + 17 Glutamine(c) + 42 Glutamate(c) + 2792 ATP(c) + 2792 H2O(c) + 34 Asparagine(c) + 45 Aspartate(c) + 58 Lysine(c) --> ApoTransferin(c) + 698…	Protein assembly	0
r1106	HC00232_s <=> HC00232_c	Riboflavin(s) <=> Riboflavin(c)	Postulated transport reaction	0
r1107	HC00012_c + HC00064_c --> HC00023_c + HC00026_c	ATP(c) + FMN(c) --> PPi(c) + FAD(c)	EC:2.7.7.2		R00161	FMNAT	PMID:16643857 PMID:2157358 PMID:6298797 UNIPROT:Q8NFF5
r1108	HC00011_c + HC00028_c --> HC00227_c + HC00019_c	H2O(c) + Pyridoxal-P(c) --> Pyridoxal(c) + Pi(c)	EC:3.1.3.74	-9.70082	R00173	PYDXPP	PMID:1322411 PMID:14522954
r1109	HC00153_m <=> HC00042_m + HC00044_m	Citrate(m) <=> Acetate(m) + OAA(m)	EC:4.1.3.6	2.9	R00362		PMID:11741334
r1110	HC00012_c + HC00011_c + HC00763_c + HC00216_s --> HC00018_c + HC00019_c + HC00763_s + HC00216_c	ATP(c) + H2O(c) + Na+(c) + K+(s) --> ADP(c) + Pi(c) + Na+(s) + K+(c)	EC:3.6.3.9	-39.16			PMID:2835623 PMID:6258180
r1111	HC00130_s <=> HC00130_c	Methanol(s) <=> Methanol(c)	Facilitated diffusion	0		MEOHt2
r1112	39 HC00048_c + 34 HC00065_c + 2 HC00099_c + 32 HC00067_c + 40 HC00034_c + 18 HC00045_c + 2 HC00133_c + 2 HC00334_c + 41 HC00121_c + 8 HC00075_c + 4 HC00081_c + 8 HC00145_c + 14 HC00068_c + 12 HC00179_c + 8 HC00080_c + 4 HC00085_c + 24 HC00174_c + 1268 HC00012_c + 1268 HC00011_c + HC00148_c + 11 HC00055_c + 13 HC00053_c --> HC00009_c + 317 HC00030_c + 317 HC00023_c + 951 HC00018_c + 951 HC00019_c	39 Alanine(c) + 34 Arginine(c) + 2 Cysteine(c) + 32 Glutamine(c) + 40 Glutamate(c) + 18 Glycine(c) + 2 Histidine(c) + 2 Isoleucine(c) + 41 Leucine(c) + 8 Methionine(c) + 4 Phenylalanine(c) + 8 Proline(c) + 14 Serine(c) + 12 Threonine(c) + 8 Tryptophan(c) + 4 Tyrosine(c) + 24 Valine(c) + 1268 ATP(c) + 1268 H2O(c) + Asparagine(c) + 11 Aspartate(c) + 13 Lysine(c) --> ApoE(c) + 317 AMP(c) + 317 PPi(c…	Protein assembly
r1113	23 HC00048_c + 17 HC00065_c + 19 HC00067_c + 30 HC00034_c + 11 HC00045_c + 6 HC00133_c + 41 HC00121_c + 4 HC00075_c + 8 HC00081_c + 10 HC00145_c + 16 HC00068_c + 12 HC00179_c + 5 HC00080_c + 7 HC00085_c + 15 HC00174_c + 1068 HC00012_c + 1068 HC00011_c + 5 HC00148_c + 16 HC00055_c + 22 HC00053_c --> HC00004_c + 267 HC00030_c + 267 HC00023_c + 801 HC00018_c + 801 HC00019_c	23 Alanine(c) + 17 Arginine(c) + 19 Glutamine(c) + 30 Glutamate(c) + 11 Glycine(c) + 6 Histidine(c) + 41 Leucine(c) + 4 Methionine(c) + 8 Phenylalanine(c) + 10 Proline(c) + 16 Serine(c) + 12 Threonine(c) + 5 Tryptophan(c) + 7 Tyrosine(c) + 15 Valine(c) + 1068 ATP(c) + 1068 H2O(c) + 5 Asparagine(c) + 16 Aspartate(c) + 22 Lysine(c) --> ApoA1(c) + 267 AMP(c) + 267 PPi(c) + 801 ADP(c) + 801 Pi(c)	Protein assembly	0
r1114	HC00035_m + HC00020_m + HC00013_m <=> HC00014_m + HC00021_m + HC00093_m	AKG(m) + CoA(m) + NAD+(m) <=> NADH(m) + CO2(m) + Succinyl-CoA(m)	EC:1.2.4.2	6.48117	R08549	AKGDm	PMID:18004749 PMID:18206986 PMID:3207422 UNIPROT:Q02218
r1115	HC00012_c + HC00259_c <=> HC00018_c + HC00105_c	ATP(c) + Uridine(c) <=> ADP(c) + UMP(c)	EC:2.7.1.48	-18.8406	R00964	URIK1	PMID:11306702 PMID:9923963 UNIPROT:Q9HA47
r1116	HC00012_c <=> HC00012_s	ATP(c) <=> ATP(s)	Facilitated diffusion	0			PMID:10913128 PMID:11147574 PMID:11557556 PMID:12269403 PMID:14613890 PMID:15210701 PMID:15958381 PMID:17124168 PMID:179827 PMID:18697206 PMID:3031070 PMID:3244197 PMID:9305892
r1117	HC00308_c <=> HC00308_m	dTMP(c) <=> dTMP(m)	Facilitated diffusion	0			PMID:17124168
r1118	HC00048_c + HC00763_c <-- HC00048_s + HC00763_s	Alanine(c) + Na+(c) <-- Alanine(s) + Na+(s)	TCDB:2.A.18.6.7	0		-ALAt4	PMID:12845534 PMID:10823827 PMID:11452978 PMID:15632147
r1119	HC00067_c + HC00763_c <-- HC00067_s + HC00763_s	Glutamine(c) + Na+(c) <-- Glutamine(s) + Na+(s)	TCDB:2.A.18.6.5	0		-GLNt4	PMID:12845534 PMID:10823827 PMID:11452978 PMID:15632147
r1120	HC00763_c + HC00148_c <-- HC00763_s + HC00148_s	Na+(c) + Asparagine(c) <-- Na+(s) + Asparagine(s)	TCDB:2.A.18.6.7	0		-ASNt4	PMID:12845534 PMID:10823827 PMID:11452978 PMID:15632147
r1121	HC00174_c + HC00763_c <-- HC00174_s + HC00763_s	Valine(c) + Na+(c) <-- Valine(s) + Na+(s)	Facilitated diffusion	0		-VALt4	PMID:12930836 PMID:17322374
r1122	HC00121_c + HC00763_c <-- HC00121_s + HC00763_s	Leucine(c) + Na+(c) <-- Leucine(s) + Na+(s)	Facilitated diffusion	0		-LEUt4	PMID:12930836 PMID:17322374
r1123	HC00334_c + HC00763_c <-- HC00334_s + HC00763_s	Isoleucine(c) + Na+(c) <-- Isoleucine(s) + Na+(s)	TCDB:2.A.1.44.1	0		-ILEt4	PMID:12930836 PMID:17322374
r1124	HC00080_c + HC00763_c <-- HC00080_s + HC00763_s	Tryptophan(c) + Na+(c) <-- Tryptophan(s) + Na+(s)	Facilitated diffusion	0		-TRPt4
r1125	HC00085_s + HC00763_s --> HC00085_c + HC00763_c	Tyrosine(s) + Na+(s) --> Tyrosine(c) + Na+(c)	Transport reaction	0		TYRt4
r1126	HC00081_c + HC00763_c <-- HC00081_s + HC00763_s	Phenylalanine(c) + Na+(c) <-- Phenylalanine(s) + Na+(s)	Facilitated diffusion	0		-PHEt4
r1127	HC00005_c --> HC00005_r	ApoB100(c) --> ApoB100(r)	Transport reaction	0			PMID:12006608
r1128	HC00009_c --> HC00009_r	ApoE(c) --> ApoE(r)	Transport reaction	0			PMID:12006608
r1129	HC00004_c --> HC00004_r	ApoA1(c) --> ApoA1(r)	Transport reaction	0			PMID:12006608
r1130	HC00004_s --> HC00004_l	ApoA1(s) --> ApoA1(l)	Transport reaction	0			PMID:12006608
r1131	HC00006_c --> HC00006_r	ApoC1(c) --> ApoC1(r)	Transport reaction	0			PMID:12006608
r1132	HC00007_c --> HC00007_r	ApoC2(c) --> ApoC2(r)	Transport reaction	0			PMID:12006608
r1133	HC00008_c --> HC00008_r	ApoC3(c) --> ApoC3(r)	Transport reaction	0			PMID:12006608
r1134	HC01374_r + 3 HC00015_r + 3 HC00017_r <=> 4 HC00011_r + HC02108_r + 3 HC00016_r	14-Demethyllanosterol(r) + 3 NADPH(r) + 3 O2(r) <=> 4 H2O(r) + 4alpha-Methylzymosterol-4-carboxylate(r) + 3 NADP+(r)	EC:1.14.13.72		R07509		PMID:14653780 PMID:6299366 PMID:7430141
r1135	HC02109_r + HC00016_r <=> HC00015_r + HC02110_r	3-Keto-4-methylzymosterol(r) + NADP+(r) <=> NADPH(r) + 4alpha-Methylzymosterol(r)	EC:1.1.1.270		R07495		PMID: PMID:10544267 PMID:12732193 PMID:12829805
r1136	HC02108_r + HC00016_r <=> HC02109_r + HC00015_r + HC00021_r	4alpha-Methylzymosterol-4-carboxylate(r) + NADP+(r) <=> 3-Keto-4-methylzymosterol(r) + NADPH(r) + CO2(r)	EC:1.1.1.170	1.42351	R07494		PMID:10369263 PMID:11969204 PMID:12837764 PMID:14506130 PMID:7946524
r1137	HC00013_r + HC02108_r <=> HC00014_r + HC00021_r + HC02109_r	NAD+(r) + 4alpha-Methylzymosterol-4-carboxylate(r) <=> NADH(r) + CO2(r) + 3-Keto-4-methylzymosterol(r)	EC:1.1.1.170				PMID:10369263 PMID:11969204 PMID:12837764 PMID:14506130 PMID:7946524
r1138	HC00045_s + HC00763_s --> HC00045_c + HC00763_c	Glycine(s) + Na+(s) --> Glycine(c) + Na+(c)	TCDB:2.A.18.6.7	0		GLYt4	PMID:12845534 PMID:10823827 PMID:11452978 PMID:15632147
r1139	HC00145_c + HC00763_c <-- HC00145_s + HC00763_s	Proline(c) + Na+(c) <-- Proline(s) + Na+(s)	TCDB:2.A.18.6.5	0		-PROt4	PMID:12845534 PMID:10823827 PMID:11452978 PMID:15632147
r1140	HC00174_l --> HC00174_c	Valine(l) --> Valine(c)	Vesicular transport	0
r1141	HC00075_c + HC00763_c <-- HC00075_s + HC00763_s	Methionine(c) + Na+(c) <-- Methionine(s) + Na+(s)	TCDB:2.A.18.6.5	0		-METt4	PMID:12845534
r1142	HC00179_c + HC00763_c <-- HC00179_s + HC00763_s	Threonine(c) + Na+(c) <-- Threonine(s) + Na+(s)	TCDB:2.A.18.6.7	0		-THRt4	PMID:12845534 PMID:10823827 PMID:11452978 PMID:15632147
r1143	HC00763_c + HC00055_c <-- HC00763_s + HC00055_s	Na+(c) + Aspartate(c) <-- Na+(s) + Aspartate(s)	TCDB:2.A.18.6.3	0			PMID:10823827
r1144	HC00034_c + HC00763_c <-- HC00034_s + HC00763_s	Glutamate(c) + Na+(c) <-- Glutamate(s) + Na+(s)	TCDB:2.A.18.6.3	0			PMID:10823827
r1145	HC00133_c + HC00763_c <-- HC00133_s + HC00763_s	Histidine(c) + Na+(c) <-- Histidine(s) + Na+(s)	TCDB:2.A.18.6.5	0		-HISt4	PMID:10823827 PMID:12845534
r1146	HC02110_r + 2 HC00011_r <=> HC01451_r + HC00021_r	4alpha-Methylzymosterol(r) + 2 H2O(r) <=> Zymosterol(r) + CO2(r)	Uncategorized reaction		R07496		PMID:11108725
r1147	HC00035_c + HC00266_m <=> HC00035_m + HC00266_c	AKG(c) + Isocitrate(m) <=> AKG(m) + Isocitrate(c)	TCDB:2.A.29.7.2	0			PMID:14598172 PMID: PMID:18406340 PMID:8132483 PMID:16919238 PMID:17173541
r1148	HC00035_c + HC00266_p <=> HC00035_p + HC00266_c	AKG(c) + Isocitrate(p) <=> AKG(p) + Isocitrate(c)	Active transport	0			PMID:14598172 PMID: PMID:18406340 PMID:8132483 PMID:16919238 PMID:17173541
r1149	HC00019_c <=> HC00019_r	Pi(c) <=> Pi(r)	Facilitated diffusion	0		-PItg	PMID:8691743
r1150	HC00019_c <-- HC00019_l	Pi(c) <-- Pi(l)	Facilitated diffusion	0			PMID:8691743
r1151	HC00019_c <=> HC00019_p	Pi(c) <=> Pi(p)	Facilitated diffusion	0		PItx	PMID:8691743
r1152	HC00023_c <=> HC00023_p	PPi(c) <=> PPi(p)	Facilitated diffusion	0		PPItx	PMID:3031070 PMID:6253473
r1153	HC00023_c <=> HC00023_r	PPi(c) <=> PPi(r)	Facilitated diffusion	0		PPItr	PMID:3031070 PMID:6253473
r1154	HC00020_m + HC00013_m + HC00108_m <=> HC00021_m + HC00101_m + HC00014_m	CoA(m) + NAD+(m) + 2-Oxobutyrate(m) <=> CO2(m) + Propanoyl-CoA(m) + NADH(m)	EC:1.2.7.2				PMID:2649080 PMID:283398 PMID:3718468 PMID:9381974
r1155	HC00108_c + HC00083_c --> HC00108_m + HC00083_m	2-Oxobutyrate(c) + H+(PG)(c) --> 2-Oxobutyrate(m) + H+(PG)(m)	TCDB:2.A.1.13.5 TCDB:2.A.1.13.1	0			PMID:12107270 PMID:12739169 PMID:12829793 PMID:17245649 PMID:18375207 PMID:8476015 PMID:8557697 PMID:9786900
r1156	HC00259_c + HC00369_c <=> HC00768_c + HC00105_c	Uridine(c) + dUTP(c) <=> dUDP(c) + UMP(c)	EC:2.7.1.48	-18.8406	R02332		PMID:11306702 PMID:11494055 PMID:64250 PMID:9923963
r1157	HC00012_c + HC00306_c <=> HC00018_c + HC00305_c	ATP(c) + dGMP(c) <=> ADP(c) + dGDP(c)	EC:2.7.4.8	0	R02090	DGK1	PMID:164875 PMID:211390 PMID:3024975 PMID:4307347 PMID:5552394
r1158	HC01971_l --> 1515 HC01969_l + HC00005_l + 680 HC00178_l + 110 HC02078_l + 425 HC02000_l + 25 HC02016_l + 160 HC02007_l + 30 HC02002_l	LDL(l) --> 1515 Cholesterol-ester-pool(l) + ApoB100(l) + 680 Cholesterol(l) + 110 CDP-diacylglycerol-VLDL-PI-pool(l) + 425 PC-VLDL-pool(l) + 25 2-Lysolecithin-pool(l) + 160 SM-pool(l) + 30 PE-VLDL-pool(l)	Particle dis-/assembly
r1159	HC00263_c <=> HC00263_r	CDP-choline(c) <=> CDP-choline(r)	Vesicular transport	0
r1160	HC01940_r --> HC01940_s	HDL(r) --> HDL(s)	Vesicular transport	0
r1161	HC01940_s --> HC01940_l	HDL(s) --> HDL(l)	Vesicular transport	0
r1162	HC00062_c + 2 HC00012_c + 2 HC00011_c --> HC00062_b + 2 HC00018_c + 2 HC00019_c	Sulfate(c) + 2 ATP(c) + 2 H2O(c) --> Sulfate(b) + 2 ADP(c) + 2 Pi(c)	Postulated transport reaction	-78.32			PMID:15297262
r1163	HC00763_s + HC00863_s --> HC00763_c + HC00863_c	Na+(s) + Glycocholate(s) --> Na+(c) + Glycocholate(c)	TCDB:2.A.28.1.1	0			PMID:15297262
r1164	HC00150_r + HC00178_r --> HC00020_r + HC02020_r	Palmitoyl-CoA(r) + Cholesterol(r) --> CoA(r) + Cholesterol-ester-palm(r)	EC:2.3.1.26				PMID:2760547 PMID:7822296 PMID:9242919
r1165	HC01411_r + HC00178_r --> HC00020_r + HC02021_r	(2E)-Hexadecenoyl-CoA(r) + Cholesterol(r) --> CoA(r) + Cholesterol-ester-palmn(r)	EC:2.3.1.26				PMID:2760547 PMID:7822296 PMID:9242919
r1166	HC00338_r + HC00178_r --> HC00020_r + HC02022_r	Stearoyl-CoA(r) + Cholesterol(r) --> CoA(r) + Cholesterol-ester-stea(r)	EC:2.3.1.26				PMID:2760547 PMID:7822296 PMID:9242919
r1167	HC00400_r + HC00178_r --> HC00020_r + HC02023_r	Oleoyl-CoA(r) + Cholesterol(r) --> CoA(r) + Cholesterol-ester-ol(r)	EC:2.3.1.26				PMID:2760547 PMID:7822296 PMID:9242919
r1168	HC00178_r + HC01983_r --> HC00020_r + HC02024_r	Cholesterol(r) + Linoleoyl-CoA(r) --> CoA(r) + Cholesterol-ester-lin(r)	EC:2.3.1.26				PMID:2760547 PMID:7822296 PMID:9242919
r1169	HC01984_r + HC00178_r --> HC00020_r + HC02025_r	Linolenoyl-CoA(r) + Cholesterol(r) --> CoA(r) + Cholesterol-ester-ala(r)	EC:2.3.1.26				PMID:2760547 PMID:7822296 PMID:9242919
r1170	HC01985_r + HC00178_r --> HC00020_r + HC02026_r	gamma-Linolenoyl-CoA(r) + Cholesterol(r) --> CoA(r) + Cholesterol-ester-gla(r)	EC:2.3.1.26				PMID:2760547 PMID:7822296 PMID:9242919
r1171	HC01986_r + HC00178_r --> HC00020_r + HC02027_r	Arachidonyl-CoA(r) + Cholesterol(r) --> CoA(r) + Cholesterol-ester-arach(r)	EC:2.3.1.26				PMID:2760547 PMID:7822296 PMID:9242919
r1172	HC00011_r + HC02020_r --> HC00178_r + HC00226_r	H2O(r) + Cholesterol-ester-palm(r) --> Cholesterol(r) + Palmitate(r)	EC:3.1.1.13				PMID:11230747 PMID:8112342
r1173	HC00011_l + HC02020_l --> HC00178_l + HC00226_l	H2O(l) + Cholesterol-ester-palm(l) --> Cholesterol(l) + Palmitate(l)	EC:3.1.1.13				PMID:11230747 PMID:8112342
r1174	HC02021_r + HC00011_r --> HC00178_r + HC01981_r	Cholesterol-ester-palmn(r) + H2O(r) --> Cholesterol(r) + Palmitolate(r)	EC:3.1.1.13				PMID:11230747 PMID:8112342
r1175	HC00011_r + HC02022_r --> HC00178_r + HC00793_r	H2O(r) + Cholesterol-ester-stea(r) --> Cholesterol(r) + Stearate(r)	EC:3.1.1.13				PMID:11230747 PMID:8112342
r1176	HC00011_l + HC02022_l --> HC00178_l + HC00793_l	H2O(l) + Cholesterol-ester-stea(l) --> Cholesterol(l) + Stearate(l)	EC:3.1.1.13				PMID:11230747 PMID:8112342
r1177	HC02023_r + HC00011_r --> HC00178_r + HC00510_r	Cholesterol-ester-ol(r) + H2O(r) --> Cholesterol(r) + Oleate(r)	EC:3.1.1.13				PMID:11230747 PMID:8112342
r1178	HC02023_l + HC00011_l --> HC00178_l + HC00510_l	Cholesterol-ester-ol(l) + H2O(l) --> Cholesterol(l) + Oleate(l)	EC:3.1.1.13				PMID:11230747 PMID:8112342
r1179	HC02024_r + HC00011_r --> HC00178_r + HC00796_r	Cholesterol-ester-lin(r) + H2O(r) --> Cholesterol(r) + Linoleate(r)	EC:3.1.1.13				PMID:11230747 PMID:8112342
r1180	HC02024_l + HC00011_l --> HC00178_l + HC00796_l	Cholesterol-ester-lin(l) + H2O(l) --> Cholesterol(l) + Linoleate(l)	EC:3.1.1.13				PMID:11230747 PMID:8112342
r1181	HC00011_r + HC02025_r --> HC00178_r + HC01758_r	H2O(r) + Cholesterol-ester-ala(r) --> Cholesterol(r) + Linolenate(r)	EC:3.1.1.13				PMID:11230747 PMID:8112342
r1182	HC02026_r + HC00011_r --> HC00178_r + HC01757_r	Cholesterol-ester-gla(r) + H2O(r) --> Cholesterol(r) + gamma-Linolenate(r)	EC:3.1.1.13				PMID:11230747 PMID:8112342
r1183	HC00011_r + HC02027_r --> HC00178_r + HC00202_r	H2O(r) + Cholesterol-ester-arach(r) --> Cholesterol(r) + Arachidonate(r)	EC:3.1.1.13				PMID:11230747 PMID:8112342
r1184	HC00011_l + HC02027_l --> HC00178_l + HC00202_l	H2O(l) + Cholesterol-ester-arach(l) --> Cholesterol(l) + Arachidonate(l)	EC:3.1.1.13				PMID:11230747 PMID:8112342
r1185	HC00150_c + HC00095_c --> HC00020_c + HC02029_c	Palmitoyl-CoA(c) + sn-Glycerol-3P(c) --> CoA(c) + 1-Acylglycerol-3P-palm(c)	EC:2.3.1.15				PMID:12573444 PMID:17170135 PMID:17389595 UNIPROT:AGPAT6 UNIPROT:AGPAT9 UNIPROT:Q6NUI2 UNIPROT:Q9HCL2
r1186	HC01411_c + HC00095_c --> HC02030_c + HC00020_c	(2E)-Hexadecenoyl-CoA(c) + sn-Glycerol-3P(c) --> 1-Acylglycerol-3P-palmn(c) + CoA(c)	EC:2.3.1.15				PMID:12573444 PMID:17170135 PMID:17389595 UNIPROT:AGPAT6 UNIPROT:AGPAT9 UNIPROT:Q6NUI2 UNIPROT:Q9HCL2
r1187	HC00338_c + HC00095_c --> HC00020_c + HC02031_c	Stearoyl-CoA(c) + sn-Glycerol-3P(c) --> CoA(c) + 1-Acylglycerol-3P-stea(c)	EC:2.3.1.15				PMID:12573444 PMID:17170135 PMID:17389595 UNIPROT:AGPAT6 UNIPROT:AGPAT9 UNIPROT:Q6NUI2 UNIPROT:Q9HCL2
r1188	HC00400_c + HC00095_c --> HC02032_c + HC00020_c	Oleoyl-CoA(c) + sn-Glycerol-3P(c) --> 1-Acylglycerol-3P-ol(c) + CoA(c)	EC:2.3.1.15				PMID:12573444 PMID:17170135 PMID:17389595 UNIPROT:AGPAT6 UNIPROT:AGPAT9 UNIPROT:Q6NUI2 UNIPROT:Q9HCL2
r1189	HC01983_c + HC00095_c --> HC02033_c + HC00020_c	Linoleoyl-CoA(c) + sn-Glycerol-3P(c) --> 1-Acylglycerol-3P-lin(c) + CoA(c)	EC:2.3.1.15				PMID:12573444 PMID:17170135 PMID:17389595 UNIPROT:AGPAT6 UNIPROT:AGPAT9 UNIPROT:Q6NUI2 UNIPROT:Q9HCL2
r1190	HC01986_c + HC00095_c --> HC02036_c + HC00020_c	Arachidonyl-CoA(c) + sn-Glycerol-3P(c) --> 1-Acylglycerol-3P-arach(c) + CoA(c)	EC:2.3.1.15				PMID:12573444 PMID:17170135 PMID:17389595 UNIPROT:AGPAT6 UNIPROT:AGPAT9 UNIPROT:Q6NUI2 UNIPROT:Q9HCL2
r1191	HC02002_c + HC00068_c <=> HC02006_c + HC00180_c	PE-VLDL-pool(c) + Serine(c) <=> PS-VLDL-pool(c) + Ethanolamine(c)	EC:2.7.8.-			PSSA2_hs	PMID:15052332
r1192	2050 HC02023_r + 4880 HC02024_r + 1420 HC02020_r + 280 HC02022_r + 542 HC02027_r <=> 9172 HC01969_r	2050 Cholesterol-ester-ol(r) + 4880 Cholesterol-ester-lin(r) + 1420 Cholesterol-ester-palm(r) + 280 Cholesterol-ester-stea(r) + 542 Cholesterol-ester-arach(r) <=> 9172 Cholesterol-ester-pool(r)	Pool reaction
r1193	2050 HC02023_l + 4880 HC02024_l + 1420 HC02020_l + 280 HC02022_l + 542 HC02027_l <-- 9172 HC01969_l	2050 Cholesterol-ester-ol(l) + 4880 Cholesterol-ester-lin(l) + 1420 Cholesterol-ester-palm(l) + 280 Cholesterol-ester-stea(l) + 542 Cholesterol-ester-arach(l) <-- 9172 Cholesterol-ester-pool(l)	Pool reaction
r1194	HC02057_c + HC00433_c --> HC02002_c + HC00060_c	1,2-Diacylglycerol-VLDL-PE-pool(c) + CDP-ethanolamine(c) --> PE-VLDL-pool(c) + CMP(c)	EC:2.7.8.1			CEPTE	PMID:17132865
r1195	HC02058_c + HC00433_c --> HC02079_c + HC00060_c	1,2-Diacylglycerol-VLDL-PS-pool(c) + CDP-ethanolamine(c) --> PE-PS-VLDL-pool(c) + CMP(c)	EC:2.7.8.1			CEPTE	PMID:17132865
r1196	HC02078_r + HC00135_r --> HC02009_r + HC00060_r	CDP-diacylglycerol-VLDL-PI-pool(r) + Inositol(r) --> PI-pool(r) + CMP(r)	EC:2.7.8.11				PMID:9370331
r1197	HC02078_c + HC00135_c <=> HC02009_c + HC00060_c	CDP-diacylglycerol-VLDL-PI-pool(c) + Inositol(c) <=> PI-pool(c) + CMP(c)	EC:2.7.8.11			CDIPTr	PMID:9370331
r1198	1220 HC02032_c + 741 HC02033_c + 24 HC02036_c + 6440 HC02029_c + 823 HC02031_c --> 9248 HC02037_c	1220 1-Acylglycerol-3P-ol(c) + 741 1-Acylglycerol-3P-lin(c) + 24 1-Acylglycerol-3P-arach(c) + 6440 1-Acylglycerol-3P-palm(c) + 823 1-Acylglycerol-3P-stea(c) --> 9248 1-Acylglycerol-3P-VLDL-TG1-pool(c)	Pool reaction				PMID:16137923
r1199	1170 HC02032_c + 2350 HC02033_c + 726 HC02036_c + 3010 HC02029_c + 1300 HC02031_c --> 8556 HC02038_c	1170 1-Acylglycerol-3P-ol(c) + 2350 1-Acylglycerol-3P-lin(c) + 726 1-Acylglycerol-3P-arach(c) + 3010 1-Acylglycerol-3P-palm(c) + 1300 1-Acylglycerol-3P-stea(c) --> 8556 1-Acylglycerol-3P-VLDL-PC-pool(c)	Pool reaction				PMID:16137923
r1200	628 HC02032_c + 1330 HC02033_c + 2220 HC02036_c + 1260 HC02029_c + 2010 HC02031_c --> 7448 HC02039_c	628 1-Acylglycerol-3P-ol(c) + 1330 1-Acylglycerol-3P-lin(c) + 2220 1-Acylglycerol-3P-arach(c) + 1260 1-Acylglycerol-3P-palm(c) + 2010 1-Acylglycerol-3P-stea(c) --> 7448 1-Acylglycerol-3P-VLDL-PE-pool(c)	Pool reaction				PMID:16137923
r1201	332 HC02032_c + 181 HC02033_c + 2050 HC02036_c + 345 HC02029_c + 4820 HC02031_c --> 7728 HC02040_c	332 1-Acylglycerol-3P-ol(c) + 181 1-Acylglycerol-3P-lin(c) + 2050 1-Acylglycerol-3P-arach(c) + 345 1-Acylglycerol-3P-palm(c) + 4820 1-Acylglycerol-3P-stea(c) --> 7728 1-Acylglycerol-3P-VLDL-PS-pool(c)	Pool reaction				PMID:16137923
r1202	1360 HC02032_c + 694 HC02033_c + 2170 HC02036_c + 694 HC02029_c + 3640 HC02031_c --> 8558 HC02041_c	1360 1-Acylglycerol-3P-ol(c) + 694 1-Acylglycerol-3P-lin(c) + 2170 1-Acylglycerol-3P-arach(c) + 694 1-Acylglycerol-3P-palm(c) + 3640 1-Acylglycerol-3P-stea(c) --> 8558 1-Acylglycerol-3P-VLDL-PI-pool(c)	Pool reaction				PMID:16137923
r1203	656 HC02032_c + 270 HC02033_c + 147 HC02036_c + 6260 HC02029_c + 1490 HC02031_c --> 8823 HC02042_c	656 1-Acylglycerol-3P-ol(c) + 270 1-Acylglycerol-3P-lin(c) + 147 1-Acylglycerol-3P-arach(c) + 6260 1-Acylglycerol-3P-palm(c) + 1490 1-Acylglycerol-3P-stea(c) --> 8823 1-Acylglycerol-3P-VLDL-SM-pool(c)	Pool reaction				PMID:16137923
r1204	1200 HC00150_c + 384 HC00338_c + 4260 HC00400_c + 521 HC01986_c + 2810 HC01983_c --> 9175 HC02043_c	1200 Palmitoyl-CoA(c) + 384 Stearoyl-CoA(c) + 4260 Oleoyl-CoA(c) + 521 Arachidonyl-CoA(c) + 2810 Linoleoyl-CoA(c) --> 9175 Acyl-CoA-VLDL-TG2-pool(c)	Pool reaction				PMID:16137923
r1205	849 HC00150_c + 584 HC00338_c + 4570 HC00400_c + 264 HC01986_c + 2780 HC01983_c --> 9047 HC02061_c	849 Palmitoyl-CoA(c) + 584 Stearoyl-CoA(c) + 4570 Oleoyl-CoA(c) + 264 Arachidonyl-CoA(c) + 2780 Linoleoyl-CoA(c) --> 9047 Acyl-CoA-VLDL-TG3-pool(c)	Pool reaction				PMID:16137923
r1206	3010 HC00150_c + 1300 HC00338_c + 1170 HC00400_c + 726 HC01986_c + 2350 HC01983_c --> 8556 HC02044_c	3010 Palmitoyl-CoA(c) + 1300 Stearoyl-CoA(c) + 1170 Oleoyl-CoA(c) + 726 Arachidonyl-CoA(c) + 2350 Linoleoyl-CoA(c) --> 8556 Acyl-CoA-VLDL-PC-pool(c)	Pool reaction				PMID:16137923
r1207	1260 HC00150_c + 2010 HC00338_c + 628 HC00400_c + 2220 HC01986_c + 1330 HC01983_c --> 7448 HC02045_c	1260 Palmitoyl-CoA(c) + 2010 Stearoyl-CoA(c) + 628 Oleoyl-CoA(c) + 2220 Arachidonyl-CoA(c) + 1330 Linoleoyl-CoA(c) --> 7448 Acyl-CoA-VLDL-PE-pool(c)	Pool reaction				PMID:16137923
r1208	345 HC00150_c + 4820 HC00338_c + 332 HC00400_c + 2050 HC01986_c + 181 HC01983_c --> 7728 HC02046_c	345 Palmitoyl-CoA(c) + 4820 Stearoyl-CoA(c) + 332 Oleoyl-CoA(c) + 2050 Arachidonyl-CoA(c) + 181 Linoleoyl-CoA(c) --> 7728 Acyl-CoA-VLDL-PS-pool(c)	Pool reaction				PMID:16137923
r1209	694 HC00150_c + 3640 HC00338_c + 1360 HC00400_c + 2170 HC01986_c + 694 HC01983_c --> 8558 HC02047_c	694 Palmitoyl-CoA(c) + 3640 Stearoyl-CoA(c) + 1360 Oleoyl-CoA(c) + 2170 Arachidonyl-CoA(c) + 694 Linoleoyl-CoA(c) --> 8558 Acyl-CoA-VLDL-PI-pool(c)	Pool reaction				PMID:16137923
r1210	6260 HC00150_c + 1490 HC00338_c + 656 HC00400_c + 147 HC01986_c + 270 HC01983_c <=> 8823 HC02048_c	6260 Palmitoyl-CoA(c) + 1490 Stearoyl-CoA(c) + 656 Oleoyl-CoA(c) + 147 Arachidonyl-CoA(c) + 270 Linoleoyl-CoA(c) <=> 8823 Acyl-CoA-VLDL-SM-pool(c)	Pool reaction				PMID:16137923
r1211	HC02049_c + HC00020_c <-- HC02043_c + HC02037_c	Phosphatidate-VLDL-TG-pool(c) + CoA(c) <-- Acyl-CoA-VLDL-TG2-pool(c) + 1-Acylglycerol-3P-VLDL-TG1-pool(c)	EC:2.3.1.51				PMID:16620771 UNIPROT:Q8WTS1 UNIPROT:Q99943
r1212	HC02050_c + HC00020_c <-- HC02044_c + HC02038_c	Phosphatidate-VLDL-PC-pool(c) + CoA(c) <-- Acyl-CoA-VLDL-PC-pool(c) + 1-Acylglycerol-3P-VLDL-PC-pool(c)	EC:2.3.1.51				PMID:16620771 UNIPROT:Q8WTS1 UNIPROT:Q99943
r1213	HC02051_c + HC00020_c <-- HC02045_c + HC02039_c	Phosphatidate-VLDL-PE-pool(c) + CoA(c) <-- Acyl-CoA-VLDL-PE-pool(c) + 1-Acylglycerol-3P-VLDL-PE-pool(c)	EC:2.3.1.51				PMID:16620771 UNIPROT:Q8WTS1 UNIPROT:Q99943
r1214	HC02052_c + HC00020_c <-- HC02046_c + HC02040_c	Phosphatidate-VLDL-PS-pool(c) + CoA(c) <-- Acyl-CoA-VLDL-PS-pool(c) + 1-Acylglycerol-3P-VLDL-PS-pool(c)	EC:2.3.1.51				PMID:16620771 UNIPROT:Q8WTS1 UNIPROT:Q99943
r1215	HC02053_c + HC00020_c <-- HC02041_c + HC02047_c	Phosphatidate-VLDL-PI-pool(c) + CoA(c) <-- 1-Acylglycerol-3P-VLDL-PI-pool(c) + Acyl-CoA-VLDL-PI-pool(c)	EC:2.3.1.51				PMID:16620771 UNIPROT:Q8WTS1 UNIPROT:Q99943
r1216	HC00020_c + HC02054_c <-- HC02048_c + HC02042_c	CoA(c) + Phosphatidate-VLDL-SM-pool(c) <-- Acyl-CoA-VLDL-SM-pool(c) + 1-Acylglycerol-3P-VLDL-SM-pool(c)	EC:2.3.1.51				PMID:16620771 UNIPROT:Q8WTS1 UNIPROT:Q99943
r1217	HC02049_c + HC00011_c --> HC02055_c + HC00019_c	Phosphatidate-VLDL-TG-pool(c) + H2O(c) --> 1,2-Diacylglycerol-VLDL-TG-pool(c) + Pi(c)	EC:3.1.3.4				PMID:15258914 PMID:8403799
r1218	HC02050_c + HC00011_c --> HC02056_c + HC00019_c	Phosphatidate-VLDL-PC-pool(c) + H2O(c) --> 1,2-Diacylglycerol-VLDL-PC-pool(c) + Pi(c)	EC:3.1.3.4				PMID:8403799 PMID:9370313
r1219	HC02051_c + HC00011_c --> HC02057_c + HC00019_c	Phosphatidate-VLDL-PE-pool(c) + H2O(c) --> 1,2-Diacylglycerol-VLDL-PE-pool(c) + Pi(c)	EC:3.1.3.4				PMID:8403799 PMID:9370313
r1220	HC02052_c + HC00011_c --> HC02058_c + HC00019_c	Phosphatidate-VLDL-PS-pool(c) + H2O(c) --> 1,2-Diacylglycerol-VLDL-PS-pool(c) + Pi(c)	EC:3.1.3.4				PMID:8403799 PMID:9370313
r1221	HC02053_c + HC00011_c --> HC02059_c + HC00019_c	Phosphatidate-VLDL-PI-pool(c) + H2O(c) --> 1,2-Diacylglycerol-VLDL-PI-pool(c) + Pi(c)	EC:3.1.3.4				PMID:8403799 PMID:9370313
r1222	HC00011_c + HC02054_c --> HC00019_c + HC02060_c	H2O(c) + Phosphatidate-VLDL-SM-pool(c) --> Pi(c) + 1,2-Diacylglycerol-VLDL-SM-pool(c)	EC:3.1.3.4				PMID:8403799 PMID:9370313
r1223	HC02062_c + HC00020_c <-- HC02061_c + HC02055_c	Triacylglycerol-VLDL-pool(c) + CoA(c) <-- Acyl-CoA-VLDL-TG3-pool(c) + 1,2-Diacylglycerol-VLDL-TG-pool(c)	EC:2.3.1.20				PMID:9789033
r1224	HC02062_c + HC00011_c --> HC02063_c + HC02055_c	Triacylglycerol-VLDL-pool(c) + H2O(c) --> Fatty-acid-VLDL-TG3-pool(c) + 1,2-Diacylglycerol-VLDL-TG-pool(c)	EC:3.1.1.3				PMID:11812220 PMID:15224187
r1225	HC00011_c + HC02055_c --> HC02071_c + HC02064_c	H2O(c) + 1,2-Diacylglycerol-VLDL-TG-pool(c) --> 1-Acylglycerol-VLDL-TG1-pool(c) + Fatty-acid-VLDL-TG2-pool(c)	EC:3.1.1.3				PMID:11812220 PMID:15224187
r1226	HC00011_c + HC02056_c --> HC02072_c + HC02066_c	H2O(c) + 1,2-Diacylglycerol-VLDL-PC-pool(c) --> 1-Acylglycerol-VLDL-PC-pool(c) + Fatty-acid-VLDL-PC-pool(c)	EC:3.1.1.3				PMID:11812220 PMID:15224187
r1227	HC00011_c + HC02057_c --> HC02073_c + HC02067_c	H2O(c) + 1,2-Diacylglycerol-VLDL-PE-pool(c) --> 1-Acylglycerol-VLDL-PE-pool(c) + Fatty-acid-VLDL-PE-pool(c)	EC:3.1.1.3				PMID:11812220 PMID:15224187
r1228	HC00011_c + HC02058_c --> HC02074_c + HC02068_c	H2O(c) + 1,2-Diacylglycerol-VLDL-PS-pool(c) --> 1-Acylglycerol-VLDL-PS-pool(c) + Fatty-acid-VLDL-PS-pool(c)	EC:3.1.1.3				PMID:11812220 PMID:15224187
r1229	HC00011_c + HC02059_c --> HC02075_c + HC02069_c	H2O(c) + 1,2-Diacylglycerol-VLDL-PI-pool(c) --> 1-Acylglycerol-VLDL-PI-pool(c) + Fatty-acid-VLDL-PI-pool(c)	EC:3.1.1.3				PMID:11812220 PMID:15224187
r1230	HC00011_c + HC02060_c --> HC02076_c + HC02070_c	H2O(c) + 1,2-Diacylglycerol-VLDL-SM-pool(c) --> 1-Acylglycerol-VLDL-SM-pool(c) + Fatty-acid-VLDL-SM-pool(c)	EC:3.1.1.3				PMID:11812220 PMID:15224187
r1231	HC02071_c + HC00011_c --> HC02065_c + HC00114_c	1-Acylglycerol-VLDL-TG1-pool(c) + H2O(c) --> Fatty-acid-VLDL-TG1-pool(c) + Glycerol(c)	EC:3.1.1.23				PMID:15272052 PMID:8526865 PMID:889853 PMID:9341166 UNIPROT:Q99685
r1232	HC02072_c + HC00011_c --> HC00114_c + HC02066_c	1-Acylglycerol-VLDL-PC-pool(c) + H2O(c) --> Glycerol(c) + Fatty-acid-VLDL-PC-pool(c)	EC:3.1.1.23				PMID:15272052 PMID:8526865 PMID:889853 PMID:9341166 UNIPROT:Q99685
r1233	HC02073_c + HC00011_c --> HC00114_c + HC02067_c	1-Acylglycerol-VLDL-PE-pool(c) + H2O(c) --> Glycerol(c) + Fatty-acid-VLDL-PE-pool(c)	EC:3.1.1.23				PMID:15272052 PMID:8526865 PMID:889853 PMID:9341166 UNIPROT:Q99685
r1234	HC02074_c + HC00011_c --> HC02068_c + HC00114_c	1-Acylglycerol-VLDL-PS-pool(c) + H2O(c) --> Fatty-acid-VLDL-PS-pool(c) + Glycerol(c)	EC:3.1.1.23				PMID:15272052 PMID:8526865 PMID:889853 PMID:9341166 UNIPROT:Q99685
r1235	HC02075_c + HC00011_c --> HC02069_c + HC00114_c	1-Acylglycerol-VLDL-PI-pool(c) + H2O(c) --> Fatty-acid-VLDL-PI-pool(c) + Glycerol(c)	EC:3.1.1.23				PMID:15272052 PMID:8526865 PMID:889853 PMID:9341166 UNIPROT:Q99685
r1236	HC02076_c + HC00011_c --> HC02070_c + HC00114_c	1-Acylglycerol-VLDL-SM-pool(c) + H2O(c) --> Fatty-acid-VLDL-SM-pool(c) + Glycerol(c)	EC:3.1.1.23				PMID:15272052 PMID:8526865 PMID:889853 PMID:9341166 UNIPROT:Q99685
r1237	HC00263_c + HC02056_c --> HC02000_c + HC00060_c	CDP-choline(c) + 1,2-Diacylglycerol-VLDL-PC-pool(c) --> PC-VLDL-pool(c) + CMP(c)	EC:2.7.8.2			CEPTC	PMID:3029085 PMID:6295501 UNIPROT:Q9Y6K0
r1238	HC02053_c + HC00066_c <=> HC02078_c + HC00023_c	Phosphatidate-VLDL-PI-pool(c) + CTP(c) <=> CDP-diacylglycerol-VLDL-PI-pool(c) + PPi(c)	EC:2.7.7.41				PMID:1330695 PMID:9370329
r1239	HC00271_c + HC02048_c <-- HC00020_c + HC01990_c	Sphingosine(c) + Acyl-CoA-VLDL-SM-pool(c) <-- CoA(c) + Ceramide-pool(c)	EC:2.3.1.24				PMID:1317856 PMID:9655376
r1240	HC01990_c <=> HC01990_r	Ceramide-pool(c) <=> Ceramide-pool(r)	Facilitated diffusion	0		CERT1gt	PMID:10856719
r1241	6440 HC00226_c + 823 HC00793_c + 741 HC00796_c + 24 HC00202_c + 1220 HC00510_c <-- 9248 HC02065_c	6440 Palmitate(c) + 823 Stearate(c) + 741 Linoleate(c) + 24 Arachidonate(c) + 1220 Oleate(c) <-- 9248 Fatty-acid-VLDL-TG1-pool(c)	Pool reaction				PMID:16137923
r1242	1200 HC00226_c + 384 HC00793_c + 2810 HC00796_c + 521 HC00202_c + 4260 HC00510_c <-- 9175 HC02064_c	1200 Palmitate(c) + 384 Stearate(c) + 2810 Linoleate(c) + 521 Arachidonate(c) + 4260 Oleate(c) <-- 9175 Fatty-acid-VLDL-TG2-pool(c)	Pool reaction				PMID:16137923
r1243	849 HC00226_c + 584 HC00793_c + 2780 HC00796_c + 264 HC00202_c + 4570 HC00510_c <-- 9047 HC02063_c	849 Palmitate(c) + 584 Stearate(c) + 2780 Linoleate(c) + 264 Arachidonate(c) + 4570 Oleate(c) <-- 9047 Fatty-acid-VLDL-TG3-pool(c)	Pool reaction				PMID:16137923
r1244	3010 HC00226_r + 1300 HC00793_r + 2350 HC00796_r + 726 HC00202_r + 1170 HC00510_r <=> 8556 HC02066_r	3010 Palmitate(r) + 1300 Stearate(r) + 2350 Linoleate(r) + 726 Arachidonate(r) + 1170 Oleate(r) <=> 8556 Fatty-acid-VLDL-PC-pool(r)	Pool reaction				PMID:16137923
r1245	3010 HC00226_c + 1300 HC00793_c + 2350 HC00796_c + 726 HC00202_c + 1170 HC00510_c <=> 8556 HC02066_c	3010 Palmitate(c) + 1300 Stearate(c) + 2350 Linoleate(c) + 726 Arachidonate(c) + 1170 Oleate(c) <=> 8556 Fatty-acid-VLDL-PC-pool(c)	Pool reaction				PMID:16137923
r1246	3010 HC00226_l + 1300 HC00793_l + 2350 HC00796_l + 726 HC00202_l + 1170 HC00510_l <=> 8556 HC02066_l	3010 Palmitate(l) + 1300 Stearate(l) + 2350 Linoleate(l) + 726 Arachidonate(l) + 1170 Oleate(l) <=> 8556 Fatty-acid-VLDL-PC-pool(l)	Pool reaction				PMID:16137923
r1247	1260 HC00226_c + 2010 HC00793_c + 1330 HC00796_c + 2220 HC00202_c + 628 HC00510_c <-- 7448 HC02067_c	1260 Palmitate(c) + 2010 Stearate(c) + 1330 Linoleate(c) + 2220 Arachidonate(c) + 628 Oleate(c) <-- 7448 Fatty-acid-VLDL-PE-pool(c)	Pool reaction				PMID:16137923
r1248	345 HC00226_c + 4820 HC00793_c + 181 HC00796_c + 2050 HC00202_c + 332 HC00510_c <-- 7728 HC02068_c	345 Palmitate(c) + 4820 Stearate(c) + 181 Linoleate(c) + 2050 Arachidonate(c) + 332 Oleate(c) <-- 7728 Fatty-acid-VLDL-PS-pool(c)	Pool reaction				PMID:16137923
r1249	694 HC00226_c + 3640 HC00793_c + 694 HC00796_c + 2170 HC00202_c + 1360 HC00510_c <-- 8558 HC02069_c	694 Palmitate(c) + 3640 Stearate(c) + 694 Linoleate(c) + 2170 Arachidonate(c) + 1360 Oleate(c) <-- 8558 Fatty-acid-VLDL-PI-pool(c)	Pool reaction				PMID:16137923
r1250	6260 HC00226_c + 1490 HC00793_c + 270 HC00796_c + 147 HC00202_c + 656 HC00510_c <=> 8823 HC02070_c	6260 Palmitate(c) + 1490 Stearate(c) + 270 Linoleate(c) + 147 Arachidonate(c) + 656 Oleate(c) <=> 8823 Fatty-acid-VLDL-SM-pool(c)	Pool reaction				PMID:16137923
r1251	HC01981_r + HC00012_r + HC00020_r --> HC01411_r + HC00030_r + HC00023_r	Palmitolate(r) + ATP(r) + CoA(r) --> (2E)-Hexadecenoyl-CoA(r) + AMP(r) + PPi(r)	EC:6.2.1.3				PMID:8584017
r1252	HC01981_c + HC00012_c + HC00020_c --> HC01411_c + HC00030_c + HC00023_c	Palmitolate(c) + ATP(c) + CoA(c) --> (2E)-Hexadecenoyl-CoA(c) + AMP(c) + PPi(c)	EC:6.2.1.3				PMID:8584017
r1253	HC00793_r + HC00012_r + HC00020_r --> HC00338_r + HC00030_r + HC00023_r	Stearate(r) + ATP(r) + CoA(r) --> Stearoyl-CoA(r) + AMP(r) + PPi(r)	EC:6.2.1.3				PMID:8584017
r1254	HC00793_c + HC00012_c + HC00020_c --> HC00338_c + HC00030_c + HC00023_c	Stearate(c) + ATP(c) + CoA(c) --> Stearoyl-CoA(c) + AMP(c) + PPi(c)	EC:6.2.1.3				PMID:8584017
r1255	HC00012_r + HC00020_r + HC00510_r --> HC00400_r + HC00030_r + HC00023_r	ATP(r) + CoA(r) + Oleate(r) --> Oleoyl-CoA(r) + AMP(r) + PPi(r)	EC:6.2.1.3				PMID:8584017
r1256	HC00012_c + HC00020_c + HC00510_c --> HC00400_c + HC00030_c + HC00023_c	ATP(c) + CoA(c) + Oleate(c) --> Oleoyl-CoA(c) + AMP(c) + PPi(c)	EC:6.2.1.3			FACOAL181i	PMID:8584017
r1257	HC00796_r + HC00012_r + HC00020_r --> HC00030_r + HC00023_r + HC01983_r	Linoleate(r) + ATP(r) + CoA(r) --> AMP(r) + PPi(r) + Linoleoyl-CoA(r)	EC:6.2.1.3				PMID:8584017
r1258	HC00796_c + HC00012_c + HC00020_c --> HC00030_c + HC00023_c + HC01983_c	Linoleate(c) + ATP(c) + CoA(c) --> AMP(c) + PPi(c) + Linoleoyl-CoA(c)	EC:6.2.1.3			FACOAL1821	PMID:8584017
r1259	HC00012_r + HC00020_r + HC01758_r --> HC01984_r + HC00030_r + HC00023_r	ATP(r) + CoA(r) + Linolenate(r) --> Linolenoyl-CoA(r) + AMP(r) + PPi(r)	EC:6.2.1.3				PMID:8584017
r1260	HC01757_r + HC00012_r + HC00020_r --> HC01985_r + HC00030_r + HC00023_r	gamma-Linolenate(r) + ATP(r) + CoA(r) --> gamma-Linolenoyl-CoA(r) + AMP(r) + PPi(r)	EC:6.2.1.3				PMID:8584017
r1261	HC01757_c + HC00012_c + HC00020_c --> HC01985_c + HC00030_c + HC00023_c	gamma-Linolenate(c) + ATP(c) + CoA(c) --> gamma-Linolenoyl-CoA(c) + AMP(c) + PPi(c)	EC:6.2.1.3				PMID:8584017
r1262	HC00202_r + HC00012_r + HC00020_r --> HC01986_r + HC00030_r + HC00023_r	Arachidonate(r) + ATP(r) + CoA(r) --> Arachidonyl-CoA(r) + AMP(r) + PPi(r)	EC:6.2.1.3				PMID:8584017
r1263	HC00202_c + HC00012_c + HC00020_c --> HC01986_c + HC00030_c + HC00023_c	Arachidonate(c) + ATP(c) + CoA(c) --> Arachidonyl-CoA(c) + AMP(c) + PPi(c)	EC:6.2.1.3			FACOAL204	PMID:8584017
r1264	HC02062_c <=> HC02062_r	Triacylglycerol-VLDL-pool(c) <=> Triacylglycerol-VLDL-pool(r)	Transport reaction	0			PMID:10856719
r1265	HC02062_l --> HC02062_r	Triacylglycerol-VLDL-pool(l) --> Triacylglycerol-VLDL-pool(r)	Transport reaction	0			PMID:10856719
r1266	HC02000_c <=> HC02000_r	PC-VLDL-pool(c) <=> PC-VLDL-pool(r)	Transport reaction	0		PCHOL_HSter
r1267	HC02000_l --> HC02000_r	PC-VLDL-pool(l) --> PC-VLDL-pool(r)	Transport reaction	0
r1268	HC02002_c <=> HC02002_r	PE-VLDL-pool(c) <=> PE-VLDL-pool(r)	Transport reaction	0		PE_HStg
r1269	HC02002_l --> HC02002_r	PE-VLDL-pool(l) --> PE-VLDL-pool(r)	Transport reaction	0
r1270	HC02006_b <-- HC02006_c	PS-VLDL-pool(b) <-- PS-VLDL-pool(c)	Transport reaction	0
r1271	HC02006_c <=> HC02006_r	PS-VLDL-pool(c) <=> PS-VLDL-pool(r)	Transport reaction	0		PS_HStg
r1272	HC02006_l --> HC02006_r	PS-VLDL-pool(l) --> PS-VLDL-pool(r)	Transport reaction	0
r1273	HC02009_c <=> HC02009_r	PI-pool(c) <=> PI-pool(r)	Transport reaction	0
r1274	HC02009_l --> HC02009_r	PI-pool(l) --> PI-pool(r)	Transport reaction	0
r1275	HC02007_c <=> HC02007_r	SM-pool(c) <=> SM-pool(r)	Transport reaction	0		SPHMYLNtg
r1276	HC02007_l --> HC02007_r	SM-pool(l) --> SM-pool(r)	Transport reaction	0
r1277	HC02000_r + HC00011_r <=> HC02016_r + HC02066_r	PC-VLDL-pool(r) + H2O(r) <=> 2-Lysolecithin-pool(r) + Fatty-acid-VLDL-PC-pool(r)	EC:3.1.1.4				PMID:11275266 PMID:14744027 PMID:7356635
r1278	HC02000_c + HC00011_c <=> HC02016_c + HC02066_c	PC-VLDL-pool(c) + H2O(c) <=> 2-Lysolecithin-pool(c) + Fatty-acid-VLDL-PC-pool(c)	EC:3.1.1.4				PMID:11275266 PMID:14744027 PMID:7356635
r1279	HC02000_l + HC00011_l <=> HC02016_l + HC02066_l	PC-VLDL-pool(l) + H2O(l) <=> 2-Lysolecithin-pool(l) + Fatty-acid-VLDL-PC-pool(l)	EC:3.1.1.4				PMID:11275266 PMID:14744027 PMID:7356635
r1280	HC01945_r <-- 7 HC00009_r + 10385 HC02062_r + 2165 HC02000_r + 1645 HC01969_r + HC02009_r + 165 HC02016_r + 185 HC02002_r + HC00005_r + 500 HC00178_r + 755 HC02007_r	VLDL(r) <-- 7 ApoE(r) + 10385 Triacylglycerol-VLDL-pool(r) + 2165 PC-VLDL-pool(r) + 1645 Cholesterol-ester-pool(r) + PI-pool(r) + 165 2-Lysolecithin-pool(r) + 185 PE-VLDL-pool(r) + ApoB100(r) + 500 Cholesterol(r) + 755 SM-pool(r)	Particle dis-/assembly
r1281	HC01945_l --> 7 HC00009_l + 10385 HC02062_l + 2165 HC02000_l + 1645 HC01969_l + HC02009_l + 165 HC02016_l + 185 HC02002_l + HC00005_l + 500 HC00178_l + 755 HC02007_l	VLDL(l) --> 7 ApoE(l) + 10385 Triacylglycerol-VLDL-pool(l) + 2165 PC-VLDL-pool(l) + 1645 Cholesterol-ester-pool(l) + PI-pool(l) + 165 2-Lysolecithin-pool(l) + 185 PE-VLDL-pool(l) + ApoB100(l) + 500 Cholesterol(l) + 755 SM-pool(l)	Particle dis-/assembly
r1282	HC02016_c <=> HC02016_r	2-Lysolecithin-pool(c) <=> 2-Lysolecithin-pool(r)	Transport reaction	0
r1283	HC02016_l --> HC02016_r	2-Lysolecithin-pool(l) --> 2-Lysolecithin-pool(r)	Transport reaction	0
r1284	268 HC02030_c + 1209 HC02032_c + 3283 HC02033_c + 564 HC02036_c + 4140 HC02029_c + 550 HC02031_c --> 10014 HC02084_c	268 1-Acylglycerol-3P-palmn(c) + 1209 1-Acylglycerol-3P-ol(c) + 3283 1-Acylglycerol-3P-lin(c) + 564 1-Acylglycerol-3P-arach(c) + 4140 1-Acylglycerol-3P-palm(c) + 550 1-Acylglycerol-3P-stea(c) --> 10014 1-Acylglycerol-3P-Bile-PC-pool(c)	Pool reaction				PMID:3111757
r1285	4140 HC00150_c + 268 HC01411_c + 550 HC00338_c + 1209 HC00400_c + 564 HC01986_c + 3283 HC01983_c --> 10014 HC02082_c	4140 Palmitoyl-CoA(c) + 268 (2E)-Hexadecenoyl-CoA(c) + 550 Stearoyl-CoA(c) + 1209 Oleoyl-CoA(c) + 564 Arachidonyl-CoA(c) + 3283 Linoleoyl-CoA(c) --> 10014 Acyl-CoA-Bile-PC-pool(c)	Pool reaction				PMID:3111757
r1286	HC02086_c + HC00020_c <-- HC02082_c + HC02084_c	Phosphatidate-Bile-PC-pool(c) + CoA(c) <-- Acyl-CoA-Bile-PC-pool(c) + 1-Acylglycerol-3P-Bile-PC-pool(c)	EC:2.3.1.51				PMID:16620771 UNIPROT:Q8WTS1 UNIPROT:Q99943
r1287	HC02086_c + HC00011_c --> HC00019_c + HC02085_c	Phosphatidate-Bile-PC-pool(c) + H2O(c) --> Pi(c) + 1,2-Diacylglycerol-Bile-PC-pool(c)	EC:3.1.3.4				PMID:15258914 PMID:17463059
r1288	HC00263_c + HC02085_c --> HC02080_c + HC00060_c	CDP-choline(c) + 1,2-Diacylglycerol-Bile-PC-pool(c) --> Bile-PC-pool(c) + CMP(c)	EC:2.7.8.2			CEPTC	PMID:3029085 PMID:6295501 UNIPROT:Q9Y6K0
r1289	HC01465_c <=> HC01465_r	7alpha,12alpha-Dihydroxycholest-4-en-3-one(c) <=> 7alpha,12alpha-Dihydroxycholest-4-en-3-one(r)	Transport reaction	0		XOLDIOLONEt	PMID:12543708
r1290	HC00026_c + HC00770_m <=> HC00026_m + HC00770_c	FAD(c) + FADH2(m) <=> FAD(m) + FADH2(c)	Transport reaction	0
r1291	HC00101_c <=> HC00101_m	Propanoyl-CoA(c) <=> Propanoyl-CoA(m)	Postulated transport reaction	0
r1292	HC00101_c <=> HC00101_p	Propanoyl-CoA(c) <=> Propanoyl-CoA(p)	Postulated transport reaction	0
r1293	8 HC00048_c + 5 HC00099_c + 10 HC00034_c + 9 HC00081_c + 5 HC00045_c + HC00133_c + 4 HC00334_c + 6 HC00121_c + 3 HC00075_c + 3 HC00145_c + 5 HC00067_c + 7 HC00068_c + 4 HC00179_c + 11 HC00174_c + HC00080_c + HC00085_c + 420 HC00012_c + 420 HC00011_c + 7 HC00055_c + 12 HC00053_c + 3 HC00148_c --> HC00289_c + 105 HC00030_c + 105 HC00023_c + 315 HC00018_c + 315 HC00019_c	8 Alanine(c) + 5 Cysteine(c) + 10 Glutamate(c) + 9 Phenylalanine(c) + 5 Glycine(c) + Histidine(c) + 4 Isoleucine(c) + 6 Leucine(c) + 3 Methionine(c) + 3 Proline(c) + 5 Glutamine(c) + 7 Serine(c) + 4 Threonine(c) + 11 Valine(c) + Tryptophan(c) + Tyrosine(c) + 420 ATP(c) + 420 H2O(c) + 7 Aspartate(c) + 12 Lysine(c) + 3 Asparagine(c) --> Thioredoxin(c) + 105 AMP(c) + 105 PPi(c) + 315 ADP(c) + 315 Pi…	Protein assembly				PMID:14702039 PMID:15164053 PMID:16097034 PMID:1874447 PMID:1998498 PMID:2176490 PMID:2785919 PMID:3170595
r1294	11 HC00048_c + 3 HC00099_c + 6 HC00034_c + 6 HC00081_c + 10 HC00045_c + 3 HC00133_c + 9 HC00334_c + 15 HC00121_c + 4 HC00075_c + 12 HC00145_c + 10 HC00067_c + 9 HC00065_c + 8 HC00068_c + 12 HC00179_c + 17 HC00174_c + 2 HC00080_c + 2 HC00085_c + 664 HC00012_c + 664 HC00011_c + 12 HC00055_c + 11 HC00053_c + 4 HC00148_c --> HC02224_c + 166 HC00030_c + 166 HC00023_c + 498 HC00018_c + 498 HC00019_c	11 Alanine(c) + 3 Cysteine(c) + 6 Glutamate(c) + 6 Phenylalanine(c) + 10 Glycine(c) + 3 Histidine(c) + 9 Isoleucine(c) + 15 Leucine(c) + 4 Methionine(c) + 12 Proline(c) + 10 Glutamine(c) + 9 Arginine(c) + 8 Serine(c) + 12 Threonine(c) + 17 Valine(c) + 2 Tryptophan(c) + 2 Tyrosine(c) + 664 ATP(c) + 664 H2O(c) + 12 Aspartate(c) + 11 Lysine(c) + 4 Asparagine(c) --> mitoThioredoxin(c) + 166 AMP(c) + …	Protein assembly				PMID:10591208 PMID:12032145 PMID:12080052 PMID:15461802 PMID:15489334 PMID:16195549
r1295	HC01464_c <=> HC01464_r	7alpha-Hydroxycholest-4-en-3-one(c) <=> 7alpha-Hydroxycholest-4-en-3-one(r)	Transport reaction	0		XOL7AONEtr	PMID:12543708
r1296	HC00418_c + HC00011_c <=> HC00023_c + HC00019_c	Triphosphate(c) + H2O(c) <=> PPi(c) + Pi(c)	EC:3.6.1.25	-24.8	R00138		PMID:11278456
r1297	HC01757_s --> HC01757_c	gamma-Linolenate(s) --> gamma-Linolenate(c)	TCDB:4.C.1.1.5 TCDB:4.C.1.1.8	0		LNLNCGt	PMID:12883891 PMID:12856180 PMID:11023036 PMID:1554704 PMID:18021224 PMID:4553030 PMID:793184 PMID:8725559 PMID:8781017 PMID:12739169
r1298	HC01757_l --> HC01757_r	gamma-Linolenate(l) --> gamma-Linolenate(r)	Vesicular transport	0			PMID:12883891 PMID:12856180 PMID:11023036 PMID:1554704 PMID:18021224 PMID:4553030 PMID:793184 PMID:8725559 PMID:8781017 PMID:12739169
r1299	HC01757_l <-- HC01757_c	gamma-Linolenate(l) <-- gamma-Linolenate(c)	Vesicular transport	0			PMID:12883891 PMID:12856180 PMID:11023036 PMID:1554704 PMID:18021224 PMID:4553030 PMID:793184 PMID:8725559 PMID:8781017 PMID:12739169
r1300	HC00510_s --> HC00510_c	Oleate(s) --> Oleate(c)	TCDB:4.C.1.1.5 TCDB:4.C.1.1.8	0		OCDCEAtr	PMID:12883891 PMID:12856180 PMID:11023036 PMID:1554704 PMID:18021224 PMID:4553030 PMID:793184 PMID:8725559 PMID:8781017 PMID:12739169
r1301	HC00510_l --> HC00510_r	Oleate(l) --> Oleate(r)	Vesicular transport	0			PMID:12883891 PMID:12856180 PMID:11023036 PMID:1554704 PMID:18021224 PMID:4553030 PMID:793184 PMID:8725559 PMID:8781017 PMID:12739169
r1302	HC00510_l <=> HC00510_c	Oleate(l) <=> Oleate(c)	Vesicular transport	0			PMID:12883891 PMID:12856180 PMID:11023036 PMID:1554704 PMID:18021224 PMID:4553030 PMID:793184 PMID:8725559 PMID:8781017 PMID:12739169
r1303	HC01981_l --> HC01981_r	Palmitolate(l) --> Palmitolate(r)	Vesicular transport	0			PMID:12856180 PMID:12883891 PMID:11023036 PMID:1554704 PMID:18021224 PMID:4553030 PMID:793184 PMID:8725559 PMID:8781017 PMID:12739169
r1304	HC01981_l <-- HC01981_c	Palmitolate(l) <-- Palmitolate(c)	Vesicular transport	0			PMID:12856180 PMID:12883891 PMID:11023036 PMID:1554704 PMID:18021224 PMID:4553030 PMID:793184 PMID:8725559 PMID:8781017 PMID:12739169
r1305	43 HC00150_c + 47 HC01411_c + 19 HC00338_c + 138 HC00400_c + 738 HC01983_c --> 985 HC02089_c	43 Palmitoyl-CoA(c) + 47 (2E)-Hexadecenoyl-CoA(c) + 19 Stearoyl-CoA(c) + 138 Oleoyl-CoA(c) + 738 Linoleoyl-CoA(c) --> 985 Acyl-CoA-CL-pool(c)	Pool reaction				PMID:1550861
r1306	HC02089_c --> HC02089_m	Acyl-CoA-CL-pool(c) --> Acyl-CoA-CL-pool(m)	Pool reaction	0			PMID:1550861
r1307	HC02089_m + HC00095_m --> HC00020_m + HC02091_m	Acyl-CoA-CL-pool(m) + sn-Glycerol-3P(m) --> CoA(m) + 1-Acylglycerol-3P-CL-pool(m)	EC:2.3.1.15				PMID:12573444 PMID:17170135 PMID:17389595 UNIPROT:AGPAT6 UNIPROT:AGPAT9 UNIPROT:Q6NUI2 UNIPROT:Q9HCL2
r1308	HC02093_m + HC00020_m <-- HC02089_m + HC02091_m	Phosphatidate-CL-pool(m) + CoA(m) <-- Acyl-CoA-CL-pool(m) + 1-Acylglycerol-3P-CL-pool(m)	EC:2.3.1.51				PMID:16620771 UNIPROT:Q9NUQ2
r1309	HC02093_m + HC00066_m --> HC02094_m + HC00023_m	Phosphatidate-CL-pool(m) + CTP(m) --> CDP-diacylglycerol-CL-pool(m) + PPi(m)	EC:2.7.7.41				PMID:1330695 PMID:9115637 UNIPROT:O95674
r1310	HC02094_m + HC00095_m --> HC00060_m + HC02095_m	CDP-diacylglycerol-CL-pool(m) + sn-Glycerol-3P(m) --> CMP(m) + PGP-CL-pool(m)	EC:2.7.8.5				PMID:10799718 PMID:12531542 PMID:566612
r1311	HC02095_m + HC00011_m --> HC02096_m + HC00019_m	PGP-CL-pool(m) + H2O(m) --> PG-CL-pool(m) + Pi(m)	EC:3.1.3.27				PMID:10799718 PMID:12531542 PMID:566612
r1312	2 HC02096_m --> HC02087_m + HC00019_m	2 PG-CL-pool(m) --> CL-pool(m) + Pi(m)	EC:2.7.8.-				PMID:10799718 PMID:12531542 PMID:1550861 PMID:566612 PMID:7833797
r1313	HC01607_c + HC00717_c <=> HC02097_c + HC00207_c + HC00021_c	Hexadecanoyl-ACP(c) + Malonyl-ACP(c) <=> 3-Oxostearoyl-ACP(c) + ACP(c) + CO2(c)	EC:2.3.1.85	9.02674	R07762		PMID:11750882 PMID:4452359 PMID:6137188 PMID:7567999 PMID:7834997 PMID:8962082
r1314	HC02097_c + HC00015_c <=> HC02098_c + HC00016_c	3-Oxostearoyl-ACP(c) + NADPH(c) <=> 3-Hydroxystearoyl-ACP(c) + NADP+(c)	EC:2.3.1.85	-15.7424	R07763		PMID:11750882 PMID:4452359 PMID:6137188 PMID:7567999 PMID:7834997 PMID:8962082
r1315	HC02098_c <=> HC02099_c + HC00011_c	3-Hydroxystearoyl-ACP(c) <=> (2E)-Octadecenoyl-ACP(c) + H2O(c)	EC:2.3.1.85	9.05605	R07764		PMID:7567999
r1316	HC02099_c + HC00015_c <=> HC01988_c + HC00016_c	(2E)-Octadecenoyl-ACP(c) + NADPH(c) <=> Stearoyl-ACP(c) + NADP+(c)	EC:2.3.1.85	-69.2915	R07765		PMID:7567999
r1317	HC00011_c + HC01988_c <=> HC00207_c + HC00793_c	H2O(c) + Stearoyl-ACP(c) <=> ACP(c) + Stearate(c)	EC:2.3.1.85		R08163		PMID:7567999
r1318	HC01983_c <=> HC01983_r	Linoleoyl-CoA(c) <=> Linoleoyl-CoA(r)	Transport reaction	0			PMID:17466261
r1319	HC00012_c + HC00011_c <=> HC00018_c + HC00019_c + HC02111_c	ATP(c) + H2O(c) <=> ADP(c) + Pi(c) + ATP-energy(c)	Virtual reaction/potential definition	0
r1320	HC00012_m + HC00011_m <=> HC00018_m + HC00019_m + HC02111_m	ATP(m) + H2O(m) <=> ADP(m) + Pi(m) + ATP-energy(m)	Virtual reaction/potential definition	0
r1321	HC00014_r <=> HC00013_r + HC02112_r	NADH(r) <=> NAD+(r) + NADH-redox-potential(r)	Virtual reaction/potential definition	0
r1322	HC00014_c <=> HC00013_c + HC02112_c	NADH(c) <=> NAD+(c) + NADH-redox-potential(c)	Virtual reaction/potential definition	0
r1323	HC00014_m <=> HC00013_m + HC02112_m	NADH(m) <=> NAD+(m) + NADH-redox-potential(m)	Virtual reaction/potential definition	0
r1324	HC00014_p <=> HC00013_p + HC02112_p	NADH(p) <=> NAD+(p) + NADH-redox-potential(p)	Virtual reaction/potential definition	0
r1325	HC00015_r <=> HC02113_r + HC00016_r	NADPH(r) <=> NADPH-redox-potential(r) + NADP+(r)	Virtual reaction/potential definition
r1326	HC00015_c <=> HC02113_c + HC00016_c	NADPH(c) <=> NADPH-redox-potential(c) + NADP+(c)	Virtual reaction/potential definition
r1327	HC00015_m <=> HC02113_m + HC00016_m	NADPH(m) <=> NADPH-redox-potential(m) + NADP+(m)	Virtual reaction/potential definition
r1328	HC00015_p <=> HC02113_p + HC00016_p	NADPH(p) <=> NADPH-redox-potential(p) + NADP+(p)	Virtual reaction/potential definition
r1329	HC00770_c <=> HC00026_c + HC02114_c	FADH2(c) <=> FAD(c) + FADH-redox-potential(c)	Virtual reaction/potential definition
r1330	HC00083_m <=> HC00083_c + HC02115_m	H+(PG)(m) <=> H+(PG)(c) + Proton-gradient(m)	Postulated transport reaction	0
r1331	HC00083_c <=> HC00083_s + HC02115_c	H+(PG)(c) <=> H+(PG)(s) + Proton-gradient(c)	Postulated transport reaction	0
r1332	HC00058_c <=> HC00059_c + HC02116_c	PAPS(c) <=> PAP(c) + activated-sulphur(c)	Postulated reaction
r1333	HC00001_c + 304 HC00012_c + 304 HC00011_c --> 64 HC00121_c + 20 HC00067_c + 63 HC00048_c + 27 HC00065_c + 16 HC00133_c + 9 HC00334_c + 2 HC00080_c + 43 HC00174_c + 304 HC00018_c + 304 HC00019_c + 62 HC00034_c + 35 HC00099_c + 13 HC00045_c + 7 HC00075_c + 35 HC00081_c + 24 HC00145_c + 28 HC00068_c + 29 HC00179_c + 19 HC00085_c + 17 HC00148_c + 36 HC00055_c + 60 HC00053_c	Albumin(c) + 304 ATP(c) + 304 H2O(c) --> 64 Leucine(c) + 20 Glutamine(c) + 63 Alanine(c) + 27 Arginine(c) + 16 Histidine(c) + 9 Isoleucine(c) + 2 Tryptophan(c) + 43 Valine(c) + 304 ADP(c) + 304 Pi(c) + 62 Glutamate(c) + 35 Cysteine(c) + 13 Glycine(c) + 7 Methionine(c) + 35 Phenylalanine(c) + 24 Proline(c) + 28 Serine(c) + 29 Threonine(c) + 19 Tyrosine(c) + 17 Asparagine(c) + 36 Aspartate(c) + 60 …	Protein degradation
r1334	HC00001_l + 304 HC00012_l + 304 HC00011_l --> 64 HC00121_l + 20 HC00067_l + 63 HC00048_l + 27 HC00065_l + 16 HC00133_l + 9 HC00334_l + 2 HC00080_l + 43 HC00174_l + 304 HC00018_l + 304 HC00019_l + 62 HC00034_l + 35 HC00099_l + 13 HC00045_l + 7 HC00075_l + 35 HC00081_l + 24 HC00145_l + 28 HC00068_l + 29 HC00179_l + 19 HC00085_l + 17 HC00148_l + 36 HC00055_l + 60 HC00053_l	Albumin(l) + 304 ATP(l) + 304 H2O(l) --> 64 Leucine(l) + 20 Glutamine(l) + 63 Alanine(l) + 27 Arginine(l) + 16 Histidine(l) + 9 Isoleucine(l) + 2 Tryptophan(l) + 43 Valine(l) + 304 ADP(l) + 304 Pi(l) + 62 Glutamate(l) + 35 Cysteine(l) + 13 Glycine(l) + 7 Methionine(l) + 35 Phenylalanine(l) + 24 Proline(l) + 28 Serine(l) + 29 Threonine(l) + 19 Tyrosine(l) + 17 Asparagine(l) + 36 Aspartate(l) + 60 …	Protein degradation
r1335	211 HC00012_c + 211 HC00011_c + HC00002_c --> 20 HC00334_c + 59 HC00121_c + 14 HC00075_c + 34 HC00048_c + 16 HC00065_c + 9 HC00133_c + 3 HC00080_c + 24 HC00174_c + 211 HC00018_c + 211 HC00019_c + 17 HC00067_c + 29 HC00034_c + 3 HC00099_c + 16 HC00045_c + 25 HC00081_c + 16 HC00145_c + 30 HC00068_c + 29 HC00179_c + 9 HC00085_c + 19 HC00148_c + 25 HC00055_c + 26 HC00053_c	211 ATP(c) + 211 H2O(c) + Antichymotrypsin(c) --> 20 Isoleucine(c) + 59 Leucine(c) + 14 Methionine(c) + 34 Alanine(c) + 16 Arginine(c) + 9 Histidine(c) + 3 Tryptophan(c) + 24 Valine(c) + 211 ADP(c) + 211 Pi(c) + 17 Glutamine(c) + 29 Glutamate(c) + 3 Cysteine(c) + 16 Glycine(c) + 25 Phenylalanine(c) + 16 Proline(c) + 30 Serine(c) + 29 Threonine(c) + 9 Tyrosine(c) + 19 Asparagine(c) + 25 Aspartate(…	Protein degradation
r1336	211 HC00012_l + 211 HC00011_l + HC00002_l --> 20 HC00334_l + 59 HC00121_l + 14 HC00075_l + 34 HC00048_l + 16 HC00065_l + 9 HC00133_l + 3 HC00080_l + 24 HC00174_l + 211 HC00018_l + 211 HC00019_l + 17 HC00067_l + 29 HC00034_l + 3 HC00099_l + 16 HC00045_l + 25 HC00081_l + 16 HC00145_l + 30 HC00068_l + 29 HC00179_l + 9 HC00085_l + 19 HC00148_l + 25 HC00055_l + 26 HC00053_l	211 ATP(l) + 211 H2O(l) + Antichymotrypsin(l) --> 20 Isoleucine(l) + 59 Leucine(l) + 14 Methionine(l) + 34 Alanine(l) + 16 Arginine(l) + 9 Histidine(l) + 3 Tryptophan(l) + 24 Valine(l) + 211 ADP(l) + 211 Pi(l) + 17 Glutamine(l) + 29 Glutamate(l) + 3 Cysteine(l) + 16 Glycine(l) + 25 Phenylalanine(l) + 16 Proline(l) + 30 Serine(l) + 29 Threonine(l) + 9 Tyrosine(l) + 19 Asparagine(l) + 25 Aspartate(…	Protein degradation
r1337	209 HC00012_c + 209 HC00011_c + HC00003_c --> 20 HC00334_c + 51 HC00121_c + 10 HC00075_c + 26 HC00048_c + 7 HC00065_c + 13 HC00133_c + 3 HC00080_c + 27 HC00174_c + 209 HC00018_c + 209 HC00019_c + 18 HC00067_c + 32 HC00034_c + 3 HC00099_c + 24 HC00045_c + 27 HC00081_c + 19 HC00145_c + 25 HC00068_c + 30 HC00179_c + 6 HC00085_c + 19 HC00148_c + 24 HC00055_c + 34 HC00053_c	209 ATP(c) + 209 H2O(c) + Antitrypsin(c) --> 20 Isoleucine(c) + 51 Leucine(c) + 10 Methionine(c) + 26 Alanine(c) + 7 Arginine(c) + 13 Histidine(c) + 3 Tryptophan(c) + 27 Valine(c) + 209 ADP(c) + 209 Pi(c) + 18 Glutamine(c) + 32 Glutamate(c) + 3 Cysteine(c) + 24 Glycine(c) + 27 Phenylalanine(c) + 19 Proline(c) + 25 Serine(c) + 30 Threonine(c) + 6 Tyrosine(c) + 19 Asparagine(c) + 24 Aspartate(c) + …	Protein degradation
r1338	209 HC00012_l + 209 HC00011_l + HC00003_l --> 20 HC00334_l + 51 HC00121_l + 10 HC00075_l + 26 HC00048_l + 7 HC00065_l + 13 HC00133_l + 3 HC00080_l + 27 HC00174_l + 209 HC00018_l + 209 HC00019_l + 18 HC00067_l + 32 HC00034_l + 3 HC00099_l + 24 HC00045_l + 27 HC00081_l + 19 HC00145_l + 25 HC00068_l + 30 HC00179_l + 6 HC00085_l + 19 HC00148_l + 24 HC00055_l + 34 HC00053_l	209 ATP(l) + 209 H2O(l) + Antitrypsin(l) --> 20 Isoleucine(l) + 51 Leucine(l) + 10 Methionine(l) + 26 Alanine(l) + 7 Arginine(l) + 13 Histidine(l) + 3 Tryptophan(l) + 27 Valine(l) + 209 ADP(l) + 209 Pi(l) + 18 Glutamine(l) + 32 Glutamate(l) + 3 Cysteine(l) + 24 Glycine(l) + 27 Phenylalanine(l) + 19 Proline(l) + 25 Serine(l) + 30 Threonine(l) + 6 Tyrosine(l) + 19 Asparagine(l) + 24 Aspartate(l) + …	Protein degradation
r1339	133 HC00012_c + HC00004_c + 133 HC00011_c --> 133 HC00018_c + 133 HC00019_c + 41 HC00121_c + 4 HC00075_c + 23 HC00048_c + 17 HC00065_c + 19 HC00067_c + 30 HC00034_c + 6 HC00133_c + 5 HC00080_c + 15 HC00174_c + 11 HC00045_c + 8 HC00081_c + 10 HC00145_c + 16 HC00068_c + 12 HC00179_c + 7 HC00085_c + 5 HC00148_c + 16 HC00055_c + 22 HC00053_c	133 ATP(c) + ApoA1(c) + 133 H2O(c) --> 133 ADP(c) + 133 Pi(c) + 41 Leucine(c) + 4 Methionine(c) + 23 Alanine(c) + 17 Arginine(c) + 19 Glutamine(c) + 30 Glutamate(c) + 6 Histidine(c) + 5 Tryptophan(c) + 15 Valine(c) + 11 Glycine(c) + 8 Phenylalanine(c) + 10 Proline(c) + 16 Serine(c) + 12 Threonine(c) + 7 Tyrosine(c) + 5 Asparagine(c) + 16 Aspartate(c) + 22 Lysine(c)	Protein degradation
r1340	133 HC00012_l + HC00004_l + 133 HC00011_l --> 133 HC00018_l + 133 HC00019_l + 41 HC00121_l + 4 HC00075_l + 23 HC00048_l + 17 HC00065_l + 19 HC00067_l + 30 HC00034_l + 6 HC00133_l + 5 HC00080_l + 15 HC00174_l + 11 HC00045_l + 8 HC00081_l + 10 HC00145_l + 16 HC00068_l + 12 HC00179_l + 7 HC00085_l + 5 HC00148_l + 16 HC00055_l + 22 HC00053_l	133 ATP(l) + ApoA1(l) + 133 H2O(l) --> 133 ADP(l) + 133 Pi(l) + 41 Leucine(l) + 4 Methionine(l) + 23 Alanine(l) + 17 Arginine(l) + 19 Glutamine(l) + 30 Glutamate(l) + 6 Histidine(l) + 5 Tryptophan(l) + 15 Valine(l) + 11 Glycine(l) + 8 Phenylalanine(l) + 10 Proline(l) + 16 Serine(l) + 12 Threonine(l) + 7 Tyrosine(l) + 5 Asparagine(l) + 16 Aspartate(l) + 22 Lysine(l)	Protein degradation
r1341	2280 HC00012_c + 2280 HC00011_c + HC00005_c --> 285 HC00334_c + 533 HC00121_c + 79 HC00075_c + 275 HC00048_c + 150 HC00065_c + 115 HC00133_c + 37 HC00080_c + 252 HC00174_c + 2280 HC00018_c + 2280 HC00019_c + 230 HC00067_c + 298 HC00034_c + 25 HC00099_c + 207 HC00045_c + 224 HC00081_c + 171 HC00145_c + 392 HC00068_c + 300 HC00179_c + 151 HC00085_c + 247 HC00148_c + 233 HC00055_c + 357 HC00053_c	2280 ATP(c) + 2280 H2O(c) + ApoB100(c) --> 285 Isoleucine(c) + 533 Leucine(c) + 79 Methionine(c) + 275 Alanine(c) + 150 Arginine(c) + 115 Histidine(c) + 37 Tryptophan(c) + 252 Valine(c) + 2280 ADP(c) + 2280 Pi(c) + 230 Glutamine(c) + 298 Glutamate(c) + 25 Cysteine(c) + 207 Glycine(c) + 224 Phenylalanine(c) + 171 Proline(c) + 392 Serine(c) + 300 Threonine(c) + 151 Tyrosine(c) + 247 Asparagine(c) +…	Protein degradation
r1342	2280 HC00012_l + 2280 HC00011_l + HC00005_l --> 285 HC00334_l + 533 HC00121_l + 79 HC00075_l + 275 HC00048_l + 150 HC00065_l + 115 HC00133_l + 37 HC00080_l + 252 HC00174_l + 2280 HC00018_l + 2280 HC00019_l + 230 HC00067_l + 298 HC00034_l + 25 HC00099_l + 207 HC00045_l + 224 HC00081_l + 171 HC00145_l + 392 HC00068_l + 300 HC00179_l + 151 HC00085_l + 247 HC00148_l + 233 HC00055_l + 357 HC00053_l	2280 ATP(l) + 2280 H2O(l) + ApoB100(l) --> 285 Isoleucine(l) + 533 Leucine(l) + 79 Methionine(l) + 275 Alanine(l) + 150 Arginine(l) + 115 Histidine(l) + 37 Tryptophan(l) + 252 Valine(l) + 2280 ADP(l) + 2280 Pi(l) + 230 Glutamine(l) + 298 Glutamate(l) + 25 Cysteine(l) + 207 Glycine(l) + 224 Phenylalanine(l) + 171 Proline(l) + 392 Serine(l) + 300 Threonine(l) + 151 Tyrosine(l) + 247 Asparagine(l) +…	Protein degradation
r1343	HC00006_c + 41 HC00012_c + 41 HC00011_c --> 4 HC00334_c + 12 HC00121_c + 2 HC00075_c + 5 HC00048_c + 4 HC00065_c + HC00080_c + 7 HC00174_c + 41 HC00018_c + 41 HC00019_c + 3 HC00067_c + 8 HC00034_c + 3 HC00045_c + 4 HC00081_c + 4 HC00145_c + 9 HC00068_c + 3 HC00179_c + HC00148_c + 4 HC00055_c + 9 HC00053_c	ApoC1(c) + 41 ATP(c) + 41 H2O(c) --> 4 Isoleucine(c) + 12 Leucine(c) + 2 Methionine(c) + 5 Alanine(c) + 4 Arginine(c) + Tryptophan(c) + 7 Valine(c) + 41 ADP(c) + 41 Pi(c) + 3 Glutamine(c) + 8 Glutamate(c) + 3 Glycine(c) + 4 Phenylalanine(c) + 4 Proline(c) + 9 Serine(c) + 3 Threonine(c) + Asparagine(c) + 4 Aspartate(c) + 9 Lysine(c)	Protein degradation
r1344	50 HC00012_c + 50 HC00011_c + HC00007_c --> HC00334_c + 15 HC00121_c + 3 HC00075_c + 7 HC00048_c + 2 HC00065_c + 8 HC00067_c + HC00080_c + 7 HC00174_c + 50 HC00018_c + 50 HC00019_c + 8 HC00034_c + 5 HC00045_c + 4 HC00081_c + 5 HC00145_c + 9 HC00068_c + 10 HC00179_c + 5 HC00085_c + HC00148_c + 4 HC00055_c + 6 HC00053_c	50 ATP(c) + 50 H2O(c) + ApoC2(c) --> Isoleucine(c) + 15 Leucine(c) + 3 Methionine(c) + 7 Alanine(c) + 2 Arginine(c) + 8 Glutamine(c) + Tryptophan(c) + 7 Valine(c) + 50 ADP(c) + 50 Pi(c) + 8 Glutamate(c) + 5 Glycine(c) + 4 Phenylalanine(c) + 5 Proline(c) + 9 Serine(c) + 10 Threonine(c) + 5 Tyrosine(c) + Asparagine(c) + 4 Aspartate(c) + 6 Lysine(c)	Protein degradation
r1345	49 HC00012_c + 49 HC00011_c + HC00008_c --> 11 HC00121_c + 3 HC00075_c + 15 HC00048_c + 4 HC00065_c + HC00133_c + 3 HC00080_c + 9 HC00174_c + 49 HC00018_c + 49 HC00019_c + 6 HC00067_c + 5 HC00034_c + 3 HC00045_c + 4 HC00081_c + 3 HC00145_c + 12 HC00068_c + 5 HC00179_c + 2 HC00085_c + 7 HC00055_c + 6 HC00053_c	49 ATP(c) + 49 H2O(c) + ApoC3(c) --> 11 Leucine(c) + 3 Methionine(c) + 15 Alanine(c) + 4 Arginine(c) + Histidine(c) + 3 Tryptophan(c) + 9 Valine(c) + 49 ADP(c) + 49 Pi(c) + 6 Glutamine(c) + 5 Glutamate(c) + 3 Glycine(c) + 4 Phenylalanine(c) + 3 Proline(c) + 12 Serine(c) + 5 Threonine(c) + 2 Tyrosine(c) + 7 Aspartate(c) + 6 Lysine(c)	Protein degradation
r1346	HC00009_c + 158 HC00012_c + 158 HC00011_c --> 158 HC00018_c + 158 HC00019_c + 2 HC00334_c + 41 HC00121_c + 8 HC00075_c + 39 HC00048_c + 34 HC00065_c + 32 HC00067_c + 40 HC00034_c + 2 HC00133_c + 8 HC00080_c + 24 HC00174_c + 2 HC00099_c + 18 HC00045_c + 4 HC00081_c + 8 HC00145_c + 14 HC00068_c + 12 HC00179_c + 4 HC00085_c + HC00148_c + 11 HC00055_c + 13 HC00053_c	ApoE(c) + 158 ATP(c) + 158 H2O(c) --> 158 ADP(c) + 158 Pi(c) + 2 Isoleucine(c) + 41 Leucine(c) + 8 Methionine(c) + 39 Alanine(c) + 34 Arginine(c) + 32 Glutamine(c) + 40 Glutamate(c) + 2 Histidine(c) + 8 Tryptophan(c) + 24 Valine(c) + 2 Cysteine(c) + 18 Glycine(c) + 4 Phenylalanine(c) + 8 Proline(c) + 14 Serine(c) + 12 Threonine(c) + 4 Tyrosine(c) + Asparagine(c) + 11 Aspartate(c) + 13 Lysine(c)	Particle dis-/assembly
r1347	HC00009_l + 158 HC00012_l + 158 HC00011_l --> 158 HC00018_l + 158 HC00019_l + 2 HC00334_l + 41 HC00121_l + 8 HC00075_l + 39 HC00048_l + 34 HC00065_l + 32 HC00067_l + 40 HC00034_l + 2 HC00133_l + 8 HC00080_l + 24 HC00174_l + 2 HC00099_l + 18 HC00045_l + 4 HC00081_l + 8 HC00145_l + 14 HC00068_l + 12 HC00179_l + 4 HC00085_l + HC00148_l + 11 HC00055_l + 13 HC00053_l	ApoE(l) + 158 ATP(l) + 158 H2O(l) --> 158 ADP(l) + 158 Pi(l) + 2 Isoleucine(l) + 41 Leucine(l) + 8 Methionine(l) + 39 Alanine(l) + 34 Arginine(l) + 32 Glutamine(l) + 40 Glutamate(l) + 2 Histidine(l) + 8 Tryptophan(l) + 24 Valine(l) + 2 Cysteine(l) + 18 Glycine(l) + 4 Phenylalanine(l) + 8 Proline(l) + 14 Serine(l) + 12 Threonine(l) + 4 Tyrosine(l) + Asparagine(l) + 11 Aspartate(l) + 13 Lysine(l)	Particle dis-/assembly
r1348	1337 HC00012_c + 1337 HC00011_c + HC01852_c --> 104 HC00334_c + 166 HC00121_c + 48 HC00075_c + 134 HC00048_c + 134 HC00065_c + 62 HC00133_c + 60 HC00080_c + 122 HC00174_c + 1337 HC00018_c + 1337 HC00019_c + 110 HC00067_c + 186 HC00034_c + 48 HC00099_c + 262 HC00045_c + 98 HC00081_c + 114 HC00145_c + 278 HC00068_c + 182 HC00179_c + 98 HC00085_c + 138 HC00148_c + 176 HC00055_c + 154 HC00053_c	1337 ATP(c) + 1337 H2O(c) + Fibrinogen(c) --> 104 Isoleucine(c) + 166 Leucine(c) + 48 Methionine(c) + 134 Alanine(c) + 134 Arginine(c) + 62 Histidine(c) + 60 Tryptophan(c) + 122 Valine(c) + 1337 ADP(c) + 1337 Pi(c) + 110 Glutamine(c) + 186 Glutamate(c) + 48 Cysteine(c) + 262 Glycine(c) + 98 Phenylalanine(c) + 114 Proline(c) + 278 Serine(c) + 182 Threonine(c) + 98 Tyrosine(c) + 138 Asparagine(c) +…	Protein degradation
r1349	1337 HC00012_l + 1337 HC00011_l + HC01852_l --> 104 HC00334_l + 166 HC00121_l + 48 HC00075_l + 134 HC00048_l + 134 HC00065_l + 62 HC00133_l + 60 HC00080_l + 122 HC00174_l + 1337 HC00018_l + 1337 HC00019_l + 110 HC00067_l + 186 HC00034_l + 48 HC00099_l + 262 HC00045_l + 98 HC00081_l + 114 HC00145_l + 278 HC00068_l + 182 HC00179_l + 98 HC00085_l + 138 HC00148_l + 176 HC00055_l + 154 HC00053_l	1337 ATP(l) + 1337 H2O(l) + Fibrinogen(l) --> 104 Isoleucine(l) + 166 Leucine(l) + 48 Methionine(l) + 134 Alanine(l) + 134 Arginine(l) + 62 Histidine(l) + 60 Tryptophan(l) + 122 Valine(l) + 1337 ADP(l) + 1337 Pi(l) + 110 Glutamine(l) + 186 Glutamate(l) + 48 Cysteine(l) + 262 Glycine(l) + 98 Phenylalanine(l) + 114 Proline(l) + 278 Serine(l) + 182 Threonine(l) + 98 Tyrosine(l) + 138 Asparagine(l) +…	Protein degradation
r1350	203 HC00012_c + HC01939_c + 203 HC00011_c --> 18 HC00334_c + 31 HC00121_c + 5 HC00075_c + 30 HC00048_c + 9 HC00065_c + 13 HC00133_c + 8 HC00080_c + 36 HC00174_c + 203 HC00018_c + 203 HC00019_c + 17 HC00067_c + 25 HC00034_c + 12 HC00099_c + 31 HC00045_c + 8 HC00081_c + 21 HC00145_c + 18 HC00068_c + 22 HC00179_c + 21 HC00085_c + 21 HC00148_c + 25 HC00055_c + 35 HC00053_c	203 ATP(c) + Haptoglobin(c) + 203 H2O(c) --> 18 Isoleucine(c) + 31 Leucine(c) + 5 Methionine(c) + 30 Alanine(c) + 9 Arginine(c) + 13 Histidine(c) + 8 Tryptophan(c) + 36 Valine(c) + 203 ADP(c) + 203 Pi(c) + 17 Glutamine(c) + 25 Glutamate(c) + 12 Cysteine(c) + 31 Glycine(c) + 8 Phenylalanine(c) + 21 Proline(c) + 18 Serine(c) + 22 Threonine(c) + 21 Tyrosine(c) + 21 Asparagine(c) + 25 Aspartate(c) + …	Protein degradation
r1351	203 HC00012_l + HC01939_l + 203 HC00011_l --> 18 HC00334_l + 31 HC00121_l + 5 HC00075_l + 30 HC00048_l + 9 HC00065_l + 13 HC00133_l + 8 HC00080_l + 36 HC00174_l + 203 HC00018_l + 203 HC00019_l + 17 HC00067_l + 25 HC00034_l + 12 HC00099_l + 31 HC00045_l + 8 HC00081_l + 21 HC00145_l + 18 HC00068_l + 22 HC00179_l + 21 HC00085_l + 21 HC00148_l + 25 HC00055_l + 35 HC00053_l	203 ATP(l) + Haptoglobin(l) + 203 H2O(l) --> 18 Isoleucine(l) + 31 Leucine(l) + 5 Methionine(l) + 30 Alanine(l) + 9 Arginine(l) + 13 Histidine(l) + 8 Tryptophan(l) + 36 Valine(l) + 203 ADP(l) + 203 Pi(l) + 17 Glutamine(l) + 25 Glutamate(l) + 12 Cysteine(l) + 31 Glycine(l) + 8 Phenylalanine(l) + 21 Proline(l) + 18 Serine(l) + 22 Threonine(l) + 21 Tyrosine(l) + 21 Asparagine(l) + 25 Aspartate(l) + …	Protein degradation
r1352	405 HC00012_c + HC01942_c + 405 HC00011_c --> 22 HC00334_c + 48 HC00121_c + 11 HC00075_c + 37 HC00048_c + 42 HC00065_c + 24 HC00133_c + 19 HC00080_c + 48 HC00174_c + 405 HC00018_c + 405 HC00019_c + 31 HC00067_c + 56 HC00034_c + 48 HC00099_c + 62 HC00045_c + 21 HC00081_c + 69 HC00145_c + 56 HC00068_c + 61 HC00179_c + 30 HC00085_c + 40 HC00148_c + 36 HC00055_c + 49 HC00053_c	405 ATP(c) + Plasminogen(c) + 405 H2O(c) --> 22 Isoleucine(c) + 48 Leucine(c) + 11 Methionine(c) + 37 Alanine(c) + 42 Arginine(c) + 24 Histidine(c) + 19 Tryptophan(c) + 48 Valine(c) + 405 ADP(c) + 405 Pi(c) + 31 Glutamine(c) + 56 Glutamate(c) + 48 Cysteine(c) + 62 Glycine(c) + 21 Phenylalanine(c) + 69 Proline(c) + 56 Serine(c) + 61 Threonine(c) + 30 Tyrosine(c) + 40 Asparagine(c) + 36 Aspartate(c…	Protein degradation
r1353	405 HC00012_l + HC01942_l + 405 HC00011_l --> 22 HC00334_l + 48 HC00121_l + 11 HC00075_l + 37 HC00048_l + 42 HC00065_l + 24 HC00133_l + 19 HC00080_l + 48 HC00174_l + 405 HC00018_l + 405 HC00019_l + 31 HC00067_l + 56 HC00034_l + 48 HC00099_l + 62 HC00045_l + 21 HC00081_l + 69 HC00145_l + 56 HC00068_l + 61 HC00179_l + 30 HC00085_l + 40 HC00148_l + 36 HC00055_l + 49 HC00053_l	405 ATP(l) + Plasminogen(l) + 405 H2O(l) --> 22 Isoleucine(l) + 48 Leucine(l) + 11 Methionine(l) + 37 Alanine(l) + 42 Arginine(l) + 24 Histidine(l) + 19 Tryptophan(l) + 48 Valine(l) + 405 ADP(l) + 405 Pi(l) + 31 Glutamine(l) + 56 Glutamate(l) + 48 Cysteine(l) + 62 Glycine(l) + 21 Phenylalanine(l) + 69 Proline(l) + 56 Serine(l) + 61 Threonine(l) + 30 Tyrosine(l) + 40 Asparagine(l) + 36 Aspartate(l…	Protein degradation
r1354	HC01943_c + 311 HC00012_c + 311 HC00011_c --> 22 HC00334_c + 51 HC00121_c + 9 HC00075_c + 42 HC00048_c + 44 HC00065_c + 13 HC00133_c + 14 HC00080_c + 37 HC00174_c + 311 HC00018_c + 311 HC00019_c + 26 HC00067_c + 51 HC00034_c + 26 HC00099_c + 49 HC00045_c + 21 HC00081_c + 33 HC00145_c + 38 HC00068_c + 36 HC00179_c + 21 HC00085_c + 25 HC00148_c + 35 HC00055_c + 29 HC00053_c	Prothrombin(c) + 311 ATP(c) + 311 H2O(c) --> 22 Isoleucine(c) + 51 Leucine(c) + 9 Methionine(c) + 42 Alanine(c) + 44 Arginine(c) + 13 Histidine(c) + 14 Tryptophan(c) + 37 Valine(c) + 311 ADP(c) + 311 Pi(c) + 26 Glutamine(c) + 51 Glutamate(c) + 26 Cysteine(c) + 49 Glycine(c) + 21 Phenylalanine(c) + 33 Proline(c) + 38 Serine(c) + 36 Threonine(c) + 21 Tyrosine(c) + 25 Asparagine(c) + 35 Aspartate(c)…	Protein degradation
r1355	HC01943_l + 311 HC00012_l + 311 HC00011_l --> 22 HC00334_l + 51 HC00121_l + 9 HC00075_l + 42 HC00048_l + 44 HC00065_l + 13 HC00133_l + 14 HC00080_l + 37 HC00174_l + 311 HC00018_l + 311 HC00019_l + 26 HC00067_l + 51 HC00034_l + 26 HC00099_l + 49 HC00045_l + 21 HC00081_l + 33 HC00145_l + 38 HC00068_l + 36 HC00179_l + 21 HC00085_l + 25 HC00148_l + 35 HC00055_l + 29 HC00053_l	Prothrombin(l) + 311 ATP(l) + 311 H2O(l) --> 22 Isoleucine(l) + 51 Leucine(l) + 9 Methionine(l) + 42 Alanine(l) + 44 Arginine(l) + 13 Histidine(l) + 14 Tryptophan(l) + 37 Valine(l) + 311 ADP(l) + 311 Pi(l) + 26 Glutamine(l) + 51 Glutamate(l) + 26 Cysteine(l) + 49 Glycine(l) + 21 Phenylalanine(l) + 33 Proline(l) + 38 Serine(l) + 36 Threonine(l) + 21 Tyrosine(l) + 25 Asparagine(l) + 35 Aspartate(l)…	Protein degradation
r1356	HC01944_c + 349 HC00012_c + 349 HC00011_c --> 15 HC00334_c + 65 HC00121_c + 10 HC00075_c + 61 HC00048_c + 27 HC00065_c + 19 HC00133_c + 8 HC00080_c + 48 HC00174_c + 349 HC00018_c + 349 HC00019_c + 17 HC00067_c + 42 HC00034_c + 40 HC00099_c + 52 HC00045_c + 28 HC00081_c + 32 HC00145_c + 41 HC00068_c + 30 HC00179_c + 26 HC00085_c + 34 HC00148_c + 45 HC00055_c + 58 HC00053_c	ApoTransferin(c) + 349 ATP(c) + 349 H2O(c) --> 15 Isoleucine(c) + 65 Leucine(c) + 10 Methionine(c) + 61 Alanine(c) + 27 Arginine(c) + 19 Histidine(c) + 8 Tryptophan(c) + 48 Valine(c) + 349 ADP(c) + 349 Pi(c) + 17 Glutamine(c) + 42 Glutamate(c) + 40 Cysteine(c) + 52 Glycine(c) + 28 Phenylalanine(c) + 32 Proline(c) + 41 Serine(c) + 30 Threonine(c) + 26 Tyrosine(c) + 34 Asparagine(c) + 45 Aspartate(…	Protein degradation
r1357	HC01944_l + 349 HC00012_l + 349 HC00011_l --> 15 HC00334_l + 65 HC00121_l + 10 HC00075_l + 61 HC00048_l + 27 HC00065_l + 19 HC00133_l + 8 HC00080_l + 48 HC00174_l + 349 HC00018_l + 349 HC00019_l + 17 HC00067_l + 42 HC00034_l + 40 HC00099_l + 52 HC00045_l + 28 HC00081_l + 32 HC00145_l + 41 HC00068_l + 30 HC00179_l + 26 HC00085_l + 34 HC00148_l + 45 HC00055_l + 58 HC00053_l	ApoTransferin(l) + 349 ATP(l) + 349 H2O(l) --> 15 Isoleucine(l) + 65 Leucine(l) + 10 Methionine(l) + 61 Alanine(l) + 27 Arginine(l) + 19 Histidine(l) + 8 Tryptophan(l) + 48 Valine(l) + 349 ADP(l) + 349 Pi(l) + 17 Glutamine(l) + 42 Glutamate(l) + 40 Cysteine(l) + 52 Glycine(l) + 28 Phenylalanine(l) + 32 Proline(l) + 41 Serine(l) + 30 Threonine(l) + 26 Tyrosine(l) + 34 Asparagine(l) + 45 Aspartate(…	Protein degradation
r1358	HC01161_c + 62 HC00012_c + 62 HC00011_c --> 11 HC00048_c + 2 HC00099_c + 5 HC00034_c + 3 HC00081_c + 6 HC00045_c + HC00133_c + 4 HC00334_c + 20 HC00121_c + 5 HC00075_c + 9 HC00145_c + 7 HC00067_c + 9 HC00065_c + 8 HC00068_c + 6 HC00179_c + 11 HC00174_c + 4 HC00085_c + 62 HC00018_c + 62 HC00019_c + 8 HC00055_c + 4 HC00053_c + HC00148_c	Apo-ACP(c) + 62 ATP(c) + 62 H2O(c) --> 11 Alanine(c) + 2 Cysteine(c) + 5 Glutamate(c) + 3 Phenylalanine(c) + 6 Glycine(c) + Histidine(c) + 4 Isoleucine(c) + 20 Leucine(c) + 5 Methionine(c) + 9 Proline(c) + 7 Glutamine(c) + 9 Arginine(c) + 8 Serine(c) + 6 Threonine(c) + 11 Valine(c) + 4 Tyrosine(c) + 62 ADP(c) + 62 Pi(c) + 8 Aspartate(c) + 4 Lysine(c) + Asparagine(c)	Protein degradation
r1359	HC02222_m + 43 HC00012_m + 43 HC00011_m --> 8 HC00334_m + 10 HC00121_m + 5 HC00075_m + 3 HC00048_m + 9 HC00034_m + HC00133_m + 3 HC00067_m + HC00065_m + 6 HC00174_m + HC00099_m + 3 HC00081_m + 3 HC00045_m + 5 HC00145_m + 3 HC00068_m + HC00179_m + 4 HC00085_m + 43 HC00018_m + 43 HC00019_m + 13 HC00055_m + 7 HC00053_m + HC00148_m	mitoApo-ACP(m) + 43 ATP(m) + 43 H2O(m) --> 8 Isoleucine(m) + 10 Leucine(m) + 5 Methionine(m) + 3 Alanine(m) + 9 Glutamate(m) + Histidine(m) + 3 Glutamine(m) + Arginine(m) + 6 Valine(m) + Cysteine(m) + 3 Phenylalanine(m) + 3 Glycine(m) + 5 Proline(m) + 3 Serine(m) + Threonine(m) + 4 Tyrosine(m) + 43 ADP(m) + 43 Pi(m) + 13 Aspartate(m) + 7 Lysine(m) + Asparagine(m)	Protein degradation
r1360	HC02078_l --> HC02078_r	CDP-diacylglycerol-VLDL-PI-pool(l) --> CDP-diacylglycerol-VLDL-PI-pool(r)	Vesicular transport	0
r1361	HC01969_l --> HC01969_r	Cholesterol-ester-pool(l) --> Cholesterol-ester-pool(r)	Vesicular transport	0
r1362	HC00034_l --> HC00034_c	Glutamate(l) --> Glutamate(c)	Vesicular transport	0		GLUt7l
r1363	HC01758_s --> HC01758_c	Linolenate(s) --> Linolenate(c)	TCDB:4.C.1.1.5 TCDB:4.C.1.1.8	0		LNLNCAt	PMID:12883891 PMID:12856180 PMID:11023036 PMID:1554704 PMID:18021224 PMID:4553030 PMID:793184 PMID:8725559 PMID:8781017 PMID:12739169
r1364	HC01758_l --> HC01758_r	Linolenate(l) --> Linolenate(r)	Vesicular transport	0			PMID:12883891 PMID:12856180 PMID:11023036 PMID:1554704 PMID:18021224 PMID:4553030 PMID:793184 PMID:8725559 PMID:8781017 PMID:12739169
r1365	HC01758_l <-- HC01758_c	Linolenate(l) <-- Linolenate(c)	Vesicular transport	0			PMID:12883891 PMID:12856180 PMID:11023036 PMID:1554704 PMID:18021224 PMID:4553030 PMID:793184 PMID:8725559 PMID:8781017 PMID:12739169
r1366	HC02100_s --> HC02100_c	Dihomo-gamma-linolenate(s) --> Dihomo-gamma-linolenate(c)	TCDB:4.C.1.1.5 TCDB:4.C.1.1.8	0			PMID:12856180 PMID:12883891 PMID:11023036 PMID:1554704 PMID:18021224 PMID:4553030 PMID:793184 PMID:8725559 PMID:8781017 PMID:12739169
r1367	HC02100_l --> HC02100_r	Dihomo-gamma-linolenate(l) --> Dihomo-gamma-linolenate(r)	Vesicular transport	0			PMID:12856180 PMID:12883891 PMID:11023036 PMID:1554704 PMID:18021224 PMID:4553030 PMID:793184 PMID:8725559 PMID:8781017 PMID:12739169
r1368	HC02100_l <-- HC02100_c	Dihomo-gamma-linolenate(l) <-- Dihomo-gamma-linolenate(c)	Vesicular transport	0			PMID:12856180 PMID:12883891 PMID:11023036 PMID:1554704 PMID:18021224 PMID:4553030 PMID:793184 PMID:8725559 PMID:8781017 PMID:12739169
r1369	HC02000_c + HC00011_c --> HC02050_c + HC00112_c	PC-VLDL-pool(c) + H2O(c) --> Phosphatidate-VLDL-PC-pool(c) + Choline(c)	EC:3.1.4.4				PMID:10425394 PMID:10818442 PMID:1869526
r1370	HC02006_c <-- HC02079_c + HC00021_c	PS-VLDL-pool(c) <-- PE-PS-VLDL-pool(c) + CO2(c)	EC:4.1.1.65				PMID:15052332 PMID:6859873 PMID:9211308
r1371	HC00011_c + HC02002_c --> HC02051_c + HC00180_c	H2O(c) + PE-VLDL-pool(c) --> Phosphatidate-VLDL-PE-pool(c) + Ethanolamine(c)	EC:3.1.4.4				PMID:1869526
r1372	HC02009_c + HC00011_c --> HC00698_c + HC02059_c	PI-pool(c) + H2O(c) --> Inositol-1P(c) + 1,2-Diacylglycerol-VLDL-PI-pool(c)	EC:3.1.4.3			PIPLC	PMID:11509606 PMID:7356635
r1373	HC00165_c + HC00019_c --> HC02120_c + HC00144_c	5-Methylthioadenosine(c) + Pi(c) --> Methylthioribose-1P(c) + Adenine(c)	EC:2.4.2.28	6.63189	R01402	MTAP	PMID:1903946 PMID:415762 PMID:5378381 PMID:7732755
r1374	2 HC02118_s + HC00011_s --> HC00822_s	2 Chitin-component(s) + H2O(s) --> Chitobiose(s)	Uncategorized reaction				PMID:17267599
r1375	HC00822_s --> HC00822_l	Chitobiose(s) --> Chitobiose(l)	Transport reaction	0			PMID:17267599
r1376	HC00385_c <=> HC00385_r	Bilirubin(c) <=> Bilirubin(r)	Facilitated diffusion	0		BILIRUBtr	PMID:12883891 PMID:12856180 PMID:11023036 PMID:1554704 PMID:18021224 PMID:4553030 PMID:793184 PMID:8725559 PMID:8781017 PMID:12739169
r1377	HC00056_c + HC00070_c <=> HC02121_c	GSH(c) + Formaldehyde(c) <=> Hydroxymethylglutathione(c)	EC:4.4.1.22	3.49179	R06982
r1378	HC02121_c + HC00013_c <=> HC00014_c + HC02122_c	Hydroxymethylglutathione(c) + NAD+(c) <=> NADH(c) + Formylglutathione(c)	EC:1.1.1.284	-25.4557	R06983		PMID:18288723
r1379	HC00011_c + HC02122_c <=> HC00061_c + HC00056_c	H2O(c) + Formylglutathione(c) <=> Formate(c) + GSH(c)	EC:3.1.2.12	-19.0792	R00527		PMID:18288723
r1380	HC01451_r + HC00015_r <=> HC02126_r + HC00016_r	Zymosterol(r) + NADPH(r) <=> Cholestenol(r) + NADP+(r)	EC:1.3.1.72		R07498		PMID:12162789 PMID:9291139 PMID:9638657
r1381	HC00706_r <=> HC02126_r	Lathosterol(r) <=> Cholestenol(r)	EC:5.3.3.5	36.9276	R03353		PMID:12133002 PMID:4475632 PMID:5810070 UNIPROT:Q15125
r1382	6 HC00034_c + HC00102_c + 6 HC00012_c + 6 HC00011_c --> 6 HC00019_c + 6 HC00018_c + HC02129_c	6 Glutamate(c) + THF(c) + 6 ATP(c) + 6 H2O(c) --> 6 Pi(c) + 6 ADP(c) + THF-hexaglutamate(c)	EC:6.3.2.17	-26.6029			PMID: PMID:16859665 PMID:2645826 PMID:2695555 PMID:7027025 PMID:7142207
r1383	HC02129_c --> 6 HC00034_c + HC00102_c	THF-hexaglutamate(c) --> 6 Glutamate(c) + THF(c)	EC:3.4.19.9				PMID:12909365 PMID:16859665
r1384	HC00011_c + HC00322_c <=> HC00838_c + HC00024_c	H2O(c) + Guanosine(c) <=> Xanthosine(c) + NH3(c)	EC:3.5.4.15	-37.1913	R02145		PMID:10348987 PMID:14725335
r1385	HC00015_m + HC00013_m + HC00083_m <-- HC00014_m + HC00016_m + HC00083_c	NADPH(m) + NAD+(m) + H+(PG)(m) <-- NADH(m) + NADP+(m) + H+(PG)(c)	Transport reaction	0	R00112	-THD1m	PMID:10216162 PMID:12223207
r1386	HC00904_c <-- HC00053_c	Protein_lysine(c) <-- Lysine(c)	Enzyme catalyzed
r1387	HC02131_c + 8 HC00038_c --> 8 HC00025_c + HC02132_c	Glycogenin(c) + 8 UDP-glucose(c) --> 8 UDP(c) + Glycogenin-G8(c)	EC:2.4.1.186				PMID:12133002 PMID:4475632 PMID:5810070 UNIPROT:Q15125
r1388	3 HC00038_c + HC02132_c --> HC02133_c + 3 HC00025_c	3 UDP-glucose(c) + Glycogenin-G8(c) --> Glycogenin-G11(c) + 3 UDP(c)	EC:2.4.1.11			GLGNS1	PMID:12133002 PMID:4475632 PMID:5810070 UNIPROT:Q15125
r1389	HC02133_c --> HC02134_c	Glycogenin-G11(c) --> Glycogenin-G4G7(c)	EC:2.4.1.18			GLBRAN	PMID:12133002 PMID:4475632 PMID:5810070 UNIPROT:Q15125
r1390	HC02134_c + 3 HC00019_c --> 3 HC00103_c + HC02135_c	Glycogenin-G4G7(c) + 3 Pi(c) --> 3 Glucose-1P(c) + Glycogenin-G4G4(c)	EC:2.4.1.1			GLPASE1	PMID:12133002 PMID:4475632 PMID:5810070 UNIPROT:Q15125
r1391	HC02135_c --> HC02136_c	Glycogenin-G4G4(c) --> Glycogenin-G7G1(c)	EC:2.4.1.25				PMID:12133002 PMID:4475632 PMID:5810070 UNIPROT:Q15125
r1392	HC00011_c + HC02136_c --> HC02137_c + HC00040_c	H2O(c) + Glycogenin-G7G1(c) --> Glycogenin-G7(c) + Glucose(c)	EC:3.2.1.33				PMID:12133002 PMID:4475632 PMID:5810070 UNIPROT:Q15125
r1393	HC02137_c + 7 HC00019_c --> HC02131_c + 7 HC00103_c	Glycogenin-G7(c) + 7 Pi(c) --> Glycogenin(c) + 7 Glucose-1P(c)	EC:2.4.1.1				PMID:12133002 PMID:4475632 PMID:5810070 UNIPROT:Q15125
r1394	HC00400_c + HC00270_c --> HC00020_c + HC02147_c	Oleoyl-CoA(c) + L-Carnitine(c) --> CoA(c) + L-Oleoylcarnitine(c)	EC:2.3.1.21				PMID:1735445 PMID:1988962 PMID:2355017 PMID:6361812 PMID:7892212
r1395	HC00400_m + HC00270_m <-- HC00020_m + HC02147_m	Oleoyl-CoA(m) + L-Carnitine(m) <-- CoA(m) + L-Oleoylcarnitine(m)	EC:2.3.1.7				PMID:1735445 PMID:1988962 PMID:2355017 PMID:6361812 PMID:7892212
r1396	HC00101_c + HC00270_c --> HC00020_c + HC02149_c	Propanoyl-CoA(c) + L-Carnitine(c) --> CoA(c) + O-Propanoylcarnitine(c)	EC:2.3.1.21				PMID:12133002 PMID:4475632 PMID:5810070 UNIPROT:Q15125
r1397	HC00101_m + HC00270_m <-- HC00020_m + HC02149_m	Propanoyl-CoA(m) + L-Carnitine(m) <-- CoA(m) + O-Propanoylcarnitine(m)	EC:2.3.1.7				PMID:12133002 PMID:4475632 PMID:5810070 UNIPROT:Q15125
r1398	HC00134_c + HC00270_c --> HC00020_c + HC02150_c	Butyryl-CoA(c) + L-Carnitine(c) --> CoA(c) + O-Butanoylcarnitine(c)	EC:2.3.1.21				PMID:12133002 PMID:4475632 PMID:5810070 UNIPROT:Q15125
r1399	HC00134_m + HC00270_m <-- HC00020_m + HC02150_m	Butyryl-CoA(m) + L-Carnitine(m) <-- CoA(m) + O-Butanoylcarnitine(m)	EC:2.3.1.7				PMID:12133002 PMID:4475632 PMID:5810070 UNIPROT:Q15125
r1400	HC00101_c + HC00270_m --> HC00101_m + HC00270_c	Propanoyl-CoA(c) + L-Carnitine(m) --> Propanoyl-CoA(m) + L-Carnitine(c)	Postulated transport reaction	0			PMID:12133002 PMID:4475632 PMID:5810070 UNIPROT:Q15125
r1401	HC00134_m + HC00270_c --> HC00134_c + HC00270_m	Butyryl-CoA(m) + L-Carnitine(c) --> Butyryl-CoA(c) + L-Carnitine(m)	Facilitated diffusion	0			PMID:14598172 PMID:6361812 PMID:8132483
r1402	22 HC00048_c + 6 HC00099_c + 15 HC00034_c + 20 HC00081_c + 18 HC00045_c + 9 HC00133_c + 12 HC00334_c + 39 HC00121_c + 8 HC00075_c + 15 HC00145_c + 14 HC00067_c + 12 HC00065_c + 31 HC00068_c + 25 HC00179_c + 28 HC00174_c + 7 HC00080_c + 13 HC00085_c + 1400 HC00012_c + 1400 HC00011_c + 26 HC00055_c + 18 HC00053_c + 12 HC00148_c --> HC02131_c + 1050 HC00018_c + 1050 HC00019_c + 350 HC00030_c + 350 H…	22 Alanine(c) + 6 Cysteine(c) + 15 Glutamate(c) + 20 Phenylalanine(c) + 18 Glycine(c) + 9 Histidine(c) + 12 Isoleucine(c) + 39 Leucine(c) + 8 Methionine(c) + 15 Proline(c) + 14 Glutamine(c) + 12 Arginine(c) + 31 Serine(c) + 25 Threonine(c) + 28 Valine(c) + 7 Tryptophan(c) + 13 Tyrosine(c) + 1400 ATP(c) + 1400 H2O(c) + 26 Aspartate(c) + 18 Lysine(c) + 12 Asparagine(c) --> Glycogenin(c) + 1050 ADP(…	Enzyme catalyzed				PMID:10395894 PMID:10721716 PMID:15489334 PMID:8602861 PMID:8661012
r1403	HC02131_c + 175 HC00012_c + 175 HC00011_c --> 6 HC00099_c + 18 HC00045_c + 9 HC00133_c + 12 HC00065_c + 22 HC00048_c + 15 HC00034_c + 20 HC00081_c + 12 HC00334_c + 39 HC00121_c + 8 HC00075_c + 15 HC00145_c + 14 HC00067_c + 31 HC00068_c + 25 HC00179_c + 28 HC00174_c + 7 HC00080_c + 13 HC00085_c + 175 HC00018_c + 175 HC00019_c + 12 HC00148_c + 26 HC00055_c + 18 HC00053_c	Glycogenin(c) + 175 ATP(c) + 175 H2O(c) --> 6 Cysteine(c) + 18 Glycine(c) + 9 Histidine(c) + 12 Arginine(c) + 22 Alanine(c) + 15 Glutamate(c) + 20 Phenylalanine(c) + 12 Isoleucine(c) + 39 Leucine(c) + 8 Methionine(c) + 15 Proline(c) + 14 Glutamine(c) + 31 Serine(c) + 25 Threonine(c) + 28 Valine(c) + 7 Tryptophan(c) + 13 Tyrosine(c) + 175 ADP(c) + 175 Pi(c) + 12 Asparagine(c) + 26 Aspartate(c) + 1…	Enzyme catalyzed				PMID:10395894 PMID:10721716 PMID:15489334 PMID:8602861 PMID:8661012
r1404	HC00012_c + HC01990_c --> HC00018_c + HC02165_c	ATP(c) + Ceramide-pool(c) --> ADP(c) + Ceramide-1P-pool(c)	EC:2.7.1.138	-18.8406			PMID:11956206
r1405	HC00038_c + HC01990_c --> HC00025_c + HC02008_c	UDP-glucose(c) + Ceramide-pool(c) --> UDP(c) + Glucosylceramide-pool(c)	EC:2.4.1.80	-7.11756			PMID:10856719
r1406	HC00011_c + HC02008_c --> HC00040_c + HC01990_c	H2O(c) + Glucosylceramide-pool(c) --> Glucose(c) + Ceramide-pool(c)	EC:3.2.1.45	-13.0335			PMID:12133002 PMID:4475632 PMID:5810070 UNIPROT:Q15125
r1407	HC00263_r + HC01990_r <=> HC00060_r + HC02007_r	CDP-choline(r) + Ceramide-pool(r) <=> CMP(r) + SM-pool(r)	EC:2.7.8.3	-18.8406			PMID:10856719 PMID:13610834
r1408	HC02007_c + HC00011_c <=> HC01990_c + HC00442_c	SM-pool(c) + H2O(c) <=> Ceramide-pool(c) + Phosphocholine(c)	EC:3.1.4.12	-20.1511			PMID:10823942 PMID:12885774 PMID:37279
r1409	HC00057_r + HC02008_r --> HC02162_r + HC00025_r	UDP-galactose(r) + Glucosylceramide-pool(r) --> LacCer-pool(r) + UDP(r)	EC:2.4.1.-	-7.11756			PMID:10856719
r1410	HC02162_s + HC00011_s <-- HC00122_s + HC02008_s	LacCer-pool(s) + H2O(s) <-- Galactose(s) + Glucosylceramide-pool(s)	EC:3.2.1.23	-13.0335			PMID:12133002 PMID:4475632 PMID:5810070 UNIPROT:Q15125
r1411	HC00011_s + HC02161_s <=> HC00122_s + HC02160_s	H2O(s) + GM1-pool(s) <=> Galactose(s) + GM2-pool(s)	EC:3.2.1.23	-13.0335			PMID:12133002 PMID:4475632 PMID:5810070 UNIPROT:Q15125
r1412	HC00556_c + HC02048_c <=> HC02158_c + HC00020_c	Sphinganine(c) + Acyl-CoA-VLDL-SM-pool(c) <=> Dihydroceramide-pool(c) + CoA(c)	EC:2.3.1.24	37.7063			PMID:1317856 PMID:9655376
r1413	HC02158_c + HC00011_c <=> HC00556_c + HC02070_c	Dihydroceramide-pool(c) + H2O(c) <=> Sphinganine(c) + Fatty-acid-VLDL-SM-pool(c)	EC:3.5.1.23	-61.8097			PMID:12133002 PMID:4475632 PMID:5810070 UNIPROT:Q15125
r1414	HC02158_c + HC00017_c + HC00015_c <=> 2 HC00011_c + HC01990_c + HC00016_c	Dihydroceramide-pool(c) + O2(c) + NADPH(c) <=> 2 H2O(c) + Ceramide-pool(c) + NADP+(c)	EC:1.14.-.-				PMID:16137923 PMID:9312549 PMID:9677340
r1415	HC02165_c + HC00011_c --> HC00019_c + HC01990_c	Ceramide-1P-pool(c) + H2O(c) --> Pi(c) + Ceramide-pool(c)	EC:3.1.3.4	-9.70082			PMID:8403799
r1416	HC02008_c --> HC02008_r	Glucosylceramide-pool(c) --> Glucosylceramide-pool(r)	Postulated transport reaction	0			PMID:10856719
r1417	HC02169_c <=> HC00021_c + HC00011_c	Carbonate(c) <=> CO2(c) + H2O(c)	EC:4.2.1.1	3.52947	R00132	-H2CO3D	PMID:10938543 PMID:11493685 PMID:12713833 PMID:12747791 PMID:14640555 PMID:17259996 PMID:17504134 PMID:17826101 PMID:7011879 PMID:7672338
r1418	HC02169_s <=> HC00021_s + HC00011_s	Carbonate(s) <=> CO2(s) + H2O(s)	EC:4.2.1.1	3.52947	R00132		PMID:10938543 PMID:11493685 PMID:12713833 PMID:12747791 PMID:14640555 PMID:17259996 PMID:17504134 PMID:17826101 PMID:7011879 PMID:7672338
r1419	HC02169_c <=> HC00253_c	Carbonate(c) <=> HCO3-(c)	Spontaneous reaction	0		-H2CO3D2
r1420	HC02169_s <=> HC00253_s	Carbonate(s) <=> HCO3-(s)	Spontaneous reaction	0
r1421	HC00070_s <=> HC00070_c	Formaldehyde(s) <=> Formaldehyde(c)	Facilitated diffusion	0
r1422	HC00177_c + HC00083_c --> HC00177_m + HC00083_m	L-Lactate(c) + H+(PG)(c) --> L-Lactate(m) + H+(PG)(m)	Transport reaction	0		L-LACtm	PMID:12811560 PMID:18305372
r1423	HC00019_c --> HC00019_s	Pi(c) --> Pi(s)	Facilitated diffusion	0
r1424	HC00145_c + HC00083_c --> HC00145_m + HC00083_m	Proline(c) + H+(PG)(c) --> Proline(m) + H+(PG)(m)	Transport reaction	0		PROtm	PMID:11004451
r1425	HC00067_m + HC00083_c --> HC00067_c + HC00083_m	Glutamine(m) + H+(PG)(c) --> Glutamine(c) + H+(PG)(m)	Transport reaction	0		-GLNtm
r1426	HC00145_m + HC00083_c --> HC00145_c + HC00083_m	Proline(m) + H+(PG)(c) --> Proline(c) + H+(PG)(m)	Transport reaction	0		-PROtm
r1427	HC00133_c + HC00083_c --> HC00133_m + HC00083_m	Histidine(c) + H+(PG)(c) --> Histidine(m) + H+(PG)(m)	Transport reaction	0
r1428	HC00109_c <=> HC00109_p	DHAP(c) <=> DHAP(p)	Free diffusion	0			PMID:17045662
r1429	HC00095_c <=> HC00095_p	sn-Glycerol-3P(c) <=> sn-Glycerol-3P(p)	Free diffusion	0			PMID:17045662
r1430	HC02223_m + HC00011_m <-- HC00681_m + HC02222_m	mitoACP(m) + H2O(m) <-- Phosphopantetheine(m) + mitoApo-ACP(m)	EC:3.1.4.14		R01623		PMID:5553404 PMID:5671058
r1431	HC00192_m + HC02225_m + HC00011_m --> HC02224_m + HC00018_m	dADP(m) + mitoOxidizedThioredoxin(m) + H2O(m) --> mitoThioredoxin(m) + ADP(m)	EC:1.17.4.1		R02018		PMID:5553404 PMID:5671058
r1432	HC00305_m + HC02225_m + HC00011_m --> HC02224_m + HC00043_m	dGDP(m) + mitoOxidizedThioredoxin(m) + H2O(m) --> mitoThioredoxin(m) + GDP(m)	EC:1.17.4.1		R02018		PMID:5553404 PMID:5671058
r1433	HC02224_m + HC00016_m --> HC02225_m + HC00015_m	mitoThioredoxin(m) + NADP+(m) --> mitoOxidizedThioredoxin(m) + NADPH(m)	EC:1.8.1.9		R02016		PMID:5553404 PMID:5671058
r1434	HC00048_c --> HC00048_m	Alanine(c) --> Alanine(m)	Transport reaction	0			PMID:911815 PMID:12930836 UNIPROT:O75387 PMID:16288981
r1435	HC00068_c --> HC00068_m	Serine(c) --> Serine(m)	Transport reaction	0			PMID:911815 PMID:12930836 UNIPROT:O75387 PMID:16288981
r1436	HC00075_c --> HC00075_m	Methionine(c) --> Methionine(m)	Transport reaction	0			PMID:911815 PMID:12930836 UNIPROT:O75387 PMID:16288981
r1437	HC00099_c --> HC00099_m	Cysteine(c) --> Cysteine(m)	Transport reaction	0			PMID:911815 PMID:12930836 UNIPROT:O75387 PMID:16288981
r1438	HC00121_c --> HC00121_m	Leucine(c) --> Leucine(m)	Transport reaction	0		LEUt5m	PMID:911815 PMID:12930836 UNIPROT:O75387 PMID:16288981
r1439	HC00174_c --> HC00174_m	Valine(c) --> Valine(m)	Transport reaction	0		VALt5m	PMID:911815 PMID:12930836 UNIPROT:O75387 PMID:16288981
r1440	HC00179_c --> HC00179_m	Threonine(c) --> Threonine(m)	Transport reaction	0			PMID:911815 PMID:12930836 UNIPROT:O75387 PMID:16288981
r1441	HC02224_c --> HC02224_m	mitoThioredoxin(c) --> mitoThioredoxin(m)	Transport reaction	0
r1442	HC00017_p + HC00150_p --> HC01411_p + HC00036_p	O2(p) + Palmitoyl-CoA(p) --> (2E)-Hexadecenoyl-CoA(p) + H2O2(p)	Uncategorized reaction	53.59		ACOAO7p	PMID:17603022 PMID:6240978 PMID:7876265
r1443	HC00017_p + HC00850_p --> HC01078_p + HC00036_p	O2(p) + Lauroyl-CoA(p) --> (2E)-Dodecenoyl-CoA(p) + H2O2(p)	Uncategorized reaction	53.59			PMID:17603022 PMID:6240978 PMID:7876265
r1444	HC00017_p + HC00971_p --> HC01412_p + HC00036_p	O2(p) + Myristoyl-CoA(p) --> (2E)-Tetradecenoyl-CoA(p) + H2O2(p)	Uncategorized reaction	53.59			PMID:17603022 PMID:6240978 PMID:7876265
r1445	HC00017_p + HC01413_p --> HC01414_p + HC00036_p	O2(p) + Decanoyl-CoA(p) --> (2E)-Decenoyl-CoA(p) + H2O2(p)	Uncategorized reaction	53.59			PMID:17603022 PMID:6240978 PMID:7876265
r1446	HC00329_m + HC00134_m --> HC00572_m + HC00324_m	Ubiquinone(m) + Butyryl-CoA(m) --> Crotonyl-CoA(m) + Ubiquinol(m)	EC:1.3.3.6	53.59			PMID:17603022 PMID:6240978 PMID:7876265 PMID:1774065 PMID:3597357
r1447	HC00329_m + HC00850_m --> HC01078_m + HC00324_m	Ubiquinone(m) + Lauroyl-CoA(m) --> (2E)-Dodecenoyl-CoA(m) + Ubiquinol(m)	EC:1.3.3.6	53.59			PMID:17603022 PMID:6240978 PMID:7876265 PMID:1774065 PMID:3597357
r1448	HC00329_m + HC00869_m --> HC01415_m + HC00324_m	Ubiquinone(m) + Octanoyl-CoA(m) --> (2E)-Octenoyl-CoA(m) + Ubiquinol(m)	EC:1.3.3.6	53.59			PMID:17603022 PMID:6240978 PMID:7876265 PMID:1774065 PMID:3597357
r1449	HC00329_m + HC00971_m --> HC01412_m + HC00324_m	Ubiquinone(m) + Myristoyl-CoA(m) --> (2E)-Tetradecenoyl-CoA(m) + Ubiquinol(m)	EC:1.3.3.6	53.59			PMID:17603022 PMID:6240978 PMID:7876265 PMID:1774065 PMID:3597357
r1450	HC00329_m + HC01409_m --> HC01410_m + HC00324_m	Ubiquinone(m) + Hexanoyl-CoA(m) --> (2E)-Hexenoyl-CoA(m) + Ubiquinol(m)	EC:1.3.3.6	53.59			PMID:17603022 PMID:6240978 PMID:7876265 PMID:1774065 PMID:3597357
r1451	HC00329_m + HC01413_m --> HC01414_m + HC00324_m	Ubiquinone(m) + Decanoyl-CoA(m) --> (2E)-Decenoyl-CoA(m) + Ubiquinol(m)	EC:1.3.3.6	53.59			PMID:17603022 PMID:6240978 PMID:7876265 PMID:1774065 PMID:3597357
r1452	2 HC00505_c <=> HC00036_c + HC00017_c	2 O2.-(c) <=> H2O2(c) + O2(c)	EC:1.15.1.1		R00275	SPODM	PMID:17603022 PMID:6240978 PMID:7876265
r1453	HC00145_m + HC00324_m <=> HC01199_m + HC00329_m	Proline(m) + Ubiquinol(m) <=> 1-Pyrroline-5-carboxylate(m) + Ubiquinone(m)	Uncategorized reaction				PMID:18506409
r1454	HC00108_c + HC00083_m <-- HC00108_m + HC00083_c	2-Oxobutyrate(c) + H+(PG)(m) <-- 2-Oxobutyrate(m) + H+(PG)(c)	TCDB:2.A.1.13.5 TCDB:2.A.1.13.1	0			PMID:17603022 PMID:6240978 PMID:7876265
r1455	HC00081_c + HC00083_c --> HC00081_m + HC00083_m	Phenylalanine(c) + H+(PG)(c) --> Phenylalanine(m) + H+(PG)(m)	Transport reaction	0
r1456	HC00081_m + HC00083_c --> HC00081_c + HC00083_m	Phenylalanine(m) + H+(PG)(c) --> Phenylalanine(c) + H+(PG)(m)	Transport reaction	0
r1457	HC00405_c + HC00016_c <-- HC02228_c + HC00015_c	Hexadecanal(c) + NADP+(c) <-- Hexadecenal(c) + NADPH(c)	EC:1.3.1.27		R02463
r1458	HC01846_c --> HC01846_m	Fe2+(c) --> Fe2+(m)	Transport reaction	0		FE2tm
r1459	HC00023_c <=> HC00023_n	PPi(c) <=> PPi(n)	Transport reaction	0
r1460	HC00066_c <=> HC00066_n	CTP(c) <=> CTP(n)	Transport reaction	0		CTPtn
r1461	HC00126_c <=> HC00126_n	CMP-N-acetylneuraminate(c) <=> CMP-N-acetylneuraminate(n)	Transport reaction	0		-CMPACNAtn
r1462	HC00244_c <=> HC00244_n	N-Acetylneuraminate(c) <=> N-Acetylneuraminate(n)	Transport reaction	0		ACNAMtn
r1463	HC00661_m + HC00083_c --> HC00661_c + HC00083_m	(R)-3-Hydroxybutanoate(m) + H+(PG)(c) --> (R)-3-Hydroxybutanoate(c) + H+(PG)(m)	Transport reaction	0		-BHBtm
r1464	HC00032_m + HC00159_c <=> HC00032_c + HC00159_m	Pyruvate(m) + Acetoacetate(c) <=> Pyruvate(c) + Acetoacetate(m)	Unspecified	0
r1465	2 HC00011_c + HC00013_c + HC00400_c <=> HC00014_c + HC00017_c + HC00338_c	2 H2O(c) + NAD+(c) + Oleoyl-CoA(c) <=> NADH(c) + O2(c) + Stearoyl-CoA(c)	EC:1.14.19.1			-DESAT18_3
r1466	HC00086_r + 4 HC00015_r + HC00017_r + HC01985_r <=> HC00021_r + HC00020_r + HC02102_r + 3 HC00011_r + 4 HC00016_r	Malonyl-CoA(r) + 4 NADPH(r) + O2(r) + gamma-Linolenoyl-CoA(r) <=> CO2(r) + CoA(r) + Dihomo-gamma-linolenoyl-CoA(r) + 3 H2O(r) + 4 NADP+(r)	EC:2.3.1.86
r1467	HC00400_c <=> HC00400_m	Oleoyl-CoA(c) <=> Oleoyl-CoA(m)	Unspecified	0
r1468	HC10852_c <=> HC10852_m	palmitoleoyl-CoA(c) <=> palmitoleoyl-CoA(m)	Unspecified	0
r1469	HC01983_c + HC00014_c + HC00017_c <=> HC01985_c + HC00011_c + HC00013_c	Linoleoyl-CoA(c) + NADH(c) + O2(c) <=> gamma-Linolenoyl-CoA(c) + H2O(c) + NAD+(c)	Uncategorized reaction
r1470	HC02102_c + HC00014_c + HC00017_c <=> HC01986_c + HC00011_c + HC00013_c	Dihomo-gamma-linolenoyl-CoA(c) + NADH(c) + O2(c) <=> Arachidonyl-CoA(c) + H2O(c) + NAD+(c)	Uncategorized reaction
r1471	HC00026_m + HC10784_m <=> HC00770_m + HC12594_m	FAD(m) + cis-myrist-7-enoyl-CoA(m) <=> FADH2(m) + trans,cis-myristo-2,7-dienoyl-CoA(m)	Uncategorized reaction
r1472	HC00026_m + HC00400_m <=> HC00770_m + HC10856_m	FAD(m) + Oleoyl-CoA(m) <=> FADH2(m) + trans,cis-octadeca-2,9-dienoyl-CoA(m)	Uncategorized reaction
r1473	HC00026_m + HC10852_m <=> HC00770_m + HC12591_m	FAD(m) + palmitoleoyl-CoA(m) <=> FADH2(m) + trans,cis-hexadeca-2,9-dienoyl-CoA(m)	Uncategorized reaction
r1474	HC00011_m + HC10856_m <=> HC10857_m	H2O(m) + trans,cis-octadeca-2,9-dienoyl-CoA(m) <=> (S)-3-hydroxyoleyleoyl-CoA(m)	Uncategorized reaction
r1475	HC00011_m + HC12591_m <=> HC12592_m	H2O(m) + trans,cis-hexadeca-2,9-dienoyl-CoA(m) <=> (S)-3-hydroxypalmitoleoyl-CoA(m)	Uncategorized reaction
r1476	HC00013_m + HC11102_m <=> HC10782_m + HC00014_m	NAD+(m) + cis-(3S)-hydroxytetradec-7-enoyl-CoA(m) <=> 3-oxomyrist-7-enoyl-CoA(m) + NADH(m)	Uncategorized reaction
r1477	HC00013_m + HC10857_m <=> HC00014_m + HC10858_m	NAD+(m) + (S)-3-hydroxyoleyleoyl-CoA(m) <=> NADH(m) + 3-oxooleoyl-CoA(m)	Uncategorized reaction
r1478	HC00013_m + HC12592_m <=> HC00014_m + HC10853_m	NAD+(m) + (S)-3-hydroxypalmitoleoyl-CoA(m) <=> NADH(m) + 3-oxopalmitoleoyl-CoA(m)	Uncategorized reaction
r1479	HC00020_m + HC10692_m <=> HC00033_m + HC01022_m	CoA(m) + 3-oxolaur-cis-5-enoyl-CoA(m) <=> Acetyl-CoA(m) + (3Z)-Dodecenoyl-CoA(m)	Uncategorized reaction
r1480	HC00020_m + HC10853_m <=> HC00033_m + HC10784_m	CoA(m) + 3-oxopalmitoleoyl-CoA(m) <=> Acetyl-CoA(m) + cis-myrist-7-enoyl-CoA(m)	Uncategorized reaction
r1481	HC00020_m + HC10858_m <=> HC00033_m + HC10852_m	CoA(m) + 3-oxooleoyl-CoA(m) <=> Acetyl-CoA(m) + palmitoleoyl-CoA(m)	Uncategorized reaction
r1482	HC00770_m + HC12596_m <=> HC00026_m + HC10695_m	FADH2(m) + trans,cis-dodeca-2,5-dienoyl-CoA(m) <=> FAD(m) + cis-laur-5-enoyl-CoA(m)	Uncategorized reaction
r1483	HC00011_m + HC12594_m <=> HC11102_m	H2O(m) + trans,cis-myristo-2,7-dienoyl-CoA(m) <=> cis-(3S)-hydroxytetradec-7-enoyl-CoA(m)	Uncategorized reaction
r1484	HC00020_m + HC10782_m <=> HC00033_m + HC10695_m	CoA(m) + 3-oxomyrist-7-enoyl-CoA(m) <=> Acetyl-CoA(m) + cis-laur-5-enoyl-CoA(m)	Uncategorized reaction
r1485	HC00011_m + HC12596_m <=> HC12597_m	H2O(m) + trans,cis-dodeca-2,5-dienoyl-CoA(m) <=> 3(S)-3-hydroxydodecen-(5Z)-oyl-CoA(m)	Uncategorized reaction
r1486	HC00013_m + HC12597_m <=> HC10692_m + HC00014_m	NAD+(m) + 3(S)-3-hydroxydodecen-(5Z)-oyl-CoA(m) <=> 3-oxolaur-cis-5-enoyl-CoA(m) + NADH(m)	Uncategorized reaction
r1487	HC00012_r + HC00020_r + HC01981_r <=> HC00030_r + HC10852_r + HC00023_r	ATP(r) + CoA(r) + Palmitolate(r) <=> AMP(r) + palmitoleoyl-CoA(r) + PPi(r)	EC:6.2.1.3				PMID:8584017
r1488	HC00012_c + HC00020_c + HC01981_c <=> HC00030_c + HC10852_c + HC00023_c	ATP(c) + CoA(c) + Palmitolate(c) <=> AMP(c) + palmitoleoyl-CoA(c) + PPi(c)	EC:6.2.1.3				PMID:8584017
r1489	HC00012_c + HC00011_c + 3 HC00763_c + 2 HC00216_s --> HC00018_c + HC00019_c + 3 HC00763_s + 2 HC00216_c	ATP(c) + H2O(c) + 3 Na+(c) + 2 K+(s) --> ADP(c) + Pi(c) + 3 Na+(s) + 2 K+(c)	TCDB:3.A.3.1.1	-39.16		NaKt	DOI:10.1002/9780470691861
r1490	HC00763_s + HC00083_c --> HC00763_c + HC00083_s	Na+(s) + H+(PG)(c) --> Na+(c) + H+(PG)(s)	TCDB:2.A.36.1.1	0		-NAt3_1	DOI:10.1002/9780470691861 UNIPROT:P19634
r1491	HC00763_s + HC00253_s --> HC00763_c + HC00253_c	Na+(s) + HCO3-(s) --> Na+(c) + HCO3-(c)	TCDB:2.A.31.2.1	0		HCO3_NAt	DOI:10.1002/9780470691861 UNIPROT:Q9Y6M7
r1492	HC00216_c --> HC00216_s	K+(c) --> K+(s)	Utilized transport	0			DOI:10.1002/9780470691861
r1493	HC00056_c --> HC00056_s	GSH(c) --> GSH(s)	Utilized transport	0			PMID:15845416
r1494	HC00863_s + 2 HC00763_s --> HC00863_c + 2 HC00763_c	Glycocholate(s) + 2 Na+(s) --> Glycocholate(c) + 2 Na+(c)	TCDB:2.A.28.1.1	0		GCHOLAt2	PMID:11076396 PMID:11819755 PMID:17404808 PMID:6384004
r1495	HC00958_s + 2 HC00763_s --> HC00958_c + 2 HC00763_c	Chenodiol(s) + 2 Na+(s) --> Chenodiol(c) + 2 Na+(c)	TCDB:2.A.28.1.1	0			PMID:11076396 PMID:11819755 PMID:17404808 PMID:6384004
r1496	HC01378_s + 2 HC00763_s --> HC01378_c + 2 HC00763_c	Taurocholate(s) + 2 Na+(s) --> Taurocholate(c) + 2 Na+(c)	TCDB:2.A.28.1.1	0		TCHOLAt2	PMID:11076396 PMID:11819755 PMID:17404808 PMID:6384004
r1497	HC01471_s + 2 HC00763_s --> HC01471_c + 2 HC00763_c	Taurochenodeoxycholate(s) + 2 Na+(s) --> Taurochenodeoxycholate(c) + 2 Na+(c)	TCDB:2.A.28.1.1	0			PMID:11076396 PMID:11819755 PMID:17404808 PMID:6384004
r1498	HC01472_s + 2 HC00763_s --> HC01472_c + 2 HC00763_c	Glycochenodeoxycholate(s) + 2 Na+(s) --> Glycochenodeoxycholate(c) + 2 Na+(c)	TCDB:2.A.28.1.1	0			PMID:11076396 PMID:11819755 PMID:17404808 PMID:6384004
r1499	HC02192_s + 2 HC00763_s --> HC02192_c + 2 HC00763_c	taurolithocholate(s) + 2 Na+(s) --> taurolithocholate(c) + 2 Na+(c)	TCDB:2.A.28.1.1	0			PMID:11076396 PMID:11819755 PMID:17404808 PMID:6384004
r1500	HC02193_s + 2 HC00763_s --> HC02193_c + 2 HC00763_c	glycolithocholate(s) + 2 Na+(s) --> glycolithocholate(c) + 2 Na+(c)	TCDB:2.A.28.1.1	0			PMID:11076396 PMID:11819755 PMID:17404808 PMID:6384004
r1501	HC02195_s + 2 HC00763_s --> HC02195_c + 2 HC00763_c	tauroursodeoxycholate(s) + 2 Na+(s) --> tauroursodeoxycholate(c) + 2 Na+(c)	TCDB:2.A.28.1.1	0			PMID:11076396 PMID:11819755 PMID:17404808 PMID:6384004
r1502	HC02196_s + 2 HC00763_s --> HC02196_c + 2 HC00763_c	glycoursodeoxycholate(s) + 2 Na+(s) --> glycoursodeoxycholate(c) + 2 Na+(c)	TCDB:2.A.28.1.1	0			PMID:11076396 PMID:11819755 PMID:17404808 PMID:6384004
r1503	HC02220_s + 2 HC00763_s --> HC02220_c + 2 HC00763_c	sulfochenodeoxycholate(s) + 2 Na+(s) --> sulfochenodeoxycholate(c) + 2 Na+(c)	TCDB:2.A.28.1.1	0			PMID:11076396 PMID:11819755 PMID:17404808 PMID:6384004
r1504	HC00863_c + HC00012_c + HC00011_c --> HC00863_b + HC00018_c + HC00019_c	Glycocholate(c) + ATP(c) + H2O(c) --> Glycocholate(b) + ADP(c) + Pi(c)	TCDB:3.A.1.201.2	-39.16		GCHOLAt3	PMID:12663868 PMID:17404808 PMID:11076396
r1505	HC01378_c + HC00012_c + HC00011_c --> HC01378_b + HC00018_c + HC00019_c	Taurocholate(c) + ATP(c) + H2O(c) --> Taurocholate(b) + ADP(c) + Pi(c)	TCDB:3.A.1.201.2	-39.16		TCHOLAt3	PMID:12663868 PMID:17404808 PMID:11076396
r1506	HC01471_c + HC00012_c + HC00011_c --> HC01471_b + HC00018_c + HC00019_c	Taurochenodeoxycholate(c) + ATP(c) + H2O(c) --> Taurochenodeoxycholate(b) + ADP(c) + Pi(c)	TCDB:3.A.1.201.2	-39.16			PMID:12663868 PMID:17404808 PMID:11076396
r1507	HC01472_c + HC00012_c + HC00011_c --> HC01472_b + HC00018_c + HC00019_c	Glycochenodeoxycholate(c) + ATP(c) + H2O(c) --> Glycochenodeoxycholate(b) + ADP(c) + Pi(c)	TCDB:3.A.1.201.2	-39.16			PMID:12663868 PMID:17404808 PMID:11076396
r1508	HC00178_c + HC00012_c + HC00011_c --> HC00178_b + HC00018_c + HC00019_c	Cholesterol(c) + ATP(c) + H2O(c) --> Cholesterol(b) + ADP(c) + Pi(c)	TCDB:3.A.1.201.3	-39.16		CHSTEROLt	PMID:12663868 PMID:16622704 PMID:17404808
r1509	HC02002_c + HC00012_c + HC00011_c --> HC02002_b + HC00018_c + HC00019_c	PE-VLDL-pool(c) + ATP(c) + H2O(c) --> PE-VLDL-pool(b) + ADP(c) + Pi(c)	TCDB:3.A.1.201.3	-39.16			PMID:12663868 PMID:16622704 PMID:17404808
r1510	HC02007_c + HC00012_c + HC00011_c --> HC02007_b + HC00018_c + HC00019_c	SM-pool(c) + ATP(c) + H2O(c) --> SM-pool(b) + ADP(c) + Pi(c)	TCDB:3.A.1.201.3	-39.16			PMID:12663868 PMID:16622704 PMID:17404808
r1511	HC02080_c + HC00012_c + HC00011_c --> HC02080_b + HC00018_c + HC00019_c	Bile-PC-pool(c) + ATP(c) + H2O(c) --> Bile-PC-pool(b) + ADP(c) + Pi(c)	TCDB:3.A.1.201.3	-39.16		PCt	PMID:12663868 PMID:16622704 PMID:17404808
r1512	HC00385_s --> HC00385_c	Bilirubin(s) --> Bilirubin(c)	Utilized transport	0			PMID:12883891 PMID:12856180 PMID:11023036 PMID:1554704 PMID:18021224 PMID:4553030 PMID:793184 PMID:8725559 PMID:8781017 PMID:12739169
r1513	HC00178_c + HC00012_c + HC00011_c --> HC00178_s + HC00018_c + HC00019_c	Cholesterol(c) + ATP(c) + H2O(c) --> Cholesterol(s) + ADP(c) + Pi(c)	TCDB:3.A.1.211.1	-39.16		CHSTEROLt	PMID:16858612
r1514	HC00202_c + HC00012_c + HC00011_c --> HC00202_s + HC00018_c + HC00019_c	Arachidonate(c) + ATP(c) + H2O(c) --> Arachidonate(s) + ADP(c) + Pi(c)	TCDB:3.A.1.211.1	-39.16			PMID:16858612
r1515	HC00226_c + HC00012_c + HC00011_c --> HC00226_s + HC00018_c + HC00019_c	Palmitate(c) + ATP(c) + H2O(c) --> Palmitate(s) + ADP(c) + Pi(c)	TCDB:3.A.1.211.1	-39.16			PMID:16858612
r1516	HC00510_c + HC00012_c + HC00011_c --> HC00510_s + HC00018_c + HC00019_c	Oleate(c) + ATP(c) + H2O(c) --> Oleate(s) + ADP(c) + Pi(c)	TCDB:3.A.1.211.1	-39.16			PMID:16858612
r1517	HC00793_c + HC00012_c + HC00011_c --> HC00793_s + HC00018_c + HC00019_c	Stearate(c) + ATP(c) + H2O(c) --> Stearate(s) + ADP(c) + Pi(c)	TCDB:3.A.1.211.1	-39.16			PMID:16858612
r1518	HC00796_c + HC00012_c + HC00011_c --> HC00796_s + HC00018_c + HC00019_c	Linoleate(c) + ATP(c) + H2O(c) --> Linoleate(s) + ADP(c) + Pi(c)	TCDB:3.A.1.211.1	-39.16			PMID:16858612
r1519	HC00830_c + HC00012_c + HC00011_c --> HC00830_s + HC00018_c + HC00019_c	Elaidate(c) + ATP(c) + H2O(c) --> Elaidate(s) + ADP(c) + Pi(c)	TCDB:3.A.1.211.1	-39.16			PMID:16858612
r1520	HC01757_c + HC00012_c + HC00011_c --> HC01757_s + HC00018_c + HC00019_c	gamma-Linolenate(c) + ATP(c) + H2O(c) --> gamma-Linolenate(s) + ADP(c) + Pi(c)	TCDB:3.A.1.211.1	-39.16			PMID:16858612
r1521	HC01758_c + HC00012_c + HC00011_c --> HC01758_s + HC00018_c + HC00019_c	Linolenate(c) + ATP(c) + H2O(c) --> Linolenate(s) + ADP(c) + Pi(c)	TCDB:3.A.1.211.1	-39.16			PMID:16858612
r1522	HC01788_c + HC00012_c + HC00011_c --> HC01788_s + HC00018_c + HC00019_c	Lignocerate(c) + ATP(c) + H2O(c) --> Lignocerate(s) + ADP(c) + Pi(c)	TCDB:3.A.1.211.1	-39.16			PMID:16858612
r1523	HC01981_c + HC00012_c + HC00011_c --> HC01981_s + HC00018_c + HC00019_c	Palmitolate(c) + ATP(c) + H2O(c) --> Palmitolate(s) + ADP(c) + Pi(c)	TCDB:3.A.1.211.1	-39.16			PMID:16858612
r1524	HC02000_c + HC00012_c + HC00011_c --> HC02000_s + HC00018_c + HC00019_c	PC-VLDL-pool(c) + ATP(c) + H2O(c) --> PC-VLDL-pool(s) + ADP(c) + Pi(c)	TCDB:3.A.1.211.1	-39.16		PCt	PMID:16858612
r1525	HC02100_c + HC00012_c + HC00011_c --> HC02100_s + HC00018_c + HC00019_c	Dihomo-gamma-linolenate(c) + ATP(c) + H2O(c) --> Dihomo-gamma-linolenate(s) + ADP(c) + Pi(c)	TCDB:3.A.1.211.1	-39.16			PMID:16858612
r1526	HC02154_c + HC00012_c + HC00011_c --> HC02154_s + HC00018_c + HC00019_c	GM4-pool(c) + ATP(c) + H2O(c) --> GM4-pool(s) + ADP(c) + Pi(c)	TCDB:3.A.1.211.1	-39.16			PMID:16858612
r1527	HC02175_c + HC00012_c + HC00011_c --> HC02175_s + HC00018_c + HC00019_c	decanoic-acid(c) + ATP(c) + H2O(c) --> decanoic-acid(s) + ADP(c) + Pi(c)	TCDB:3.A.1.211.1	-39.16			PMID:16858612
r1528	HC02176_c + HC00012_c + HC00011_c --> HC02176_s + HC00018_c + HC00019_c	lauric-acid(c) + ATP(c) + H2O(c) --> lauric-acid(s) + ADP(c) + Pi(c)	TCDB:3.A.1.211.1	-39.16			PMID:16858612
r1529	HC02177_c + HC00012_c + HC00011_c --> HC02177_s + HC00018_c + HC00019_c	myristic-acid(c) + ATP(c) + H2O(c) --> myristic-acid(s) + ADP(c) + Pi(c)	TCDB:3.A.1.211.1	-39.16			PMID:16858612
r1530	HC00056_c + HC00012_c + HC00011_c --> HC00056_s + HC00018_c + HC00019_c	GSH(c) + ATP(c) + H2O(c) --> GSH(s) + ADP(c) + Pi(c)	TCDB:3.A.1.208.15	-39.16			DOI:10.1002/9780470691861
r1531	HC02199_c + HC00012_c + HC00011_c --> HC02199_s + HC00018_c + HC00019_c	glutathionyl-leuc4(c) + ATP(c) + H2O(c) --> glutathionyl-leuc4(s) + ADP(c) + Pi(c)	TCDB:3.A.1.208.15	-39.16			DOI:10.1002/9780470691861
r1532	HC02200_c + HC00012_c + HC00011_c --> HC02200_s + HC00018_c + HC00019_c	S-glutathionyl-2-4-dinitrobenzene(c) + ATP(c) + H2O(c) --> S-glutathionyl-2-4-dinitrobenzene(s) + ADP(c) + Pi(c)	TCDB:3.A.1.208.15	-39.16			DOI:10.1002/9780470691861
r1533	HC02201_c + HC00012_c + HC00011_c --> HC02201_s + HC00018_c + HC00019_c	S-glutathionyl-ethacrynic-acid(c) + ATP(c) + H2O(c) --> S-glutathionyl-ethacrynic-acid(s) + ADP(c) + Pi(c)	TCDB:3.A.1.208.15	-39.16			DOI:10.1002/9780470691861
r1534	HC00863_c + HC00012_c + HC00011_c --> HC00863_s + HC00018_c + HC00019_c	Glycocholate(c) + ATP(c) + H2O(c) --> Glycocholate(s) + ADP(c) + Pi(c)	TCDB:3.A.1.208.7	-39.16		GCHOLAt3	PMID:16586096
r1535	HC01378_c + HC00012_c + HC00011_c --> HC01378_s + HC00018_c + HC00019_c	Taurocholate(c) + ATP(c) + H2O(c) --> Taurocholate(s) + ADP(c) + Pi(c)	TCDB:3.A.1.208.7	-39.16		TCHOLAt3	PMID:16586096
r1536	HC00310_c + HC00012_c + HC00011_c --> HC00310_s + HC00018_c + HC00019_c	Urate(c) + ATP(c) + H2O(c) --> Urate(s) + ADP(c) + Pi(c)	TCDB:3.A.1.208.7	-39.16			PMID:16586096
r1537	HC00055_s + 3 HC00763_s + HC00083_s + HC00216_c --> HC00055_c + 3 HC00763_c + HC00083_c + HC00216_s	Aspartate(s) + 3 Na+(s) + H+(PG)(s) + K+(c) --> Aspartate(c) + 3 Na+(c) + H+(PG)(c) + K+(s)	TCDB:2.A.23.2.3	0		ASPt6	PMID:14530974
r1538	HC00253_s + 2 HC00763_s --> HC00253_c + 2 HC00763_c	HCO3-(s) + 2 Na+(s) --> HCO3-(c) + 2 Na+(c)	TCDB:2.A.31.2.8	0			PMID:14722772
r1539	HC00040_s + HC00763_s --> HC00040_c + HC00763_c	Glucose(s) + Na+(s) --> Glucose(c) + Na+(c)	TCDB:2.A.21.3.6	0		GLCt4	PMID:12748858
r1540	HC00222_s + HC00763_s + HC00113_s --> HC00222_c + HC00763_c + HC00113_c	Taurine(s) + Na+(s) + Chloride(s) --> Taurine(c) + Na+(c) + Chloride(c)	TCDB:2.A.22.3.3	0			PMID:12719981
r1541	HC00045_s + 2 HC00763_s + HC00113_s --> HC00045_c + 2 HC00763_c + HC00113_c	Glycine(s) + 2 Na+(s) + Chloride(s) --> Glycine(c) + 2 Na+(c) + Chloride(c)	TCDB:2.A.22.2.2	0		GLYt7(211)r	PMID:12719981
r1542	HC00079_s <=> HC00079_c	Ornithine(s) <=> Ornithine(c)	TCDB:2.A.3.3.2	0			PMID:14770310 PMID:11004451 PMID:15465786 PMID:16082501 PMID:17466261 PMID:7718542 PMID:10049700 PMID:10072483 PMID:10391915 PMID:10574970 PMID:11311135 PMID:11389679 PMID:11557028 PMID:11564694 PMID:11742812 PMID:11827462 PMID:12117417 PMID:12824232 PMID:14574404 PMID:7690540 PMID:9751058 PMID:9759917 PMID:12883891 PMID:16288981 PMID:1904693 PMID:4424190 PMID:6432599 PMID:9868191
r1543	HC00045_s + HC00048_c <=> HC00045_c + HC00048_s	Glycine(s) + Alanine(c) <=> Glycine(c) + Alanine(s)	TCDB:2.A.3.8.1	0		-ALAGLYexR	PMID:14770309 PMID:14770310
r1544	HC00045_s + HC00067_c <=> HC00045_c + HC00067_s	Glycine(s) + Glutamine(c) <=> Glycine(c) + Glutamine(s)	TCDB:2.A.3.8.1	0			PMID:14770309 PMID:14770310
r1545	HC00045_s + HC00068_c <=> HC00045_c + HC00068_s	Glycine(s) + Serine(c) <=> Glycine(c) + Serine(s)	TCDB:2.A.3.8.1	0		-SERGLYexR	PMID:14770309 PMID:14770310
r1546	HC00045_s + HC00075_c <=> HC00045_c + HC00075_s	Glycine(s) + Methionine(c) <=> Glycine(c) + Methionine(s)	TCDB:2.A.3.8.1	0			PMID:14770309 PMID:14770310
r1547	HC00045_s + HC00080_c <=> HC00045_c + HC00080_s	Glycine(s) + Tryptophan(c) <=> Glycine(c) + Tryptophan(s)	TCDB:2.A.3.8.1	0			PMID:14770309 PMID:14770310
r1548	HC00045_s + HC00081_c <=> HC00045_c + HC00081_s	Glycine(s) + Phenylalanine(c) <=> Glycine(c) + Phenylalanine(s)	TCDB:2.A.3.8.1	0			PMID:14770309 PMID:14770310
r1549	HC00045_s + HC00085_c <=> HC00045_c + HC00085_s	Glycine(s) + Tyrosine(c) <=> Glycine(c) + Tyrosine(s)	TCDB:2.A.3.8.1	0			PMID:14770309 PMID:14770310
r1550	HC00045_s + HC00099_c <=> HC00045_c + HC00099_s	Glycine(s) + Cysteine(c) <=> Glycine(c) + Cysteine(s)	TCDB:2.A.3.8.1	0		CYSGLYex	PMID:14770309 PMID:14770310
r1551	HC00045_s + HC00121_c <=> HC00045_c + HC00121_s	Glycine(s) + Leucine(c) <=> Glycine(c) + Leucine(s)	TCDB:2.A.3.8.1	0			PMID:14770309 PMID:14770310
r1552	HC00045_s + HC00145_c <=> HC00045_c + HC00145_s	Glycine(s) + Proline(c) <=> Glycine(c) + Proline(s)	TCDB:2.A.3.8.1	0			PMID:14770309 PMID:14770310
r1553	HC00045_s + HC00148_c <=> HC00045_c + HC00148_s	Glycine(s) + Asparagine(c) <=> Glycine(c) + Asparagine(s)	TCDB:2.A.3.8.1	0			PMID:14770309 PMID:14770310
r1554	HC00045_s + HC00174_c <=> HC00045_c + HC00174_s	Glycine(s) + Valine(c) <=> Glycine(c) + Valine(s)	TCDB:2.A.3.8.1	0			PMID:14770309 PMID:14770310
r1555	HC00045_s + HC00179_c <=> HC00045_c + HC00179_s	Glycine(s) + Threonine(c) <=> Glycine(c) + Threonine(s)	TCDB:2.A.3.8.1	0		-THRGLYexR	PMID:14770309 PMID:14770310
r1556	HC00045_s + HC00239_c <=> HC00045_c + HC00239_s	Glycine(s) + Homoserine(c) <=> Glycine(c) + Homoserine(s)	TCDB:2.A.3.8.1	0			PMID:14770309 PMID:14770310
r1557	HC00045_s + HC00334_c <=> HC00045_c + HC00334_s	Glycine(s) + Isoleucine(c) <=> Glycine(c) + Isoleucine(s)	TCDB:2.A.3.8.1	0			PMID:14770309 PMID:14770310
r1558	HC00048_s + HC00067_c <=> HC00048_c + HC00067_s	Alanine(s) + Glutamine(c) <=> Alanine(c) + Glutamine(s)	TCDB:2.A.3.8.1	0		ALAGLNexR	PMID:14770309 PMID:14770310
r1559	HC00048_s + HC00068_c <=> HC00048_c + HC00068_s	Alanine(s) + Serine(c) <=> Alanine(c) + Serine(s)	TCDB:2.A.3.8.1	0			PMID:14770309 PMID:14770310
r1560	HC00048_s + HC00075_c <=> HC00048_c + HC00075_s	Alanine(s) + Methionine(c) <=> Alanine(c) + Methionine(s)	TCDB:2.A.3.8.1	0			PMID:14770309 PMID:14770310
r1561	HC00048_s + HC00080_c <=> HC00048_c + HC00080_s	Alanine(s) + Tryptophan(c) <=> Alanine(c) + Tryptophan(s)	TCDB:2.A.3.8.1	0			PMID:14770309 PMID:14770310
r1562	HC00048_s + HC00081_c <=> HC00048_c + HC00081_s	Alanine(s) + Phenylalanine(c) <=> Alanine(c) + Phenylalanine(s)	TCDB:2.A.3.8.1	0			PMID:14770309 PMID:14770310
r1563	HC00048_s + HC00085_c <=> HC00048_c + HC00085_s	Alanine(s) + Tyrosine(c) <=> Alanine(c) + Tyrosine(s)	TCDB:2.A.3.8.1	0			PMID:14770309 PMID:14770310
r1564	HC00048_s + HC00099_c <=> HC00048_c + HC00099_s	Alanine(s) + Cysteine(c) <=> Alanine(c) + Cysteine(s)	TCDB:2.A.3.8.1	0			PMID:14770309 PMID:14770310
r1565	HC00048_s + HC00121_c <=> HC00048_c + HC00121_s	Alanine(s) + Leucine(c) <=> Alanine(c) + Leucine(s)	TCDB:2.A.3.8.1	0			PMID:14770309 PMID:14770310
r1566	HC00048_s + HC00145_c <=> HC00048_c + HC00145_s	Alanine(s) + Proline(c) <=> Alanine(c) + Proline(s)	TCDB:2.A.3.8.1	0			PMID:14770309 PMID:14770310
r1567	HC00048_s + HC00148_c <=> HC00048_c + HC00148_s	Alanine(s) + Asparagine(c) <=> Alanine(c) + Asparagine(s)	TCDB:2.A.3.8.1	0			PMID:14770309 PMID:14770310
r1568	HC00048_s + HC00174_c <=> HC00048_c + HC00174_s	Alanine(s) + Valine(c) <=> Alanine(c) + Valine(s)	TCDB:2.A.3.8.1	0			PMID:14770309 PMID:14770310
r1569	HC00048_s + HC00179_c <=> HC00048_c + HC00179_s	Alanine(s) + Threonine(c) <=> Alanine(c) + Threonine(s)	TCDB:2.A.3.8.1	0			PMID:14770309 PMID:14770310
r1570	HC00048_s + HC00239_c <=> HC00048_c + HC00239_s	Alanine(s) + Homoserine(c) <=> Alanine(c) + Homoserine(s)	TCDB:2.A.3.8.1	0			PMID:14770309 PMID:14770310
r1571	HC00048_s + HC00334_c <=> HC00048_c + HC00334_s	Alanine(s) + Isoleucine(c) <=> Alanine(c) + Isoleucine(s)	TCDB:2.A.3.8.1	0			PMID:14770309 PMID:14770310
r1572	HC00067_s + HC00068_c <=> HC00067_c + HC00068_s	Glutamine(s) + Serine(c) <=> Glutamine(c) + Serine(s)	TCDB:2.A.3.8.1	0		-SERGLNexR	PMID:14770309 PMID:14770310
r1573	HC00067_s + HC00075_c <=> HC00067_c + HC00075_s	Glutamine(s) + Methionine(c) <=> Glutamine(c) + Methionine(s)	TCDB:2.A.3.8.1	0			PMID:14770309 PMID:14770310
r1574	HC00067_s + HC00080_c <=> HC00067_c + HC00080_s	Glutamine(s) + Tryptophan(c) <=> Glutamine(c) + Tryptophan(s)	TCDB:2.A.3.8.1	0			PMID:14770309 PMID:14770310
r1575	HC00067_s + HC00081_c <=> HC00067_c + HC00081_s	Glutamine(s) + Phenylalanine(c) <=> Glutamine(c) + Phenylalanine(s)	TCDB:2.A.3.8.1	0			PMID:14770309 PMID:14770310
r1576	HC00067_s + HC00085_c <=> HC00067_c + HC00085_s	Glutamine(s) + Tyrosine(c) <=> Glutamine(c) + Tyrosine(s)	TCDB:2.A.3.8.1	0			PMID:14770309 PMID:14770310
r1577	HC00067_s + HC00099_c <=> HC00067_c + HC00099_s	Glutamine(s) + Cysteine(c) <=> Glutamine(c) + Cysteine(s)	TCDB:2.A.3.8.1	0		-CYSGLUexR	PMID:14770309 PMID:14770310
r1578	HC00067_s + HC00121_c <=> HC00067_c + HC00121_s	Glutamine(s) + Leucine(c) <=> Glutamine(c) + Leucine(s)	TCDB:2.A.3.8.1	0			PMID:14770309 PMID:14770310
r1579	HC00067_s + HC00145_c <=> HC00067_c + HC00145_s	Glutamine(s) + Proline(c) <=> Glutamine(c) + Proline(s)	TCDB:2.A.3.8.1	0			PMID:14770309 PMID:14770310
r1580	HC00067_s + HC00148_c <=> HC00067_c + HC00148_s	Glutamine(s) + Asparagine(c) <=> Glutamine(c) + Asparagine(s)	TCDB:2.A.3.8.1	0			PMID:14770309 PMID:14770310
r1581	HC00067_s + HC00174_c <=> HC00067_c + HC00174_s	Glutamine(s) + Valine(c) <=> Glutamine(c) + Valine(s)	TCDB:2.A.3.8.1	0			PMID:14770309 PMID:14770310
r1582	HC00067_s + HC00179_c <=> HC00067_c + HC00179_s	Glutamine(s) + Threonine(c) <=> Glutamine(c) + Threonine(s)	TCDB:2.A.3.8.1	0		-THRGLNexR	PMID:14770309 PMID:14770310
r1583	HC00067_s + HC00239_c <=> HC00067_c + HC00239_s	Glutamine(s) + Homoserine(c) <=> Glutamine(c) + Homoserine(s)	TCDB:2.A.3.8.1	0			PMID:14770309 PMID:14770310
r1584	HC00067_s + HC00334_c <=> HC00067_c + HC00334_s	Glutamine(s) + Isoleucine(c) <=> Glutamine(c) + Isoleucine(s)	TCDB:2.A.3.8.1	0			PMID:14770309 PMID:14770310
r1585	HC00068_s + HC00075_c <=> HC00068_c + HC00075_s	Serine(s) + Methionine(c) <=> Serine(c) + Methionine(s)	TCDB:2.A.3.8.1	0			PMID:14770309 PMID:14770310
r1586	HC00068_s + HC00080_c <=> HC00068_c + HC00080_s	Serine(s) + Tryptophan(c) <=> Serine(c) + Tryptophan(s)	TCDB:2.A.3.8.1	0			PMID:14770309 PMID:14770310
r1587	HC00068_s + HC00081_c <=> HC00068_c + HC00081_s	Serine(s) + Phenylalanine(c) <=> Serine(c) + Phenylalanine(s)	TCDB:2.A.3.8.1	0			PMID:14770309 PMID:14770310
r1588	HC00068_s + HC00085_c <=> HC00068_c + HC00085_s	Serine(s) + Tyrosine(c) <=> Serine(c) + Tyrosine(s)	TCDB:2.A.3.8.1	0			PMID:14770309 PMID:14770310
r1589	HC00068_s + HC00099_c <=> HC00068_c + HC00099_s	Serine(s) + Cysteine(c) <=> Serine(c) + Cysteine(s)	TCDB:2.A.3.8.1	0			PMID:14770309 PMID:14770310
r1590	HC00068_s + HC00121_c <=> HC00068_c + HC00121_s	Serine(s) + Leucine(c) <=> Serine(c) + Leucine(s)	TCDB:2.A.3.8.1	0			PMID:14770309 PMID:14770310
r1591	HC00068_s + HC00145_c <=> HC00068_c + HC00145_s	Serine(s) + Proline(c) <=> Serine(c) + Proline(s)	TCDB:2.A.3.8.1	0			PMID:14770309 PMID:14770310
r1592	HC00068_s + HC00148_c <=> HC00068_c + HC00148_s	Serine(s) + Asparagine(c) <=> Serine(c) + Asparagine(s)	TCDB:2.A.3.8.1	0			PMID:14770309 PMID:14770310
r1593	HC00068_s + HC00174_c <=> HC00068_c + HC00174_s	Serine(s) + Valine(c) <=> Serine(c) + Valine(s)	TCDB:2.A.3.8.1	0			PMID:14770309 PMID:14770310
r1594	HC00068_s + HC00179_c <=> HC00068_c + HC00179_s	Serine(s) + Threonine(c) <=> Serine(c) + Threonine(s)	TCDB:2.A.3.8.1	0			PMID:14770309 PMID:14770310
r1595	HC00068_s + HC00239_c <=> HC00068_c + HC00239_s	Serine(s) + Homoserine(c) <=> Serine(c) + Homoserine(s)	TCDB:2.A.3.8.1	0			PMID:14770309 PMID:14770310
r1596	HC00068_s + HC00334_c <=> HC00068_c + HC00334_s	Serine(s) + Isoleucine(c) <=> Serine(c) + Isoleucine(s)	TCDB:2.A.3.8.1	0			PMID:14770309 PMID:14770310
r1597	HC00075_s + HC00080_c <=> HC00075_c + HC00080_s	Methionine(s) + Tryptophan(c) <=> Methionine(c) + Tryptophan(s)	TCDB:2.A.3.8.1	0			PMID:14770309 PMID:14770310
r1598	HC00075_s + HC00081_c <=> HC00075_c + HC00081_s	Methionine(s) + Phenylalanine(c) <=> Methionine(c) + Phenylalanine(s)	TCDB:2.A.3.8.1	0			PMID:14770309 PMID:14770310
r1599	HC00075_s + HC00085_c <=> HC00075_c + HC00085_s	Methionine(s) + Tyrosine(c) <=> Methionine(c) + Tyrosine(s)	TCDB:2.A.3.8.1	0			PMID:14770309 PMID:14770310
r1600	HC00075_s + HC00099_c <=> HC00075_c + HC00099_s	Methionine(s) + Cysteine(c) <=> Methionine(c) + Cysteine(s)	TCDB:2.A.3.8.1	0			PMID:14770309 PMID:14770310
r1601	HC00075_s + HC00121_c <=> HC00075_c + HC00121_s	Methionine(s) + Leucine(c) <=> Methionine(c) + Leucine(s)	TCDB:2.A.3.8.1	0		METLEUex	PMID:14770309 PMID:14770310
r1602	HC00075_s + HC00145_c <=> HC00075_c + HC00145_s	Methionine(s) + Proline(c) <=> Methionine(c) + Proline(s)	TCDB:2.A.3.8.1	0			PMID:14770309 PMID:14770310
r1603	HC00075_s + HC00148_c <=> HC00075_c + HC00148_s	Methionine(s) + Asparagine(c) <=> Methionine(c) + Asparagine(s)	TCDB:2.A.3.8.1	0			PMID:14770309 PMID:14770310
r1604	HC00075_s + HC00174_c <=> HC00075_c + HC00174_s	Methionine(s) + Valine(c) <=> Methionine(c) + Valine(s)	TCDB:2.A.3.8.1	0			PMID:14770309 PMID:14770310
r1605	HC00075_s + HC00179_c <=> HC00075_c + HC00179_s	Methionine(s) + Threonine(c) <=> Methionine(c) + Threonine(s)	TCDB:2.A.3.8.1	0			PMID:14770309 PMID:14770310
r1606	HC00075_s + HC00239_c <=> HC00075_c + HC00239_s	Methionine(s) + Homoserine(c) <=> Methionine(c) + Homoserine(s)	TCDB:2.A.3.8.1	0			PMID:14770309 PMID:14770310
r1607	HC00075_s + HC00334_c <=> HC00075_c + HC00334_s	Methionine(s) + Isoleucine(c) <=> Methionine(c) + Isoleucine(s)	TCDB:2.A.3.8.1	0			PMID:14770309 PMID:14770310
r1608	HC00080_s + HC00081_c <=> HC00080_c + HC00081_s	Tryptophan(s) + Phenylalanine(c) <=> Tryptophan(c) + Phenylalanine(s)	TCDB:2.A.3.8.1	0			PMID:14770309 PMID:14770310
r1609	HC00080_s + HC00085_c <=> HC00080_c + HC00085_s	Tryptophan(s) + Tyrosine(c) <=> Tryptophan(c) + Tyrosine(s)	TCDB:2.A.3.8.1	0			PMID:14770309 PMID:14770310
r1610	HC00080_s + HC00099_c <=> HC00080_c + HC00099_s	Tryptophan(s) + Cysteine(c) <=> Tryptophan(c) + Cysteine(s)	TCDB:2.A.3.8.1	0			PMID:14770309 PMID:14770310
r1611	HC00080_s + HC00121_c <=> HC00080_c + HC00121_s	Tryptophan(s) + Leucine(c) <=> Tryptophan(c) + Leucine(s)	TCDB:2.A.3.8.1	0			PMID:14770309 PMID:14770310
r1612	HC00080_s + HC00145_c <=> HC00080_c + HC00145_s	Tryptophan(s) + Proline(c) <=> Tryptophan(c) + Proline(s)	TCDB:2.A.3.8.1	0			PMID:14770309 PMID:14770310
r1613	HC00080_s + HC00148_c <=> HC00080_c + HC00148_s	Tryptophan(s) + Asparagine(c) <=> Tryptophan(c) + Asparagine(s)	TCDB:2.A.3.8.1	0			PMID:14770309 PMID:14770310
r1614	HC00080_s + HC00174_c <=> HC00080_c + HC00174_s	Tryptophan(s) + Valine(c) <=> Tryptophan(c) + Valine(s)	TCDB:2.A.3.8.1	0			PMID:14770309 PMID:14770310
r1615	HC00080_s + HC00179_c <=> HC00080_c + HC00179_s	Tryptophan(s) + Threonine(c) <=> Tryptophan(c) + Threonine(s)	TCDB:2.A.3.8.1	0			PMID:14770309 PMID:14770310
r1616	HC00080_s + HC00239_c <=> HC00080_c + HC00239_s	Tryptophan(s) + Homoserine(c) <=> Tryptophan(c) + Homoserine(s)	TCDB:2.A.3.8.1	0			PMID:14770309 PMID:14770310
r1617	HC00080_s + HC00334_c <=> HC00080_c + HC00334_s	Tryptophan(s) + Isoleucine(c) <=> Tryptophan(c) + Isoleucine(s)	TCDB:2.A.3.8.1	0			PMID:14770309 PMID:14770310
r1618	HC00081_s + HC00085_c <=> HC00081_c + HC00085_s	Phenylalanine(s) + Tyrosine(c) <=> Phenylalanine(c) + Tyrosine(s)	TCDB:2.A.3.8.1	0			PMID:14770309 PMID:14770310
r1619	HC00081_s + HC00099_c <=> HC00081_c + HC00099_s	Phenylalanine(s) + Cysteine(c) <=> Phenylalanine(c) + Cysteine(s)	TCDB:2.A.3.8.1	0			PMID:14770309 PMID:14770310
r1620	HC00081_s + HC00121_c <=> HC00081_c + HC00121_s	Phenylalanine(s) + Leucine(c) <=> Phenylalanine(c) + Leucine(s)	TCDB:2.A.3.8.1	0			PMID:14770309 PMID:14770310
r1621	HC00081_s + HC00145_c <=> HC00081_c + HC00145_s	Phenylalanine(s) + Proline(c) <=> Phenylalanine(c) + Proline(s)	TCDB:2.A.3.8.1	0			PMID:14770309 PMID:14770310
r1622	HC00081_s + HC00148_c <=> HC00081_c + HC00148_s	Phenylalanine(s) + Asparagine(c) <=> Phenylalanine(c) + Asparagine(s)	TCDB:2.A.3.8.1	0			PMID:14770309 PMID:14770310
r1623	HC00081_s + HC00174_c <=> HC00081_c + HC00174_s	Phenylalanine(s) + Valine(c) <=> Phenylalanine(c) + Valine(s)	TCDB:2.A.3.8.1	0			PMID:14770309 PMID:14770310
r1624	HC00081_s + HC00179_c <=> HC00081_c + HC00179_s	Phenylalanine(s) + Threonine(c) <=> Phenylalanine(c) + Threonine(s)	TCDB:2.A.3.8.1	0			PMID:14770309 PMID:14770310
r1625	HC00081_s + HC00239_c <=> HC00081_c + HC00239_s	Phenylalanine(s) + Homoserine(c) <=> Phenylalanine(c) + Homoserine(s)	TCDB:2.A.3.8.1	0			PMID:14770309 PMID:14770310
r1626	HC00081_s + HC00334_c <=> HC00081_c + HC00334_s	Phenylalanine(s) + Isoleucine(c) <=> Phenylalanine(c) + Isoleucine(s)	TCDB:2.A.3.8.1	0			PMID:14770309 PMID:14770310
r1627	HC00085_s + HC00099_c <=> HC00085_c + HC00099_s	Tyrosine(s) + Cysteine(c) <=> Tyrosine(c) + Cysteine(s)	TCDB:2.A.3.8.1	0			PMID:14770309 PMID:14770310
r1628	HC00085_s + HC00121_c <=> HC00085_c + HC00121_s	Tyrosine(s) + Leucine(c) <=> Tyrosine(c) + Leucine(s)	TCDB:2.A.3.8.1	0			PMID:14770309 PMID:14770310
r1629	HC00085_s + HC00145_c <=> HC00085_c + HC00145_s	Tyrosine(s) + Proline(c) <=> Tyrosine(c) + Proline(s)	TCDB:2.A.3.8.1	0			PMID:14770309 PMID:14770310
r1630	HC00085_s + HC00148_c <=> HC00085_c + HC00148_s	Tyrosine(s) + Asparagine(c) <=> Tyrosine(c) + Asparagine(s)	TCDB:2.A.3.8.1	0			PMID:14770309 PMID:14770310
r1631	HC00085_s + HC00174_c <=> HC00085_c + HC00174_s	Tyrosine(s) + Valine(c) <=> Tyrosine(c) + Valine(s)	TCDB:2.A.3.8.1	0			PMID:14770309 PMID:14770310
r1632	HC00085_s + HC00179_c <=> HC00085_c + HC00179_s	Tyrosine(s) + Threonine(c) <=> Tyrosine(c) + Threonine(s)	TCDB:2.A.3.8.1	0			PMID:14770309 PMID:14770310
r1633	HC00085_s + HC00239_c <=> HC00085_c + HC00239_s	Tyrosine(s) + Homoserine(c) <=> Tyrosine(c) + Homoserine(s)	TCDB:2.A.3.8.1	0			PMID:14770309 PMID:14770310
r1634	HC00085_s + HC00334_c <=> HC00085_c + HC00334_s	Tyrosine(s) + Isoleucine(c) <=> Tyrosine(c) + Isoleucine(s)	TCDB:2.A.3.8.1	0			PMID:14770309 PMID:14770310
r1635	HC00099_s + HC00121_c <=> HC00099_c + HC00121_s	Cysteine(s) + Leucine(c) <=> Cysteine(c) + Leucine(s)	TCDB:2.A.3.8.1	0			PMID:14770309 PMID:14770310
r1636	HC00099_s + HC00145_c <=> HC00099_c + HC00145_s	Cysteine(s) + Proline(c) <=> Cysteine(c) + Proline(s)	TCDB:2.A.3.8.1	0			PMID:14770309 PMID:14770310
r1637	HC00099_s + HC00148_c <=> HC00099_c + HC00148_s	Cysteine(s) + Asparagine(c) <=> Cysteine(c) + Asparagine(s)	TCDB:2.A.3.8.1	0			PMID:14770309 PMID:14770310
r1638	HC00099_s + HC00174_c <=> HC00099_c + HC00174_s	Cysteine(s) + Valine(c) <=> Cysteine(c) + Valine(s)	TCDB:2.A.3.8.1	0			PMID:14770309 PMID:14770310
r1639	HC00099_s + HC00179_c <=> HC00099_c + HC00179_s	Cysteine(s) + Threonine(c) <=> Cysteine(c) + Threonine(s)	TCDB:2.A.3.8.1	0			PMID:14770309 PMID:14770310
r1640	HC00099_s + HC00239_c <=> HC00099_c + HC00239_s	Cysteine(s) + Homoserine(c) <=> Cysteine(c) + Homoserine(s)	TCDB:2.A.3.8.1	0			PMID:14770309 PMID:14770310
r1641	HC00099_s + HC00334_c <=> HC00099_c + HC00334_s	Cysteine(s) + Isoleucine(c) <=> Cysteine(c) + Isoleucine(s)	TCDB:2.A.3.8.1	0			PMID:14770309 PMID:14770310
r1642	HC00121_s + HC00145_c <=> HC00121_c + HC00145_s	Leucine(s) + Proline(c) <=> Leucine(c) + Proline(s)	TCDB:2.A.3.8.1	0			PMID:14770309 PMID:14770310
r1643	HC00121_s + HC00148_c <=> HC00121_c + HC00148_s	Leucine(s) + Asparagine(c) <=> Leucine(c) + Asparagine(s)	TCDB:2.A.3.8.1	0			PMID:14770309 PMID:14770310
r1644	HC00121_s + HC00174_c <=> HC00121_c + HC00174_s	Leucine(s) + Valine(c) <=> Leucine(c) + Valine(s)	TCDB:2.A.3.8.1	0			PMID:14770309 PMID:14770310
r1645	HC00121_s + HC00179_c <=> HC00121_c + HC00179_s	Leucine(s) + Threonine(c) <=> Leucine(c) + Threonine(s)	TCDB:2.A.3.8.1	0			PMID:14770309 PMID:14770310
r1646	HC00121_s + HC00239_c <=> HC00121_c + HC00239_s	Leucine(s) + Homoserine(c) <=> Leucine(c) + Homoserine(s)	TCDB:2.A.3.8.1	0			PMID:14770309 PMID:14770310
r1647	HC00121_s + HC00334_c <=> HC00121_c + HC00334_s	Leucine(s) + Isoleucine(c) <=> Leucine(c) + Isoleucine(s)	TCDB:2.A.3.8.1	0			PMID:14770309 PMID:14770310
r1648	HC00145_s + HC00148_c <=> HC00145_c + HC00148_s	Proline(s) + Asparagine(c) <=> Proline(c) + Asparagine(s)	TCDB:2.A.3.8.1	0			PMID:14770309 PMID:14770310
r1649	HC00145_s + HC00174_c <=> HC00145_c + HC00174_s	Proline(s) + Valine(c) <=> Proline(c) + Valine(s)	TCDB:2.A.3.8.1	0			PMID:14770309 PMID:14770310
r1650	HC00145_s + HC00179_c <=> HC00145_c + HC00179_s	Proline(s) + Threonine(c) <=> Proline(c) + Threonine(s)	TCDB:2.A.3.8.1	0			PMID:14770309 PMID:14770310
r1651	HC00145_s + HC00239_c <=> HC00145_c + HC00239_s	Proline(s) + Homoserine(c) <=> Proline(c) + Homoserine(s)	TCDB:2.A.3.8.1	0			PMID:14770309 PMID:14770310
r1652	HC00145_s + HC00334_c <=> HC00145_c + HC00334_s	Proline(s) + Isoleucine(c) <=> Proline(c) + Isoleucine(s)	TCDB:2.A.3.8.1	0			PMID:14770309 PMID:14770310
r1653	HC00148_s + HC00174_c <=> HC00148_c + HC00174_s	Asparagine(s) + Valine(c) <=> Asparagine(c) + Valine(s)	TCDB:2.A.3.8.1	0			PMID:14770309 PMID:14770310
r1654	HC00148_s + HC00179_c <=> HC00148_c + HC00179_s	Asparagine(s) + Threonine(c) <=> Asparagine(c) + Threonine(s)	TCDB:2.A.3.8.1	0			PMID:14770309 PMID:14770310
r1655	HC00148_s + HC00239_c <=> HC00148_c + HC00239_s	Asparagine(s) + Homoserine(c) <=> Asparagine(c) + Homoserine(s)	TCDB:2.A.3.8.1	0			PMID:14770309 PMID:14770310
r1656	HC00148_s + HC00334_c <=> HC00148_c + HC00334_s	Asparagine(s) + Isoleucine(c) <=> Asparagine(c) + Isoleucine(s)	TCDB:2.A.3.8.1	0			PMID:14770309 PMID:14770310
r1657	HC00174_s + HC00179_c <=> HC00174_c + HC00179_s	Valine(s) + Threonine(c) <=> Valine(c) + Threonine(s)	TCDB:2.A.3.8.1	0			PMID:14770309 PMID:14770310
r1658	HC00174_s + HC00239_c <=> HC00174_c + HC00239_s	Valine(s) + Homoserine(c) <=> Valine(c) + Homoserine(s)	TCDB:2.A.3.8.1	0			PMID:14770309 PMID:14770310
r1659	HC00174_s + HC00334_c <=> HC00174_c + HC00334_s	Valine(s) + Isoleucine(c) <=> Valine(c) + Isoleucine(s)	TCDB:2.A.3.8.1	0			PMID:14770309 PMID:14770310
r1660	HC00179_s + HC00239_c <=> HC00179_c + HC00239_s	Threonine(s) + Homoserine(c) <=> Threonine(c) + Homoserine(s)	TCDB:2.A.3.8.1	0			PMID:14770309 PMID:14770310
r1661	HC00179_s + HC00334_c <=> HC00179_c + HC00334_s	Threonine(s) + Isoleucine(c) <=> Threonine(c) + Isoleucine(s)	TCDB:2.A.3.8.1	0			PMID:14770309 PMID:14770310
r1662	HC00239_s + HC00334_c <=> HC00239_c + HC00334_s	Homoserine(s) + Isoleucine(c) <=> Homoserine(c) + Isoleucine(s)	TCDB:2.A.3.8.1	0			PMID:14770309 PMID:14770310
r1663	HC00053_s + HC00065_c <=> HC00053_c + HC00065_s	Lysine(s) + Arginine(c) <=> Lysine(c) + Arginine(s)	Utilized transport	0		-ARGLYSex	PMID:14770309 PMID:14770310
r1664	HC00053_s + HC00079_c <=> HC00053_c + HC00079_s	Lysine(s) + Ornithine(c) <=> Lysine(c) + Ornithine(s)	Utilized transport	0			PMID:14770309 PMID:14770310
r1665	HC00053_s + HC00133_c <=> HC00053_c + HC00133_s	Lysine(s) + Histidine(c) <=> Lysine(c) + Histidine(s)	Utilized transport	0			PMID:14770309 PMID:14770310
r1666	HC00053_s + HC00277_c <=> HC00053_c + HC00277_s	Lysine(s) + Citrulline(c) <=> Lysine(c) + Citrulline(s)	Utilized transport	0			PMID:14770309 PMID:14770310
r1667	HC00065_s + HC00079_c <=> HC00065_c + HC00079_s	Arginine(s) + Ornithine(c) <=> Arginine(c) + Ornithine(s)	Utilized transport	0			PMID:14770309 PMID:14770310
r1668	HC00065_s + HC00133_c <=> HC00065_c + HC00133_s	Arginine(s) + Histidine(c) <=> Arginine(c) + Histidine(s)	Utilized transport	0			PMID:14770309 PMID:14770310
r1669	HC00065_s + HC00277_c <=> HC00065_c + HC00277_s	Arginine(s) + Citrulline(c) <=> Arginine(c) + Citrulline(s)	Utilized transport	0			PMID:14770309 PMID:14770310
r1670	HC00079_s + HC00133_c <=> HC00079_c + HC00133_s	Ornithine(s) + Histidine(c) <=> Ornithine(c) + Histidine(s)	Utilized transport	0			PMID:14770309 PMID:14770310
r1671	HC00133_s + HC00277_c <=> HC00133_c + HC00277_s	Histidine(s) + Citrulline(c) <=> Histidine(c) + Citrulline(s)	Utilized transport	0			PMID:14770309 PMID:14770310
r1672	HC00045_s + HC00048_c + HC00763_s --> HC00045_c + HC00048_s + HC00763_c	Glycine(s) + Alanine(c) + Na+(s) --> Glycine(c) + Alanine(s) + Na+(c)	Utilized transport	0			PMID:14770309 PMID:14770310
r1673	HC00045_s + HC00067_c + HC00763_s --> HC00045_c + HC00067_s + HC00763_c	Glycine(s) + Glutamine(c) + Na+(s) --> Glycine(c) + Glutamine(s) + Na+(c)	Utilized transport	0			PMID:14770309 PMID:14770310
r1674	HC00045_s + HC00068_c + HC00763_s --> HC00045_c + HC00068_s + HC00763_c	Glycine(s) + Serine(c) + Na+(s) --> Glycine(c) + Serine(s) + Na+(c)	Utilized transport	0			PMID:14770309 PMID:14770310
r1675	HC00045_s + HC00075_c + HC00763_s --> HC00045_c + HC00075_s + HC00763_c	Glycine(s) + Methionine(c) + Na+(s) --> Glycine(c) + Methionine(s) + Na+(c)	Utilized transport	0			PMID:14770309 PMID:14770310
r1676	HC00045_s + HC00080_c + HC00763_s --> HC00045_c + HC00080_s + HC00763_c	Glycine(s) + Tryptophan(c) + Na+(s) --> Glycine(c) + Tryptophan(s) + Na+(c)	Utilized transport	0			PMID:14770309 PMID:14770310
r1677	HC00045_s + HC00081_c + HC00763_s --> HC00045_c + HC00081_s + HC00763_c	Glycine(s) + Phenylalanine(c) + Na+(s) --> Glycine(c) + Phenylalanine(s) + Na+(c)	Utilized transport	0			PMID:14770309 PMID:14770310
r1678	HC00045_s + HC00085_c + HC00763_s --> HC00045_c + HC00085_s + HC00763_c	Glycine(s) + Tyrosine(c) + Na+(s) --> Glycine(c) + Tyrosine(s) + Na+(c)	Utilized transport	0			PMID:14770309 PMID:14770310
r1679	HC00045_s + HC00099_c + HC00763_s --> HC00045_c + HC00099_s + HC00763_c	Glycine(s) + Cysteine(c) + Na+(s) --> Glycine(c) + Cysteine(s) + Na+(c)	Utilized transport	0			PMID:14770309 PMID:14770310
r1680	HC00045_s + HC00121_c + HC00763_s --> HC00045_c + HC00121_s + HC00763_c	Glycine(s) + Leucine(c) + Na+(s) --> Glycine(c) + Leucine(s) + Na+(c)	Utilized transport	0			PMID:14770309 PMID:14770310
r1681	HC00045_s + HC00145_c + HC00763_s --> HC00045_c + HC00145_s + HC00763_c	Glycine(s) + Proline(c) + Na+(s) --> Glycine(c) + Proline(s) + Na+(c)	Utilized transport	0			PMID:14770309 PMID:14770310
r1682	HC00045_s + HC00148_c + HC00763_s --> HC00045_c + HC00148_s + HC00763_c	Glycine(s) + Asparagine(c) + Na+(s) --> Glycine(c) + Asparagine(s) + Na+(c)	Utilized transport	0			PMID:14770309 PMID:14770310
r1683	HC00045_s + HC00174_c + HC00763_s --> HC00045_c + HC00174_s + HC00763_c	Glycine(s) + Valine(c) + Na+(s) --> Glycine(c) + Valine(s) + Na+(c)	Utilized transport	0			PMID:14770309 PMID:14770310
r1684	HC00045_s + HC00179_c + HC00763_s --> HC00045_c + HC00179_s + HC00763_c	Glycine(s) + Threonine(c) + Na+(s) --> Glycine(c) + Threonine(s) + Na+(c)	Utilized transport	0			PMID:14770309 PMID:14770310
r1685	HC00045_s + HC00239_c + HC00763_s --> HC00045_c + HC00239_s + HC00763_c	Glycine(s) + Homoserine(c) + Na+(s) --> Glycine(c) + Homoserine(s) + Na+(c)	Utilized transport	0			PMID:14770309 PMID:14770310
r1686	HC00045_s + HC00334_c + HC00763_s --> HC00045_c + HC00334_s + HC00763_c	Glycine(s) + Isoleucine(c) + Na+(s) --> Glycine(c) + Isoleucine(s) + Na+(c)	Utilized transport	0			PMID:14770309 PMID:14770310
r1687	HC00048_s + HC00045_c + HC00763_s --> HC00048_c + HC00045_s + HC00763_c	Alanine(s) + Glycine(c) + Na+(s) --> Alanine(c) + Glycine(s) + Na+(c)	Utilized transport	0			PMID:14770309 PMID:14770310
r1688	HC00048_s + HC00067_c + HC00763_s --> HC00048_c + HC00067_s + HC00763_c	Alanine(s) + Glutamine(c) + Na+(s) --> Alanine(c) + Glutamine(s) + Na+(c)	Utilized transport	0		ALAGLNNaEx	PMID:14770309 PMID:14770310
r1689	HC00048_s + HC00068_c + HC00763_s --> HC00048_c + HC00068_s + HC00763_c	Alanine(s) + Serine(c) + Na+(s) --> Alanine(c) + Serine(s) + Na+(c)	Utilized transport	0		ALASERNaEx	PMID:14770309 PMID:14770310
r1690	HC00048_s + HC00075_c + HC00763_s --> HC00048_c + HC00075_s + HC00763_c	Alanine(s) + Methionine(c) + Na+(s) --> Alanine(c) + Methionine(s) + Na+(c)	Utilized transport	0			PMID:14770309 PMID:14770310
r1691	HC00048_s + HC00080_c + HC00763_s --> HC00048_c + HC00080_s + HC00763_c	Alanine(s) + Tryptophan(c) + Na+(s) --> Alanine(c) + Tryptophan(s) + Na+(c)	Utilized transport	0			PMID:14770309 PMID:14770310
r1692	HC00048_s + HC00081_c + HC00763_s --> HC00048_c + HC00081_s + HC00763_c	Alanine(s) + Phenylalanine(c) + Na+(s) --> Alanine(c) + Phenylalanine(s) + Na+(c)	Utilized transport	0			PMID:14770309 PMID:14770310
r1693	HC00048_s + HC00085_c + HC00763_s --> HC00048_c + HC00085_s + HC00763_c	Alanine(s) + Tyrosine(c) + Na+(s) --> Alanine(c) + Tyrosine(s) + Na+(c)	Utilized transport	0			PMID:14770309 PMID:14770310
r1694	HC00048_s + HC00099_c + HC00763_s --> HC00048_c + HC00099_s + HC00763_c	Alanine(s) + Cysteine(c) + Na+(s) --> Alanine(c) + Cysteine(s) + Na+(c)	Utilized transport	0		ALACYSNaEx	PMID:14770309 PMID:14770310
r1695	HC00048_s + HC00121_c + HC00763_s --> HC00048_c + HC00121_s + HC00763_c	Alanine(s) + Leucine(c) + Na+(s) --> Alanine(c) + Leucine(s) + Na+(c)	Utilized transport	0			PMID:14770309 PMID:14770310
r1696	HC00048_s + HC00145_c + HC00763_s --> HC00048_c + HC00145_s + HC00763_c	Alanine(s) + Proline(c) + Na+(s) --> Alanine(c) + Proline(s) + Na+(c)	Utilized transport	0			PMID:14770309 PMID:14770310
r1697	HC00048_s + HC00148_c + HC00763_s --> HC00048_c + HC00148_s + HC00763_c	Alanine(s) + Asparagine(c) + Na+(s) --> Alanine(c) + Asparagine(s) + Na+(c)	Utilized transport	0		ALAASNNaEx	PMID:14770309 PMID:14770310
r1698	HC00048_s + HC00174_c + HC00763_s --> HC00048_c + HC00174_s + HC00763_c	Alanine(s) + Valine(c) + Na+(s) --> Alanine(c) + Valine(s) + Na+(c)	Utilized transport	0			PMID:14770309 PMID:14770310
r1699	HC00048_s + HC00179_c + HC00763_s --> HC00048_c + HC00179_s + HC00763_c	Alanine(s) + Threonine(c) + Na+(s) --> Alanine(c) + Threonine(s) + Na+(c)	Utilized transport	0		ALATHRNaEx	PMID:14770309 PMID:14770310
r1700	HC00048_s + HC00239_c + HC00763_s --> HC00048_c + HC00239_s + HC00763_c	Alanine(s) + Homoserine(c) + Na+(s) --> Alanine(c) + Homoserine(s) + Na+(c)	Utilized transport	0			PMID:14770309 PMID:14770310
r1701	HC00048_s + HC00334_c + HC00763_s --> HC00048_c + HC00334_s + HC00763_c	Alanine(s) + Isoleucine(c) + Na+(s) --> Alanine(c) + Isoleucine(s) + Na+(c)	Utilized transport	0			PMID:14770309 PMID:14770310
r1702	HC00067_s + HC00045_c + HC00763_s --> HC00067_c + HC00045_s + HC00763_c	Glutamine(s) + Glycine(c) + Na+(s) --> Glutamine(c) + Glycine(s) + Na+(c)	Utilized transport	0			PMID:14770309 PMID:14770310
r1703	HC00067_s + HC00048_c + HC00763_s --> HC00067_c + HC00048_s + HC00763_c	Glutamine(s) + Alanine(c) + Na+(s) --> Glutamine(c) + Alanine(s) + Na+(c)	Utilized transport	0		GLNALANaEx	PMID:14770309 PMID:14770310
r1704	HC00067_s + HC00068_c + HC00763_s --> HC00067_c + HC00068_s + HC00763_c	Glutamine(s) + Serine(c) + Na+(s) --> Glutamine(c) + Serine(s) + Na+(c)	Utilized transport	0		GLNSERNaEx	PMID:14770309 PMID:14770310
r1705	HC00067_s + HC00075_c + HC00763_s --> HC00067_c + HC00075_s + HC00763_c	Glutamine(s) + Methionine(c) + Na+(s) --> Glutamine(c) + Methionine(s) + Na+(c)	Utilized transport	0			PMID:14770309 PMID:14770310
r1706	HC00067_s + HC00080_c + HC00763_s --> HC00067_c + HC00080_s + HC00763_c	Glutamine(s) + Tryptophan(c) + Na+(s) --> Glutamine(c) + Tryptophan(s) + Na+(c)	Utilized transport	0			PMID:14770309 PMID:14770310
r1707	HC00067_s + HC00081_c + HC00763_s --> HC00067_c + HC00081_s + HC00763_c	Glutamine(s) + Phenylalanine(c) + Na+(s) --> Glutamine(c) + Phenylalanine(s) + Na+(c)	Utilized transport	0			PMID:14770309 PMID:14770310
r1708	HC00067_s + HC00085_c + HC00763_s --> HC00067_c + HC00085_s + HC00763_c	Glutamine(s) + Tyrosine(c) + Na+(s) --> Glutamine(c) + Tyrosine(s) + Na+(c)	Utilized transport	0			PMID:14770309 PMID:14770310
r1709	HC00067_s + HC00099_c + HC00763_s --> HC00067_c + HC00099_s + HC00763_c	Glutamine(s) + Cysteine(c) + Na+(s) --> Glutamine(c) + Cysteine(s) + Na+(c)	Utilized transport	0		GLNCYSNaEx	PMID:14770309 PMID:14770310
r1710	HC00067_s + HC00121_c + HC00763_s --> HC00067_c + HC00121_s + HC00763_c	Glutamine(s) + Leucine(c) + Na+(s) --> Glutamine(c) + Leucine(s) + Na+(c)	Utilized transport	0			PMID:14770309 PMID:14770310
r1711	HC00067_s + HC00145_c + HC00763_s --> HC00067_c + HC00145_s + HC00763_c	Glutamine(s) + Proline(c) + Na+(s) --> Glutamine(c) + Proline(s) + Na+(c)	Utilized transport	0			PMID:14770309 PMID:14770310
r1712	HC00067_s + HC00148_c + HC00763_s --> HC00067_c + HC00148_s + HC00763_c	Glutamine(s) + Asparagine(c) + Na+(s) --> Glutamine(c) + Asparagine(s) + Na+(c)	Utilized transport	0		GLNASNNaEx	PMID:14770309 PMID:14770310
r1713	HC00067_s + HC00174_c + HC00763_s --> HC00067_c + HC00174_s + HC00763_c	Glutamine(s) + Valine(c) + Na+(s) --> Glutamine(c) + Valine(s) + Na+(c)	Utilized transport	0			PMID:14770309 PMID:14770310
r1714	HC00067_s + HC00179_c + HC00763_s --> HC00067_c + HC00179_s + HC00763_c	Glutamine(s) + Threonine(c) + Na+(s) --> Glutamine(c) + Threonine(s) + Na+(c)	Utilized transport	0		GLNTHRNaEx	PMID:14770309 PMID:14770310
r1715	HC00067_s + HC00239_c + HC00763_s --> HC00067_c + HC00239_s + HC00763_c	Glutamine(s) + Homoserine(c) + Na+(s) --> Glutamine(c) + Homoserine(s) + Na+(c)	Utilized transport	0			PMID:14770309 PMID:14770310
r1716	HC00067_s + HC00334_c + HC00763_s --> HC00067_c + HC00334_s + HC00763_c	Glutamine(s) + Isoleucine(c) + Na+(s) --> Glutamine(c) + Isoleucine(s) + Na+(c)	Utilized transport	0			PMID:14770309 PMID:14770310
r1717	HC00068_s + HC00045_c + HC00763_s --> HC00068_c + HC00045_s + HC00763_c	Serine(s) + Glycine(c) + Na+(s) --> Serine(c) + Glycine(s) + Na+(c)	Utilized transport	0			PMID:14770309 PMID:14770310
r1718	HC00068_s + HC00048_c + HC00763_s --> HC00068_c + HC00048_s + HC00763_c	Serine(s) + Alanine(c) + Na+(s) --> Serine(c) + Alanine(s) + Na+(c)	Utilized transport	0		SERALANaEx	PMID:14770309 PMID:14770310
r1719	HC00068_s + HC00067_c + HC00763_s --> HC00068_c + HC00067_s + HC00763_c	Serine(s) + Glutamine(c) + Na+(s) --> Serine(c) + Glutamine(s) + Na+(c)	Utilized transport	0		SERGLNNaEx	PMID:14770309 PMID:14770310
r1720	HC00068_s + HC00075_c + HC00763_s --> HC00068_c + HC00075_s + HC00763_c	Serine(s) + Methionine(c) + Na+(s) --> Serine(c) + Methionine(s) + Na+(c)	Utilized transport	0			PMID:14770309 PMID:14770310
r1721	HC00068_s + HC00080_c + HC00763_s --> HC00068_c + HC00080_s + HC00763_c	Serine(s) + Tryptophan(c) + Na+(s) --> Serine(c) + Tryptophan(s) + Na+(c)	Utilized transport	0			PMID:14770309 PMID:14770310
r1722	HC00068_s + HC00081_c + HC00763_s --> HC00068_c + HC00081_s + HC00763_c	Serine(s) + Phenylalanine(c) + Na+(s) --> Serine(c) + Phenylalanine(s) + Na+(c)	Utilized transport	0			PMID:14770309 PMID:14770310
r1723	HC00068_s + HC00085_c + HC00763_s --> HC00068_c + HC00085_s + HC00763_c	Serine(s) + Tyrosine(c) + Na+(s) --> Serine(c) + Tyrosine(s) + Na+(c)	Utilized transport	0			PMID:14770309 PMID:14770310
r1724	HC00068_s + HC00099_c + HC00763_s --> HC00068_c + HC00099_s + HC00763_c	Serine(s) + Cysteine(c) + Na+(s) --> Serine(c) + Cysteine(s) + Na+(c)	Utilized transport	0		SERCYSNaEx	PMID:14770309 PMID:14770310
r1725	HC00068_s + HC00121_c + HC00763_s --> HC00068_c + HC00121_s + HC00763_c	Serine(s) + Leucine(c) + Na+(s) --> Serine(c) + Leucine(s) + Na+(c)	Utilized transport	0			PMID:14770309 PMID:14770310
r1726	HC00068_s + HC00145_c + HC00763_s --> HC00068_c + HC00145_s + HC00763_c	Serine(s) + Proline(c) + Na+(s) --> Serine(c) + Proline(s) + Na+(c)	Utilized transport	0			PMID:14770309 PMID:14770310
r1727	HC00068_s + HC00148_c + HC00763_s --> HC00068_c + HC00148_s + HC00763_c	Serine(s) + Asparagine(c) + Na+(s) --> Serine(c) + Asparagine(s) + Na+(c)	Utilized transport	0		SERASNNaEx	PMID:14770309 PMID:14770310
r1728	HC00068_s + HC00174_c + HC00763_s --> HC00068_c + HC00174_s + HC00763_c	Serine(s) + Valine(c) + Na+(s) --> Serine(c) + Valine(s) + Na+(c)	Utilized transport	0			PMID:14770309 PMID:14770310
r1729	HC00068_s + HC00179_c + HC00763_s --> HC00068_c + HC00179_s + HC00763_c	Serine(s) + Threonine(c) + Na+(s) --> Serine(c) + Threonine(s) + Na+(c)	Utilized transport	0		SERTHRNaEx	PMID:14770309 PMID:14770310
r1730	HC00068_s + HC00239_c + HC00763_s --> HC00068_c + HC00239_s + HC00763_c	Serine(s) + Homoserine(c) + Na+(s) --> Serine(c) + Homoserine(s) + Na+(c)	Utilized transport	0			PMID:14770309 PMID:14770310
r1731	HC00068_s + HC00334_c + HC00763_s --> HC00068_c + HC00334_s + HC00763_c	Serine(s) + Isoleucine(c) + Na+(s) --> Serine(c) + Isoleucine(s) + Na+(c)	Utilized transport	0			PMID:14770309 PMID:14770310
r1732	HC00075_s + HC00045_c + HC00763_s --> HC00075_c + HC00045_s + HC00763_c	Methionine(s) + Glycine(c) + Na+(s) --> Methionine(c) + Glycine(s) + Na+(c)	Utilized transport	0			PMID:14770309 PMID:14770310
r1733	HC00075_s + HC00048_c + HC00763_s --> HC00075_c + HC00048_s + HC00763_c	Methionine(s) + Alanine(c) + Na+(s) --> Methionine(c) + Alanine(s) + Na+(c)	Utilized transport	0			PMID:14770309 PMID:14770310
r1734	HC00075_s + HC00067_c + HC00763_s --> HC00075_c + HC00067_s + HC00763_c	Methionine(s) + Glutamine(c) + Na+(s) --> Methionine(c) + Glutamine(s) + Na+(c)	Utilized transport	0			PMID:14770309 PMID:14770310
r1735	HC00075_s + HC00068_c + HC00763_s --> HC00075_c + HC00068_s + HC00763_c	Methionine(s) + Serine(c) + Na+(s) --> Methionine(c) + Serine(s) + Na+(c)	Utilized transport	0			PMID:14770309 PMID:14770310
r1736	HC00075_s + HC00080_c + HC00763_s --> HC00075_c + HC00080_s + HC00763_c	Methionine(s) + Tryptophan(c) + Na+(s) --> Methionine(c) + Tryptophan(s) + Na+(c)	Utilized transport	0			PMID:14770309 PMID:14770310
r1737	HC00075_s + HC00081_c + HC00763_s --> HC00075_c + HC00081_s + HC00763_c	Methionine(s) + Phenylalanine(c) + Na+(s) --> Methionine(c) + Phenylalanine(s) + Na+(c)	Utilized transport	0			PMID:14770309 PMID:14770310
r1738	HC00075_s + HC00085_c + HC00763_s --> HC00075_c + HC00085_s + HC00763_c	Methionine(s) + Tyrosine(c) + Na+(s) --> Methionine(c) + Tyrosine(s) + Na+(c)	Utilized transport	0			PMID:14770309 PMID:14770310
r1739	HC00075_s + HC00099_c + HC00763_s --> HC00075_c + HC00099_s + HC00763_c	Methionine(s) + Cysteine(c) + Na+(s) --> Methionine(c) + Cysteine(s) + Na+(c)	Utilized transport	0			PMID:14770309 PMID:14770310
r1740	HC00075_s + HC00121_c + HC00763_s --> HC00075_c + HC00121_s + HC00763_c	Methionine(s) + Leucine(c) + Na+(s) --> Methionine(c) + Leucine(s) + Na+(c)	Utilized transport	0			PMID:14770309 PMID:14770310
r1741	HC00075_s + HC00145_c + HC00763_s --> HC00075_c + HC00145_s + HC00763_c	Methionine(s) + Proline(c) + Na+(s) --> Methionine(c) + Proline(s) + Na+(c)	Utilized transport	0			PMID:14770309 PMID:14770310
r1742	HC00075_s + HC00148_c + HC00763_s --> HC00075_c + HC00148_s + HC00763_c	Methionine(s) + Asparagine(c) + Na+(s) --> Methionine(c) + Asparagine(s) + Na+(c)	Utilized transport	0			PMID:14770309 PMID:14770310
r1743	HC00075_s + HC00174_c + HC00763_s --> HC00075_c + HC00174_s + HC00763_c	Methionine(s) + Valine(c) + Na+(s) --> Methionine(c) + Valine(s) + Na+(c)	Utilized transport	0			PMID:14770309 PMID:14770310
r1744	HC00075_s + HC00179_c + HC00763_s --> HC00075_c + HC00179_s + HC00763_c	Methionine(s) + Threonine(c) + Na+(s) --> Methionine(c) + Threonine(s) + Na+(c)	Utilized transport	0			PMID:14770309 PMID:14770310
r1745	HC00075_s + HC00239_c + HC00763_s --> HC00075_c + HC00239_s + HC00763_c	Methionine(s) + Homoserine(c) + Na+(s) --> Methionine(c) + Homoserine(s) + Na+(c)	Utilized transport	0			PMID:14770309 PMID:14770310
r1746	HC00075_s + HC00334_c + HC00763_s --> HC00075_c + HC00334_s + HC00763_c	Methionine(s) + Isoleucine(c) + Na+(s) --> Methionine(c) + Isoleucine(s) + Na+(c)	Utilized transport	0			PMID:14770309 PMID:14770310
r1747	HC00080_s + HC00045_c + HC00763_s --> HC00080_c + HC00045_s + HC00763_c	Tryptophan(s) + Glycine(c) + Na+(s) --> Tryptophan(c) + Glycine(s) + Na+(c)	Utilized transport	0			PMID:14770309 PMID:14770310
r1748	HC00080_s + HC00048_c + HC00763_s --> HC00080_c + HC00048_s + HC00763_c	Tryptophan(s) + Alanine(c) + Na+(s) --> Tryptophan(c) + Alanine(s) + Na+(c)	Utilized transport	0			PMID:14770309 PMID:14770310
r1749	HC00080_s + HC00067_c + HC00763_s --> HC00080_c + HC00067_s + HC00763_c	Tryptophan(s) + Glutamine(c) + Na+(s) --> Tryptophan(c) + Glutamine(s) + Na+(c)	Utilized transport	0			PMID:14770309 PMID:14770310
r1750	HC00080_s + HC00068_c + HC00763_s --> HC00080_c + HC00068_s + HC00763_c	Tryptophan(s) + Serine(c) + Na+(s) --> Tryptophan(c) + Serine(s) + Na+(c)	Utilized transport	0			PMID:14770309 PMID:14770310
r1751	HC00080_s + HC00075_c + HC00763_s --> HC00080_c + HC00075_s + HC00763_c	Tryptophan(s) + Methionine(c) + Na+(s) --> Tryptophan(c) + Methionine(s) + Na+(c)	Utilized transport	0			PMID:14770309 PMID:14770310
r1752	HC00080_s + HC00081_c + HC00763_s --> HC00080_c + HC00081_s + HC00763_c	Tryptophan(s) + Phenylalanine(c) + Na+(s) --> Tryptophan(c) + Phenylalanine(s) + Na+(c)	Utilized transport	0			PMID:14770309 PMID:14770310
r1753	HC00080_s + HC00085_c + HC00763_s --> HC00080_c + HC00085_s + HC00763_c	Tryptophan(s) + Tyrosine(c) + Na+(s) --> Tryptophan(c) + Tyrosine(s) + Na+(c)	Utilized transport	0			PMID:14770309 PMID:14770310
r1754	HC00080_s + HC00099_c + HC00763_s --> HC00080_c + HC00099_s + HC00763_c	Tryptophan(s) + Cysteine(c) + Na+(s) --> Tryptophan(c) + Cysteine(s) + Na+(c)	Utilized transport	0			PMID:14770309 PMID:14770310
r1755	HC00080_s + HC00121_c + HC00763_s --> HC00080_c + HC00121_s + HC00763_c	Tryptophan(s) + Leucine(c) + Na+(s) --> Tryptophan(c) + Leucine(s) + Na+(c)	Utilized transport	0			PMID:14770309 PMID:14770310
r1756	HC00080_s + HC00145_c + HC00763_s --> HC00080_c + HC00145_s + HC00763_c	Tryptophan(s) + Proline(c) + Na+(s) --> Tryptophan(c) + Proline(s) + Na+(c)	Utilized transport	0			PMID:14770309 PMID:14770310
r1757	HC00080_s + HC00148_c + HC00763_s --> HC00080_c + HC00148_s + HC00763_c	Tryptophan(s) + Asparagine(c) + Na+(s) --> Tryptophan(c) + Asparagine(s) + Na+(c)	Utilized transport	0			PMID:14770309 PMID:14770310
r1758	HC00080_s + HC00174_c + HC00763_s --> HC00080_c + HC00174_s + HC00763_c	Tryptophan(s) + Valine(c) + Na+(s) --> Tryptophan(c) + Valine(s) + Na+(c)	Utilized transport	0			PMID:14770309 PMID:14770310
r1759	HC00080_s + HC00179_c + HC00763_s --> HC00080_c + HC00179_s + HC00763_c	Tryptophan(s) + Threonine(c) + Na+(s) --> Tryptophan(c) + Threonine(s) + Na+(c)	Utilized transport	0			PMID:14770309 PMID:14770310
r1760	HC00080_s + HC00239_c + HC00763_s --> HC00080_c + HC00239_s + HC00763_c	Tryptophan(s) + Homoserine(c) + Na+(s) --> Tryptophan(c) + Homoserine(s) + Na+(c)	Utilized transport	0			PMID:14770309 PMID:14770310
r1761	HC00080_s + HC00334_c + HC00763_s --> HC00080_c + HC00334_s + HC00763_c	Tryptophan(s) + Isoleucine(c) + Na+(s) --> Tryptophan(c) + Isoleucine(s) + Na+(c)	Utilized transport	0			PMID:14770309 PMID:14770310
r1762	HC00081_s + HC00045_c + HC00763_s --> HC00081_c + HC00045_s + HC00763_c	Phenylalanine(s) + Glycine(c) + Na+(s) --> Phenylalanine(c) + Glycine(s) + Na+(c)	Utilized transport	0			PMID:14770309 PMID:14770310
r1763	HC00081_s + HC00048_c + HC00763_s --> HC00081_c + HC00048_s + HC00763_c	Phenylalanine(s) + Alanine(c) + Na+(s) --> Phenylalanine(c) + Alanine(s) + Na+(c)	Utilized transport	0			PMID:14770309 PMID:14770310
r1764	HC00081_s + HC00067_c + HC00763_s --> HC00081_c + HC00067_s + HC00763_c	Phenylalanine(s) + Glutamine(c) + Na+(s) --> Phenylalanine(c) + Glutamine(s) + Na+(c)	Utilized transport	0			PMID:14770309 PMID:14770310
r1765	HC00081_s + HC00068_c + HC00763_s --> HC00081_c + HC00068_s + HC00763_c	Phenylalanine(s) + Serine(c) + Na+(s) --> Phenylalanine(c) + Serine(s) + Na+(c)	Utilized transport	0			PMID:14770309 PMID:14770310
r1766	HC00081_s + HC00075_c + HC00763_s --> HC00081_c + HC00075_s + HC00763_c	Phenylalanine(s) + Methionine(c) + Na+(s) --> Phenylalanine(c) + Methionine(s) + Na+(c)	Utilized transport	0			PMID:14770309 PMID:14770310
r1767	HC00081_s + HC00080_c + HC00763_s --> HC00081_c + HC00080_s + HC00763_c	Phenylalanine(s) + Tryptophan(c) + Na+(s) --> Phenylalanine(c) + Tryptophan(s) + Na+(c)	Utilized transport	0			PMID:14770309 PMID:14770310
r1768	HC00081_s + HC00085_c + HC00763_s --> HC00081_c + HC00085_s + HC00763_c	Phenylalanine(s) + Tyrosine(c) + Na+(s) --> Phenylalanine(c) + Tyrosine(s) + Na+(c)	Utilized transport	0			PMID:14770309 PMID:14770310
r1769	HC00081_s + HC00099_c + HC00763_s --> HC00081_c + HC00099_s + HC00763_c	Phenylalanine(s) + Cysteine(c) + Na+(s) --> Phenylalanine(c) + Cysteine(s) + Na+(c)	Utilized transport	0			PMID:14770309 PMID:14770310
r1770	HC00081_s + HC00121_c + HC00763_s --> HC00081_c + HC00121_s + HC00763_c	Phenylalanine(s) + Leucine(c) + Na+(s) --> Phenylalanine(c) + Leucine(s) + Na+(c)	Utilized transport	0			PMID:14770309 PMID:14770310
r1771	HC00081_s + HC00145_c + HC00763_s --> HC00081_c + HC00145_s + HC00763_c	Phenylalanine(s) + Proline(c) + Na+(s) --> Phenylalanine(c) + Proline(s) + Na+(c)	Utilized transport	0			PMID:14770309 PMID:14770310
r1772	HC00081_s + HC00148_c + HC00763_s --> HC00081_c + HC00148_s + HC00763_c	Phenylalanine(s) + Asparagine(c) + Na+(s) --> Phenylalanine(c) + Asparagine(s) + Na+(c)	Utilized transport	0			PMID:14770309 PMID:14770310
r1773	HC00081_s + HC00174_c + HC00763_s --> HC00081_c + HC00174_s + HC00763_c	Phenylalanine(s) + Valine(c) + Na+(s) --> Phenylalanine(c) + Valine(s) + Na+(c)	Utilized transport	0			PMID:14770309 PMID:14770310
r1774	HC00081_s + HC00179_c + HC00763_s --> HC00081_c + HC00179_s + HC00763_c	Phenylalanine(s) + Threonine(c) + Na+(s) --> Phenylalanine(c) + Threonine(s) + Na+(c)	Utilized transport	0			PMID:14770309 PMID:14770310
r1775	HC00081_s + HC00239_c + HC00763_s --> HC00081_c + HC00239_s + HC00763_c	Phenylalanine(s) + Homoserine(c) + Na+(s) --> Phenylalanine(c) + Homoserine(s) + Na+(c)	Utilized transport	0			PMID:14770309 PMID:14770310
r1776	HC00081_s + HC00334_c + HC00763_s --> HC00081_c + HC00334_s + HC00763_c	Phenylalanine(s) + Isoleucine(c) + Na+(s) --> Phenylalanine(c) + Isoleucine(s) + Na+(c)	Utilized transport	0			PMID:14770309 PMID:14770310
r1777	HC00085_s + HC00045_c + HC00763_s --> HC00085_c + HC00045_s + HC00763_c	Tyrosine(s) + Glycine(c) + Na+(s) --> Tyrosine(c) + Glycine(s) + Na+(c)	Utilized transport	0			PMID:14770309 PMID:14770310
r1778	HC00085_s + HC00048_c + HC00763_s --> HC00085_c + HC00048_s + HC00763_c	Tyrosine(s) + Alanine(c) + Na+(s) --> Tyrosine(c) + Alanine(s) + Na+(c)	Utilized transport	0			PMID:14770309 PMID:14770310
r1779	HC00085_s + HC00067_c + HC00763_s --> HC00085_c + HC00067_s + HC00763_c	Tyrosine(s) + Glutamine(c) + Na+(s) --> Tyrosine(c) + Glutamine(s) + Na+(c)	Utilized transport	0			PMID:14770309 PMID:14770310
r1780	HC00085_s + HC00068_c + HC00763_s --> HC00085_c + HC00068_s + HC00763_c	Tyrosine(s) + Serine(c) + Na+(s) --> Tyrosine(c) + Serine(s) + Na+(c)	Utilized transport	0			PMID:14770309 PMID:14770310
r1781	HC00085_s + HC00075_c + HC00763_s --> HC00085_c + HC00075_s + HC00763_c	Tyrosine(s) + Methionine(c) + Na+(s) --> Tyrosine(c) + Methionine(s) + Na+(c)	Utilized transport	0			PMID:14770309 PMID:14770310
r1782	HC00085_s + HC00080_c + HC00763_s --> HC00085_c + HC00080_s + HC00763_c	Tyrosine(s) + Tryptophan(c) + Na+(s) --> Tyrosine(c) + Tryptophan(s) + Na+(c)	Utilized transport	0			PMID:14770309 PMID:14770310
r1783	HC00085_s + HC00081_c + HC00763_s --> HC00085_c + HC00081_s + HC00763_c	Tyrosine(s) + Phenylalanine(c) + Na+(s) --> Tyrosine(c) + Phenylalanine(s) + Na+(c)	Utilized transport	0			PMID:14770309 PMID:14770310
r1784	HC00085_s + HC00099_c + HC00763_s --> HC00085_c + HC00099_s + HC00763_c	Tyrosine(s) + Cysteine(c) + Na+(s) --> Tyrosine(c) + Cysteine(s) + Na+(c)	Utilized transport	0			PMID:14770309 PMID:14770310
r1785	HC00085_s + HC00121_c + HC00763_s --> HC00085_c + HC00121_s + HC00763_c	Tyrosine(s) + Leucine(c) + Na+(s) --> Tyrosine(c) + Leucine(s) + Na+(c)	Utilized transport	0			PMID:14770309 PMID:14770310
r1786	HC00085_s + HC00145_c + HC00763_s --> HC00085_c + HC00145_s + HC00763_c	Tyrosine(s) + Proline(c) + Na+(s) --> Tyrosine(c) + Proline(s) + Na+(c)	Utilized transport	0			PMID:14770309 PMID:14770310
r1787	HC00085_s + HC00148_c + HC00763_s --> HC00085_c + HC00148_s + HC00763_c	Tyrosine(s) + Asparagine(c) + Na+(s) --> Tyrosine(c) + Asparagine(s) + Na+(c)	Utilized transport	0			PMID:14770309 PMID:14770310
r1788	HC00085_s + HC00174_c + HC00763_s --> HC00085_c + HC00174_s + HC00763_c	Tyrosine(s) + Valine(c) + Na+(s) --> Tyrosine(c) + Valine(s) + Na+(c)	Utilized transport	0			PMID:14770309 PMID:14770310
r1789	HC00085_s + HC00179_c + HC00763_s --> HC00085_c + HC00179_s + HC00763_c	Tyrosine(s) + Threonine(c) + Na+(s) --> Tyrosine(c) + Threonine(s) + Na+(c)	Utilized transport	0			PMID:14770309 PMID:14770310
r1790	HC00085_s + HC00239_c + HC00763_s --> HC00085_c + HC00239_s + HC00763_c	Tyrosine(s) + Homoserine(c) + Na+(s) --> Tyrosine(c) + Homoserine(s) + Na+(c)	Utilized transport	0			PMID:14770309 PMID:14770310
r1791	HC00085_s + HC00334_c + HC00763_s --> HC00085_c + HC00334_s + HC00763_c	Tyrosine(s) + Isoleucine(c) + Na+(s) --> Tyrosine(c) + Isoleucine(s) + Na+(c)	Utilized transport	0			PMID:14770309 PMID:14770310
r1792	HC00099_s + HC00045_c + HC00763_s --> HC00099_c + HC00045_s + HC00763_c	Cysteine(s) + Glycine(c) + Na+(s) --> Cysteine(c) + Glycine(s) + Na+(c)	Utilized transport	0			PMID:14770309 PMID:14770310
r1793	HC00099_s + HC00048_c + HC00763_s --> HC00099_c + HC00048_s + HC00763_c	Cysteine(s) + Alanine(c) + Na+(s) --> Cysteine(c) + Alanine(s) + Na+(c)	Utilized transport	0		CYSALANaEx	PMID:14770309 PMID:14770310
r1794	HC00099_s + HC00067_c + HC00763_s --> HC00099_c + HC00067_s + HC00763_c	Cysteine(s) + Glutamine(c) + Na+(s) --> Cysteine(c) + Glutamine(s) + Na+(c)	Utilized transport	0		CYSGLNNaEx	PMID:14770309 PMID:14770310
r1795	HC00099_s + HC00068_c + HC00763_s --> HC00099_c + HC00068_s + HC00763_c	Cysteine(s) + Serine(c) + Na+(s) --> Cysteine(c) + Serine(s) + Na+(c)	Utilized transport	0		CYSSERNaEx	PMID:14770309 PMID:14770310
r1796	HC00099_s + HC00075_c + HC00763_s --> HC00099_c + HC00075_s + HC00763_c	Cysteine(s) + Methionine(c) + Na+(s) --> Cysteine(c) + Methionine(s) + Na+(c)	Utilized transport	0			PMID:14770309 PMID:14770310
r1797	HC00099_s + HC00080_c + HC00763_s --> HC00099_c + HC00080_s + HC00763_c	Cysteine(s) + Tryptophan(c) + Na+(s) --> Cysteine(c) + Tryptophan(s) + Na+(c)	Utilized transport	0			PMID:14770309 PMID:14770310
r1798	HC00099_s + HC00081_c + HC00763_s --> HC00099_c + HC00081_s + HC00763_c	Cysteine(s) + Phenylalanine(c) + Na+(s) --> Cysteine(c) + Phenylalanine(s) + Na+(c)	Utilized transport	0			PMID:14770309 PMID:14770310
r1799	HC00099_s + HC00085_c + HC00763_s --> HC00099_c + HC00085_s + HC00763_c	Cysteine(s) + Tyrosine(c) + Na+(s) --> Cysteine(c) + Tyrosine(s) + Na+(c)	Utilized transport	0			PMID:14770309 PMID:14770310
r1800	HC00099_s + HC00121_c + HC00763_s --> HC00099_c + HC00121_s + HC00763_c	Cysteine(s) + Leucine(c) + Na+(s) --> Cysteine(c) + Leucine(s) + Na+(c)	Utilized transport	0			PMID:14770309 PMID:14770310
r1801	HC00099_s + HC00145_c + HC00763_s --> HC00099_c + HC00145_s + HC00763_c	Cysteine(s) + Proline(c) + Na+(s) --> Cysteine(c) + Proline(s) + Na+(c)	Utilized transport	0			PMID:14770309 PMID:14770310
r1802	HC00099_s + HC00148_c + HC00763_s --> HC00099_c + HC00148_s + HC00763_c	Cysteine(s) + Asparagine(c) + Na+(s) --> Cysteine(c) + Asparagine(s) + Na+(c)	Utilized transport	0		CYSASNNaEx	PMID:14770309 PMID:14770310
r1803	HC00099_s + HC00174_c + HC00763_s --> HC00099_c + HC00174_s + HC00763_c	Cysteine(s) + Valine(c) + Na+(s) --> Cysteine(c) + Valine(s) + Na+(c)	Utilized transport	0			PMID:14770309 PMID:14770310
r1804	HC00099_s + HC00179_c + HC00763_s --> HC00099_c + HC00179_s + HC00763_c	Cysteine(s) + Threonine(c) + Na+(s) --> Cysteine(c) + Threonine(s) + Na+(c)	Utilized transport	0		CYSTHRNaEx	PMID:14770309 PMID:14770310
r1805	HC00099_s + HC00239_c + HC00763_s --> HC00099_c + HC00239_s + HC00763_c	Cysteine(s) + Homoserine(c) + Na+(s) --> Cysteine(c) + Homoserine(s) + Na+(c)	Utilized transport	0			PMID:14770309 PMID:14770310
r1806	HC00099_s + HC00334_c + HC00763_s --> HC00099_c + HC00334_s + HC00763_c	Cysteine(s) + Isoleucine(c) + Na+(s) --> Cysteine(c) + Isoleucine(s) + Na+(c)	Utilized transport	0			PMID:14770309 PMID:14770310
r1807	HC00121_s + HC00045_c + HC00763_s --> HC00121_c + HC00045_s + HC00763_c	Leucine(s) + Glycine(c) + Na+(s) --> Leucine(c) + Glycine(s) + Na+(c)	Utilized transport	0			PMID:14770309 PMID:14770310
r1808	HC00121_s + HC00048_c + HC00763_s --> HC00121_c + HC00048_s + HC00763_c	Leucine(s) + Alanine(c) + Na+(s) --> Leucine(c) + Alanine(s) + Na+(c)	Utilized transport	0			PMID:14770309 PMID:14770310
r1809	HC00121_s + HC00067_c + HC00763_s --> HC00121_c + HC00067_s + HC00763_c	Leucine(s) + Glutamine(c) + Na+(s) --> Leucine(c) + Glutamine(s) + Na+(c)	Utilized transport	0			PMID:14770309 PMID:14770310
r1810	HC00121_s + HC00068_c + HC00763_s --> HC00121_c + HC00068_s + HC00763_c	Leucine(s) + Serine(c) + Na+(s) --> Leucine(c) + Serine(s) + Na+(c)	Utilized transport	0			PMID:14770309 PMID:14770310
r1811	HC00121_s + HC00075_c + HC00763_s --> HC00121_c + HC00075_s + HC00763_c	Leucine(s) + Methionine(c) + Na+(s) --> Leucine(c) + Methionine(s) + Na+(c)	Utilized transport	0			PMID:14770309 PMID:14770310
r1812	HC00121_s + HC00080_c + HC00763_s --> HC00121_c + HC00080_s + HC00763_c	Leucine(s) + Tryptophan(c) + Na+(s) --> Leucine(c) + Tryptophan(s) + Na+(c)	Utilized transport	0			PMID:14770309 PMID:14770310
r1813	HC00121_s + HC00081_c + HC00763_s --> HC00121_c + HC00081_s + HC00763_c	Leucine(s) + Phenylalanine(c) + Na+(s) --> Leucine(c) + Phenylalanine(s) + Na+(c)	Utilized transport	0			PMID:14770309 PMID:14770310
r1814	HC00121_s + HC00085_c + HC00763_s --> HC00121_c + HC00085_s + HC00763_c	Leucine(s) + Tyrosine(c) + Na+(s) --> Leucine(c) + Tyrosine(s) + Na+(c)	Utilized transport	0			PMID:14770309 PMID:14770310
r1815	HC00121_s + HC00099_c + HC00763_s --> HC00121_c + HC00099_s + HC00763_c	Leucine(s) + Cysteine(c) + Na+(s) --> Leucine(c) + Cysteine(s) + Na+(c)	Utilized transport	0			PMID:14770309 PMID:14770310
r1816	HC00121_s + HC00145_c + HC00763_s --> HC00121_c + HC00145_s + HC00763_c	Leucine(s) + Proline(c) + Na+(s) --> Leucine(c) + Proline(s) + Na+(c)	Utilized transport	0			PMID:14770309 PMID:14770310
r1817	HC00121_s + HC00148_c + HC00763_s --> HC00121_c + HC00148_s + HC00763_c	Leucine(s) + Asparagine(c) + Na+(s) --> Leucine(c) + Asparagine(s) + Na+(c)	Utilized transport	0			PMID:14770309 PMID:14770310
r1818	HC00121_s + HC00174_c + HC00763_s --> HC00121_c + HC00174_s + HC00763_c	Leucine(s) + Valine(c) + Na+(s) --> Leucine(c) + Valine(s) + Na+(c)	Utilized transport	0			PMID:14770309 PMID:14770310
r1819	HC00121_s + HC00179_c + HC00763_s --> HC00121_c + HC00179_s + HC00763_c	Leucine(s) + Threonine(c) + Na+(s) --> Leucine(c) + Threonine(s) + Na+(c)	Utilized transport	0			PMID:14770309 PMID:14770310
r1820	HC00121_s + HC00239_c + HC00763_s --> HC00121_c + HC00239_s + HC00763_c	Leucine(s) + Homoserine(c) + Na+(s) --> Leucine(c) + Homoserine(s) + Na+(c)	Utilized transport	0			PMID:14770309 PMID:14770310
r1821	HC00121_s + HC00334_c + HC00763_s --> HC00121_c + HC00334_s + HC00763_c	Leucine(s) + Isoleucine(c) + Na+(s) --> Leucine(c) + Isoleucine(s) + Na+(c)	Utilized transport	0			PMID:14770309 PMID:14770310
r1822	HC00145_s + HC00045_c + HC00763_s --> HC00145_c + HC00045_s + HC00763_c	Proline(s) + Glycine(c) + Na+(s) --> Proline(c) + Glycine(s) + Na+(c)	Utilized transport	0			PMID:14770309 PMID:14770310
r1823	HC00145_s + HC00048_c + HC00763_s --> HC00145_c + HC00048_s + HC00763_c	Proline(s) + Alanine(c) + Na+(s) --> Proline(c) + Alanine(s) + Na+(c)	Utilized transport	0			PMID:14770309 PMID:14770310
r1824	HC00145_s + HC00067_c + HC00763_s --> HC00145_c + HC00067_s + HC00763_c	Proline(s) + Glutamine(c) + Na+(s) --> Proline(c) + Glutamine(s) + Na+(c)	Utilized transport	0			PMID:14770309 PMID:14770310
r1825	HC00145_s + HC00068_c + HC00763_s --> HC00145_c + HC00068_s + HC00763_c	Proline(s) + Serine(c) + Na+(s) --> Proline(c) + Serine(s) + Na+(c)	Utilized transport	0			PMID:14770309 PMID:14770310
r1826	HC00145_s + HC00075_c + HC00763_s --> HC00145_c + HC00075_s + HC00763_c	Proline(s) + Methionine(c) + Na+(s) --> Proline(c) + Methionine(s) + Na+(c)	Utilized transport	0			PMID:14770309 PMID:14770310
r1827	HC00145_s + HC00080_c + HC00763_s --> HC00145_c + HC00080_s + HC00763_c	Proline(s) + Tryptophan(c) + Na+(s) --> Proline(c) + Tryptophan(s) + Na+(c)	Utilized transport	0			PMID:14770309 PMID:14770310
r1828	HC00145_s + HC00081_c + HC00763_s --> HC00145_c + HC00081_s + HC00763_c	Proline(s) + Phenylalanine(c) + Na+(s) --> Proline(c) + Phenylalanine(s) + Na+(c)	Utilized transport	0			PMID:14770309 PMID:14770310
r1829	HC00145_s + HC00085_c + HC00763_s --> HC00145_c + HC00085_s + HC00763_c	Proline(s) + Tyrosine(c) + Na+(s) --> Proline(c) + Tyrosine(s) + Na+(c)	Utilized transport	0			PMID:14770309 PMID:14770310
r1830	HC00145_s + HC00099_c + HC00763_s --> HC00145_c + HC00099_s + HC00763_c	Proline(s) + Cysteine(c) + Na+(s) --> Proline(c) + Cysteine(s) + Na+(c)	Utilized transport	0			PMID:14770309 PMID:14770310
r1831	HC00145_s + HC00121_c + HC00763_s --> HC00145_c + HC00121_s + HC00763_c	Proline(s) + Leucine(c) + Na+(s) --> Proline(c) + Leucine(s) + Na+(c)	Utilized transport	0			PMID:14770309 PMID:14770310
r1832	HC00145_s + HC00148_c + HC00763_s --> HC00145_c + HC00148_s + HC00763_c	Proline(s) + Asparagine(c) + Na+(s) --> Proline(c) + Asparagine(s) + Na+(c)	Utilized transport	0			PMID:14770309 PMID:14770310
r1833	HC00145_s + HC00174_c + HC00763_s --> HC00145_c + HC00174_s + HC00763_c	Proline(s) + Valine(c) + Na+(s) --> Proline(c) + Valine(s) + Na+(c)	Utilized transport	0			PMID:14770309 PMID:14770310
r1834	HC00145_s + HC00179_c + HC00763_s --> HC00145_c + HC00179_s + HC00763_c	Proline(s) + Threonine(c) + Na+(s) --> Proline(c) + Threonine(s) + Na+(c)	Utilized transport	0			PMID:14770309 PMID:14770310
r1835	HC00145_s + HC00239_c + HC00763_s --> HC00145_c + HC00239_s + HC00763_c	Proline(s) + Homoserine(c) + Na+(s) --> Proline(c) + Homoserine(s) + Na+(c)	Utilized transport	0			PMID:14770309 PMID:14770310
r1836	HC00145_s + HC00334_c + HC00763_s --> HC00145_c + HC00334_s + HC00763_c	Proline(s) + Isoleucine(c) + Na+(s) --> Proline(c) + Isoleucine(s) + Na+(c)	Utilized transport	0			PMID:14770309 PMID:14770310
r1837	HC00148_s + HC00045_c + HC00763_s --> HC00148_c + HC00045_s + HC00763_c	Asparagine(s) + Glycine(c) + Na+(s) --> Asparagine(c) + Glycine(s) + Na+(c)	Utilized transport	0			PMID:14770309 PMID:14770310
r1838	HC00148_s + HC00048_c + HC00763_s --> HC00148_c + HC00048_s + HC00763_c	Asparagine(s) + Alanine(c) + Na+(s) --> Asparagine(c) + Alanine(s) + Na+(c)	Utilized transport	0		ASNALANaEx	PMID:14770309 PMID:14770310
r1839	HC00148_s + HC00067_c + HC00763_s --> HC00148_c + HC00067_s + HC00763_c	Asparagine(s) + Glutamine(c) + Na+(s) --> Asparagine(c) + Glutamine(s) + Na+(c)	Utilized transport	0		ASNGLNNaEx	PMID:14770309 PMID:14770310
r1840	HC00148_s + HC00068_c + HC00763_s --> HC00148_c + HC00068_s + HC00763_c	Asparagine(s) + Serine(c) + Na+(s) --> Asparagine(c) + Serine(s) + Na+(c)	Utilized transport	0		ASNSERNaEx	PMID:14770309 PMID:14770310
r1841	HC00148_s + HC00075_c + HC00763_s --> HC00148_c + HC00075_s + HC00763_c	Asparagine(s) + Methionine(c) + Na+(s) --> Asparagine(c) + Methionine(s) + Na+(c)	Utilized transport	0			PMID:14770309 PMID:14770310
r1842	HC00148_s + HC00080_c + HC00763_s --> HC00148_c + HC00080_s + HC00763_c	Asparagine(s) + Tryptophan(c) + Na+(s) --> Asparagine(c) + Tryptophan(s) + Na+(c)	Utilized transport	0			PMID:14770309 PMID:14770310
r1843	HC00148_s + HC00081_c + HC00763_s --> HC00148_c + HC00081_s + HC00763_c	Asparagine(s) + Phenylalanine(c) + Na+(s) --> Asparagine(c) + Phenylalanine(s) + Na+(c)	Utilized transport	0			PMID:14770309 PMID:14770310
r1844	HC00148_s + HC00085_c + HC00763_s --> HC00148_c + HC00085_s + HC00763_c	Asparagine(s) + Tyrosine(c) + Na+(s) --> Asparagine(c) + Tyrosine(s) + Na+(c)	Utilized transport	0			PMID:14770309 PMID:14770310
r1845	HC00148_s + HC00099_c + HC00763_s --> HC00148_c + HC00099_s + HC00763_c	Asparagine(s) + Cysteine(c) + Na+(s) --> Asparagine(c) + Cysteine(s) + Na+(c)	Utilized transport	0		ASNCYSNaEx	PMID:14770309 PMID:14770310
r1846	HC00148_s + HC00121_c + HC00763_s --> HC00148_c + HC00121_s + HC00763_c	Asparagine(s) + Leucine(c) + Na+(s) --> Asparagine(c) + Leucine(s) + Na+(c)	Utilized transport	0			PMID:14770309 PMID:14770310
r1847	HC00148_s + HC00145_c + HC00763_s --> HC00148_c + HC00145_s + HC00763_c	Asparagine(s) + Proline(c) + Na+(s) --> Asparagine(c) + Proline(s) + Na+(c)	Utilized transport	0			PMID:14770309 PMID:14770310
r1848	HC00148_s + HC00174_c + HC00763_s --> HC00148_c + HC00174_s + HC00763_c	Asparagine(s) + Valine(c) + Na+(s) --> Asparagine(c) + Valine(s) + Na+(c)	Utilized transport	0			PMID:14770309 PMID:14770310
r1849	HC00148_s + HC00179_c + HC00763_s --> HC00148_c + HC00179_s + HC00763_c	Asparagine(s) + Threonine(c) + Na+(s) --> Asparagine(c) + Threonine(s) + Na+(c)	Utilized transport	0		ASNTHRNaEx	PMID:14770309 PMID:14770310
r1850	HC00148_s + HC00239_c + HC00763_s --> HC00148_c + HC00239_s + HC00763_c	Asparagine(s) + Homoserine(c) + Na+(s) --> Asparagine(c) + Homoserine(s) + Na+(c)	Utilized transport	0			PMID:14770309 PMID:14770310
r1851	HC00148_s + HC00334_c + HC00763_s --> HC00148_c + HC00334_s + HC00763_c	Asparagine(s) + Isoleucine(c) + Na+(s) --> Asparagine(c) + Isoleucine(s) + Na+(c)	Utilized transport	0			PMID:14770309 PMID:14770310
r1852	HC00174_s + HC00045_c + HC00763_s --> HC00174_c + HC00045_s + HC00763_c	Valine(s) + Glycine(c) + Na+(s) --> Valine(c) + Glycine(s) + Na+(c)	Utilized transport	0			PMID:14770309 PMID:14770310
r1853	HC00174_s + HC00048_c + HC00763_s --> HC00174_c + HC00048_s + HC00763_c	Valine(s) + Alanine(c) + Na+(s) --> Valine(c) + Alanine(s) + Na+(c)	Utilized transport	0			PMID:14770309 PMID:14770310
r1854	HC00174_s + HC00067_c + HC00763_s --> HC00174_c + HC00067_s + HC00763_c	Valine(s) + Glutamine(c) + Na+(s) --> Valine(c) + Glutamine(s) + Na+(c)	Utilized transport	0			PMID:14770309 PMID:14770310
r1855	HC00174_s + HC00068_c + HC00763_s --> HC00174_c + HC00068_s + HC00763_c	Valine(s) + Serine(c) + Na+(s) --> Valine(c) + Serine(s) + Na+(c)	Utilized transport	0			PMID:14770309 PMID:14770310
r1856	HC00174_s + HC00075_c + HC00763_s --> HC00174_c + HC00075_s + HC00763_c	Valine(s) + Methionine(c) + Na+(s) --> Valine(c) + Methionine(s) + Na+(c)	Utilized transport	0			PMID:14770309 PMID:14770310
r1857	HC00174_s + HC00080_c + HC00763_s --> HC00174_c + HC00080_s + HC00763_c	Valine(s) + Tryptophan(c) + Na+(s) --> Valine(c) + Tryptophan(s) + Na+(c)	Utilized transport	0			PMID:14770309 PMID:14770310
r1858	HC00174_s + HC00081_c + HC00763_s --> HC00174_c + HC00081_s + HC00763_c	Valine(s) + Phenylalanine(c) + Na+(s) --> Valine(c) + Phenylalanine(s) + Na+(c)	Utilized transport	0			PMID:14770309 PMID:14770310
r1859	HC00174_s + HC00085_c + HC00763_s --> HC00174_c + HC00085_s + HC00763_c	Valine(s) + Tyrosine(c) + Na+(s) --> Valine(c) + Tyrosine(s) + Na+(c)	Utilized transport	0			PMID:14770309 PMID:14770310
r1860	HC00174_s + HC00099_c + HC00763_s --> HC00174_c + HC00099_s + HC00763_c	Valine(s) + Cysteine(c) + Na+(s) --> Valine(c) + Cysteine(s) + Na+(c)	Utilized transport	0			PMID:14770309 PMID:14770310
r1861	HC00174_s + HC00121_c + HC00763_s --> HC00174_c + HC00121_s + HC00763_c	Valine(s) + Leucine(c) + Na+(s) --> Valine(c) + Leucine(s) + Na+(c)	Utilized transport	0			PMID:14770309 PMID:14770310
r1862	HC00174_s + HC00145_c + HC00763_s --> HC00174_c + HC00145_s + HC00763_c	Valine(s) + Proline(c) + Na+(s) --> Valine(c) + Proline(s) + Na+(c)	Utilized transport	0			PMID:14770309 PMID:14770310
r1863	HC00174_s + HC00148_c + HC00763_s --> HC00174_c + HC00148_s + HC00763_c	Valine(s) + Asparagine(c) + Na+(s) --> Valine(c) + Asparagine(s) + Na+(c)	Utilized transport	0			PMID:14770309 PMID:14770310
r1864	HC00174_s + HC00179_c + HC00763_s --> HC00174_c + HC00179_s + HC00763_c	Valine(s) + Threonine(c) + Na+(s) --> Valine(c) + Threonine(s) + Na+(c)	Utilized transport	0			PMID:14770309 PMID:14770310
r1865	HC00174_s + HC00239_c + HC00763_s --> HC00174_c + HC00239_s + HC00763_c	Valine(s) + Homoserine(c) + Na+(s) --> Valine(c) + Homoserine(s) + Na+(c)	Utilized transport	0			PMID:14770309 PMID:14770310
r1866	HC00174_s + HC00334_c + HC00763_s --> HC00174_c + HC00334_s + HC00763_c	Valine(s) + Isoleucine(c) + Na+(s) --> Valine(c) + Isoleucine(s) + Na+(c)	Utilized transport	0			PMID:14770309 PMID:14770310
r1867	HC00179_s + HC00045_c + HC00763_s --> HC00179_c + HC00045_s + HC00763_c	Threonine(s) + Glycine(c) + Na+(s) --> Threonine(c) + Glycine(s) + Na+(c)	Utilized transport	0			PMID:14770309 PMID:14770310
r1868	HC00179_s + HC00048_c + HC00763_s --> HC00179_c + HC00048_s + HC00763_c	Threonine(s) + Alanine(c) + Na+(s) --> Threonine(c) + Alanine(s) + Na+(c)	Utilized transport	0		THRALANaEx	PMID:14770309 PMID:14770310
r1869	HC00179_s + HC00067_c + HC00763_s --> HC00179_c + HC00067_s + HC00763_c	Threonine(s) + Glutamine(c) + Na+(s) --> Threonine(c) + Glutamine(s) + Na+(c)	Utilized transport	0		THRGLNNaEx	PMID:14770309 PMID:14770310
r1870	HC00179_s + HC00068_c + HC00763_s --> HC00179_c + HC00068_s + HC00763_c	Threonine(s) + Serine(c) + Na+(s) --> Threonine(c) + Serine(s) + Na+(c)	Utilized transport	0		THRSERNaEx	PMID:14770309 PMID:14770310
r1871	HC00179_s + HC00075_c + HC00763_s --> HC00179_c + HC00075_s + HC00763_c	Threonine(s) + Methionine(c) + Na+(s) --> Threonine(c) + Methionine(s) + Na+(c)	Utilized transport	0			PMID:14770309 PMID:14770310
r1872	HC00179_s + HC00080_c + HC00763_s --> HC00179_c + HC00080_s + HC00763_c	Threonine(s) + Tryptophan(c) + Na+(s) --> Threonine(c) + Tryptophan(s) + Na+(c)	Utilized transport	0			PMID:14770309 PMID:14770310
r1873	HC00179_s + HC00081_c + HC00763_s --> HC00179_c + HC00081_s + HC00763_c	Threonine(s) + Phenylalanine(c) + Na+(s) --> Threonine(c) + Phenylalanine(s) + Na+(c)	Utilized transport	0			PMID:14770309 PMID:14770310
r1874	HC00179_s + HC00085_c + HC00763_s --> HC00179_c + HC00085_s + HC00763_c	Threonine(s) + Tyrosine(c) + Na+(s) --> Threonine(c) + Tyrosine(s) + Na+(c)	Utilized transport	0			PMID:14770309 PMID:14770310
r1875	HC00179_s + HC00099_c + HC00763_s --> HC00179_c + HC00099_s + HC00763_c	Threonine(s) + Cysteine(c) + Na+(s) --> Threonine(c) + Cysteine(s) + Na+(c)	Utilized transport	0		THRCYSNaEx	PMID:14770309 PMID:14770310
r1876	HC00179_s + HC00121_c + HC00763_s --> HC00179_c + HC00121_s + HC00763_c	Threonine(s) + Leucine(c) + Na+(s) --> Threonine(c) + Leucine(s) + Na+(c)	Utilized transport	0			PMID:14770309 PMID:14770310
r1877	HC00179_s + HC00145_c + HC00763_s --> HC00179_c + HC00145_s + HC00763_c	Threonine(s) + Proline(c) + Na+(s) --> Threonine(c) + Proline(s) + Na+(c)	Utilized transport	0			PMID:14770309 PMID:14770310
r1878	HC00179_s + HC00148_c + HC00763_s --> HC00179_c + HC00148_s + HC00763_c	Threonine(s) + Asparagine(c) + Na+(s) --> Threonine(c) + Asparagine(s) + Na+(c)	Utilized transport	0		THRASNNaEx	PMID:14770309 PMID:14770310
r1879	HC00179_s + HC00174_c + HC00763_s --> HC00179_c + HC00174_s + HC00763_c	Threonine(s) + Valine(c) + Na+(s) --> Threonine(c) + Valine(s) + Na+(c)	Utilized transport	0			PMID:14770309 PMID:14770310
r1880	HC00179_s + HC00239_c + HC00763_s --> HC00179_c + HC00239_s + HC00763_c	Threonine(s) + Homoserine(c) + Na+(s) --> Threonine(c) + Homoserine(s) + Na+(c)	Utilized transport	0			PMID:14770309 PMID:14770310
r1881	HC00179_s + HC00334_c + HC00763_s --> HC00179_c + HC00334_s + HC00763_c	Threonine(s) + Isoleucine(c) + Na+(s) --> Threonine(c) + Isoleucine(s) + Na+(c)	Utilized transport	0			PMID:14770309 PMID:14770310
r1882	HC00239_s + HC00045_c + HC00763_s --> HC00239_c + HC00045_s + HC00763_c	Homoserine(s) + Glycine(c) + Na+(s) --> Homoserine(c) + Glycine(s) + Na+(c)	Utilized transport	0			PMID:14770309 PMID:14770310
r1883	HC00239_s + HC00048_c + HC00763_s --> HC00239_c + HC00048_s + HC00763_c	Homoserine(s) + Alanine(c) + Na+(s) --> Homoserine(c) + Alanine(s) + Na+(c)	Utilized transport	0			PMID:14770309 PMID:14770310
r1884	HC00239_s + HC00067_c + HC00763_s --> HC00239_c + HC00067_s + HC00763_c	Homoserine(s) + Glutamine(c) + Na+(s) --> Homoserine(c) + Glutamine(s) + Na+(c)	Utilized transport	0			PMID:14770309 PMID:14770310
r1885	HC00239_s + HC00068_c + HC00763_s --> HC00239_c + HC00068_s + HC00763_c	Homoserine(s) + Serine(c) + Na+(s) --> Homoserine(c) + Serine(s) + Na+(c)	Utilized transport	0			PMID:14770309 PMID:14770310
r1886	HC00239_s + HC00075_c + HC00763_s --> HC00239_c + HC00075_s + HC00763_c	Homoserine(s) + Methionine(c) + Na+(s) --> Homoserine(c) + Methionine(s) + Na+(c)	Utilized transport	0			PMID:14770309 PMID:14770310
r1887	HC00239_s + HC00080_c + HC00763_s --> HC00239_c + HC00080_s + HC00763_c	Homoserine(s) + Tryptophan(c) + Na+(s) --> Homoserine(c) + Tryptophan(s) + Na+(c)	Utilized transport	0			PMID:14770309 PMID:14770310
r1888	HC00239_s + HC00081_c + HC00763_s --> HC00239_c + HC00081_s + HC00763_c	Homoserine(s) + Phenylalanine(c) + Na+(s) --> Homoserine(c) + Phenylalanine(s) + Na+(c)	Utilized transport	0			PMID:14770309 PMID:14770310
r1889	HC00239_s + HC00085_c + HC00763_s --> HC00239_c + HC00085_s + HC00763_c	Homoserine(s) + Tyrosine(c) + Na+(s) --> Homoserine(c) + Tyrosine(s) + Na+(c)	Utilized transport	0			PMID:14770309 PMID:14770310
r1890	HC00239_s + HC00099_c + HC00763_s --> HC00239_c + HC00099_s + HC00763_c	Homoserine(s) + Cysteine(c) + Na+(s) --> Homoserine(c) + Cysteine(s) + Na+(c)	Utilized transport	0			PMID:14770309 PMID:14770310
r1891	HC00239_s + HC00121_c + HC00763_s --> HC00239_c + HC00121_s + HC00763_c	Homoserine(s) + Leucine(c) + Na+(s) --> Homoserine(c) + Leucine(s) + Na+(c)	Utilized transport	0			PMID:14770309 PMID:14770310
r1892	HC00239_s + HC00145_c + HC00763_s --> HC00239_c + HC00145_s + HC00763_c	Homoserine(s) + Proline(c) + Na+(s) --> Homoserine(c) + Proline(s) + Na+(c)	Utilized transport	0			PMID:14770309 PMID:14770310
r1893	HC00239_s + HC00148_c + HC00763_s --> HC00239_c + HC00148_s + HC00763_c	Homoserine(s) + Asparagine(c) + Na+(s) --> Homoserine(c) + Asparagine(s) + Na+(c)	Utilized transport	0			PMID:14770309 PMID:14770310
r1894	HC00239_s + HC00174_c + HC00763_s --> HC00239_c + HC00174_s + HC00763_c	Homoserine(s) + Valine(c) + Na+(s) --> Homoserine(c) + Valine(s) + Na+(c)	Utilized transport	0			PMID:14770309 PMID:14770310
r1895	HC00239_s + HC00179_c + HC00763_s --> HC00239_c + HC00179_s + HC00763_c	Homoserine(s) + Threonine(c) + Na+(s) --> Homoserine(c) + Threonine(s) + Na+(c)	Utilized transport	0			PMID:14770309 PMID:14770310
r1896	HC00239_s + HC00334_c + HC00763_s --> HC00239_c + HC00334_s + HC00763_c	Homoserine(s) + Isoleucine(c) + Na+(s) --> Homoserine(c) + Isoleucine(s) + Na+(c)	Utilized transport	0			PMID:14770309 PMID:14770310
r1897	HC00334_s + HC00045_c + HC00763_s --> HC00334_c + HC00045_s + HC00763_c	Isoleucine(s) + Glycine(c) + Na+(s) --> Isoleucine(c) + Glycine(s) + Na+(c)	Utilized transport	0			PMID:14770309 PMID:14770310
r1898	HC00334_s + HC00048_c + HC00763_s --> HC00334_c + HC00048_s + HC00763_c	Isoleucine(s) + Alanine(c) + Na+(s) --> Isoleucine(c) + Alanine(s) + Na+(c)	Utilized transport	0			PMID:14770309 PMID:14770310
r1899	HC00334_s + HC00067_c + HC00763_s --> HC00334_c + HC00067_s + HC00763_c	Isoleucine(s) + Glutamine(c) + Na+(s) --> Isoleucine(c) + Glutamine(s) + Na+(c)	Utilized transport	0			PMID:14770309 PMID:14770310
r1900	HC00334_s + HC00068_c + HC00763_s --> HC00334_c + HC00068_s + HC00763_c	Isoleucine(s) + Serine(c) + Na+(s) --> Isoleucine(c) + Serine(s) + Na+(c)	Utilized transport	0			PMID:14770309 PMID:14770310
r1901	HC00334_s + HC00075_c + HC00763_s --> HC00334_c + HC00075_s + HC00763_c	Isoleucine(s) + Methionine(c) + Na+(s) --> Isoleucine(c) + Methionine(s) + Na+(c)	Utilized transport	0			PMID:14770309 PMID:14770310
r1902	HC00334_s + HC00080_c + HC00763_s --> HC00334_c + HC00080_s + HC00763_c	Isoleucine(s) + Tryptophan(c) + Na+(s) --> Isoleucine(c) + Tryptophan(s) + Na+(c)	Utilized transport	0			PMID:14770309 PMID:14770310
r1903	HC00334_s + HC00081_c + HC00763_s --> HC00334_c + HC00081_s + HC00763_c	Isoleucine(s) + Phenylalanine(c) + Na+(s) --> Isoleucine(c) + Phenylalanine(s) + Na+(c)	Utilized transport	0			PMID:14770309 PMID:14770310
r1904	HC00334_s + HC00085_c + HC00763_s --> HC00334_c + HC00085_s + HC00763_c	Isoleucine(s) + Tyrosine(c) + Na+(s) --> Isoleucine(c) + Tyrosine(s) + Na+(c)	Utilized transport	0			PMID:14770309 PMID:14770310
r1905	HC00334_s + HC00099_c + HC00763_s --> HC00334_c + HC00099_s + HC00763_c	Isoleucine(s) + Cysteine(c) + Na+(s) --> Isoleucine(c) + Cysteine(s) + Na+(c)	Utilized transport	0			PMID:14770309 PMID:14770310
r1906	HC00334_s + HC00121_c + HC00763_s --> HC00334_c + HC00121_s + HC00763_c	Isoleucine(s) + Leucine(c) + Na+(s) --> Isoleucine(c) + Leucine(s) + Na+(c)	Utilized transport	0			PMID:14770309 PMID:14770310
r1907	HC00334_s + HC00145_c + HC00763_s --> HC00334_c + HC00145_s + HC00763_c	Isoleucine(s) + Proline(c) + Na+(s) --> Isoleucine(c) + Proline(s) + Na+(c)	Utilized transport	0			PMID:14770309 PMID:14770310
r1908	HC00334_s + HC00148_c + HC00763_s --> HC00334_c + HC00148_s + HC00763_c	Isoleucine(s) + Asparagine(c) + Na+(s) --> Isoleucine(c) + Asparagine(s) + Na+(c)	Utilized transport	0			PMID:14770309 PMID:14770310
r1909	HC00334_s + HC00174_c + HC00763_s --> HC00334_c + HC00174_s + HC00763_c	Isoleucine(s) + Valine(c) + Na+(s) --> Isoleucine(c) + Valine(s) + Na+(c)	Utilized transport	0			PMID:14770309 PMID:14770310
r1910	HC00334_s + HC00179_c + HC00763_s --> HC00334_c + HC00179_s + HC00763_c	Isoleucine(s) + Threonine(c) + Na+(s) --> Isoleucine(c) + Threonine(s) + Na+(c)	Utilized transport	0			PMID:14770309 PMID:14770310
r1911	HC00334_s + HC00239_c + HC00763_s --> HC00334_c + HC00239_s + HC00763_c	Isoleucine(s) + Homoserine(c) + Na+(s) --> Isoleucine(c) + Homoserine(s) + Na+(c)	Utilized transport	0			PMID:14770309 PMID:14770310
r1912	HC00045_s + HC00763_s + HC00053_c --> HC00045_c + HC00763_c + HC00053_s	Glycine(s) + Na+(s) + Lysine(c) --> Glycine(c) + Na+(c) + Lysine(s)	Utilized transport	0			PMID:14770309 PMID:14770310
r1913	HC00045_s + HC00763_s + HC00065_c --> HC00045_c + HC00763_c + HC00065_s	Glycine(s) + Na+(s) + Arginine(c) --> Glycine(c) + Na+(c) + Arginine(s)	Utilized transport	0			PMID:14770309 PMID:14770310
r1914	HC00045_s + HC00763_s + HC00079_c --> HC00045_c + HC00763_c + HC00079_s	Glycine(s) + Na+(s) + Ornithine(c) --> Glycine(c) + Na+(c) + Ornithine(s)	Utilized transport	0			PMID:14770309 PMID:14770310
r1915	HC00045_s + HC00763_s + HC00133_c --> HC00045_c + HC00763_c + HC00133_s	Glycine(s) + Na+(s) + Histidine(c) --> Glycine(c) + Na+(c) + Histidine(s)	Utilized transport	0			PMID:14770309 PMID:14770310
r1916	HC00045_s + HC00763_s + HC00277_c --> HC00045_c + HC00763_c + HC00277_s	Glycine(s) + Na+(s) + Citrulline(c) --> Glycine(c) + Na+(c) + Citrulline(s)	Utilized transport	0			PMID:14770309 PMID:14770310
r1917	HC00048_s + HC00763_s + HC00053_c --> HC00048_c + HC00763_c + HC00053_s	Alanine(s) + Na+(s) + Lysine(c) --> Alanine(c) + Na+(c) + Lysine(s)	Utilized transport	0			PMID:14770309 PMID:14770310
r1918	HC00048_s + HC00763_s + HC00065_c --> HC00048_c + HC00763_c + HC00065_s	Alanine(s) + Na+(s) + Arginine(c) --> Alanine(c) + Na+(c) + Arginine(s)	Utilized transport	0			PMID:14770309 PMID:14770310
r1919	HC00048_s + HC00763_s + HC00079_c --> HC00048_c + HC00763_c + HC00079_s	Alanine(s) + Na+(s) + Ornithine(c) --> Alanine(c) + Na+(c) + Ornithine(s)	Utilized transport	0			PMID:14770309 PMID:14770310
r1920	HC00048_s + HC00763_s + HC00133_c --> HC00048_c + HC00763_c + HC00133_s	Alanine(s) + Na+(s) + Histidine(c) --> Alanine(c) + Na+(c) + Histidine(s)	Utilized transport	0			PMID:14770309 PMID:14770310
r1921	HC00048_s + HC00763_s + HC00277_c --> HC00048_c + HC00763_c + HC00277_s	Alanine(s) + Na+(s) + Citrulline(c) --> Alanine(c) + Na+(c) + Citrulline(s)	Utilized transport	0			PMID:14770309 PMID:14770310
r1922	HC00067_s + HC00763_s + HC00053_c --> HC00067_c + HC00763_c + HC00053_s	Glutamine(s) + Na+(s) + Lysine(c) --> Glutamine(c) + Na+(c) + Lysine(s)	Utilized transport	0			PMID:14770309 PMID:14770310
r1923	HC00067_s + HC00763_s + HC00065_c --> HC00067_c + HC00763_c + HC00065_s	Glutamine(s) + Na+(s) + Arginine(c) --> Glutamine(c) + Na+(c) + Arginine(s)	Utilized transport	0			PMID:14770309 PMID:14770310
r1924	HC00067_s + HC00763_s + HC00079_c --> HC00067_c + HC00763_c + HC00079_s	Glutamine(s) + Na+(s) + Ornithine(c) --> Glutamine(c) + Na+(c) + Ornithine(s)	Utilized transport	0			PMID:14770309 PMID:14770310
r1925	HC00067_s + HC00763_s + HC00133_c --> HC00067_c + HC00763_c + HC00133_s	Glutamine(s) + Na+(s) + Histidine(c) --> Glutamine(c) + Na+(c) + Histidine(s)	Utilized transport	0			PMID:14770309 PMID:14770310
r1926	HC00067_s + HC00763_s + HC00277_c --> HC00067_c + HC00763_c + HC00277_s	Glutamine(s) + Na+(s) + Citrulline(c) --> Glutamine(c) + Na+(c) + Citrulline(s)	Utilized transport	0			PMID:14770309 PMID:14770310
r1927	HC00068_s + HC00763_s + HC00053_c --> HC00068_c + HC00763_c + HC00053_s	Serine(s) + Na+(s) + Lysine(c) --> Serine(c) + Na+(c) + Lysine(s)	Utilized transport	0		SERLYSNaex	PMID:14770309 PMID:14770310
r1928	HC00068_s + HC00763_s + HC00065_c --> HC00068_c + HC00763_c + HC00065_s	Serine(s) + Na+(s) + Arginine(c) --> Serine(c) + Na+(c) + Arginine(s)	Utilized transport	0			PMID:14770309 PMID:14770310
r1929	HC00068_s + HC00763_s + HC00079_c --> HC00068_c + HC00763_c + HC00079_s	Serine(s) + Na+(s) + Ornithine(c) --> Serine(c) + Na+(c) + Ornithine(s)	Utilized transport	0			PMID:14770309 PMID:14770310
r1930	HC00068_s + HC00763_s + HC00133_c --> HC00068_c + HC00763_c + HC00133_s	Serine(s) + Na+(s) + Histidine(c) --> Serine(c) + Na+(c) + Histidine(s)	Utilized transport	0			PMID:14770309 PMID:14770310
r1931	HC00068_s + HC00763_s + HC00277_c --> HC00068_c + HC00763_c + HC00277_s	Serine(s) + Na+(s) + Citrulline(c) --> Serine(c) + Na+(c) + Citrulline(s)	Utilized transport	0			PMID:14770309 PMID:14770310
r1932	HC00075_s + HC00763_s + HC00053_c --> HC00075_c + HC00763_c + HC00053_s	Methionine(s) + Na+(s) + Lysine(c) --> Methionine(c) + Na+(c) + Lysine(s)	Utilized transport	0			PMID:14770309 PMID:14770310
r1933	HC00075_s + HC00763_s + HC00065_c --> HC00075_c + HC00763_c + HC00065_s	Methionine(s) + Na+(s) + Arginine(c) --> Methionine(c) + Na+(c) + Arginine(s)	Utilized transport	0			PMID:14770309 PMID:14770310
r1934	HC00075_s + HC00763_s + HC00079_c --> HC00075_c + HC00763_c + HC00079_s	Methionine(s) + Na+(s) + Ornithine(c) --> Methionine(c) + Na+(c) + Ornithine(s)	Utilized transport	0			PMID:14770309 PMID:14770310
r1935	HC00075_s + HC00763_s + HC00133_c --> HC00075_c + HC00763_c + HC00133_s	Methionine(s) + Na+(s) + Histidine(c) --> Methionine(c) + Na+(c) + Histidine(s)	Utilized transport	0			PMID:14770309 PMID:14770310
r1936	HC00075_s + HC00763_s + HC00277_c --> HC00075_c + HC00763_c + HC00277_s	Methionine(s) + Na+(s) + Citrulline(c) --> Methionine(c) + Na+(c) + Citrulline(s)	Utilized transport	0			PMID:14770309 PMID:14770310
r1937	HC00080_s + HC00763_s + HC00053_c --> HC00080_c + HC00763_c + HC00053_s	Tryptophan(s) + Na+(s) + Lysine(c) --> Tryptophan(c) + Na+(c) + Lysine(s)	Utilized transport	0			PMID:14770309 PMID:14770310
r1938	HC00080_s + HC00763_s + HC00065_c --> HC00080_c + HC00763_c + HC00065_s	Tryptophan(s) + Na+(s) + Arginine(c) --> Tryptophan(c) + Na+(c) + Arginine(s)	Utilized transport	0			PMID:14770309 PMID:14770310
r1939	HC00080_s + HC00763_s + HC00079_c --> HC00080_c + HC00763_c + HC00079_s	Tryptophan(s) + Na+(s) + Ornithine(c) --> Tryptophan(c) + Na+(c) + Ornithine(s)	Utilized transport	0			PMID:14770309 PMID:14770310
r1940	HC00080_s + HC00763_s + HC00133_c --> HC00080_c + HC00763_c + HC00133_s	Tryptophan(s) + Na+(s) + Histidine(c) --> Tryptophan(c) + Na+(c) + Histidine(s)	Utilized transport	0			PMID:14770309 PMID:14770310
r1941	HC00080_s + HC00763_s + HC00277_c --> HC00080_c + HC00763_c + HC00277_s	Tryptophan(s) + Na+(s) + Citrulline(c) --> Tryptophan(c) + Na+(c) + Citrulline(s)	Utilized transport	0			PMID:14770309 PMID:14770310
r1942	HC00081_s + HC00763_s + HC00053_c --> HC00081_c + HC00763_c + HC00053_s	Phenylalanine(s) + Na+(s) + Lysine(c) --> Phenylalanine(c) + Na+(c) + Lysine(s)	Utilized transport	0			PMID:14770309 PMID:14770310
r1943	HC00081_s + HC00763_s + HC00065_c --> HC00081_c + HC00763_c + HC00065_s	Phenylalanine(s) + Na+(s) + Arginine(c) --> Phenylalanine(c) + Na+(c) + Arginine(s)	Utilized transport	0			PMID:14770309 PMID:14770310
r1944	HC00081_s + HC00763_s + HC00079_c --> HC00081_c + HC00763_c + HC00079_s	Phenylalanine(s) + Na+(s) + Ornithine(c) --> Phenylalanine(c) + Na+(c) + Ornithine(s)	Utilized transport	0			PMID:14770309 PMID:14770310
r1945	HC00081_s + HC00763_s + HC00133_c --> HC00081_c + HC00763_c + HC00133_s	Phenylalanine(s) + Na+(s) + Histidine(c) --> Phenylalanine(c) + Na+(c) + Histidine(s)	Utilized transport	0			PMID:14770309 PMID:14770310
r1946	HC00081_s + HC00763_s + HC00277_c --> HC00081_c + HC00763_c + HC00277_s	Phenylalanine(s) + Na+(s) + Citrulline(c) --> Phenylalanine(c) + Na+(c) + Citrulline(s)	Utilized transport	0			PMID:14770309 PMID:14770310
r1947	HC00085_s + HC00763_s + HC00053_c --> HC00085_c + HC00763_c + HC00053_s	Tyrosine(s) + Na+(s) + Lysine(c) --> Tyrosine(c) + Na+(c) + Lysine(s)	Utilized transport	0			PMID:14770309 PMID:14770310
r1948	HC00085_s + HC00763_s + HC00065_c --> HC00085_c + HC00763_c + HC00065_s	Tyrosine(s) + Na+(s) + Arginine(c) --> Tyrosine(c) + Na+(c) + Arginine(s)	Utilized transport	0			PMID:14770309 PMID:14770310
r1949	HC00085_s + HC00763_s + HC00079_c --> HC00085_c + HC00763_c + HC00079_s	Tyrosine(s) + Na+(s) + Ornithine(c) --> Tyrosine(c) + Na+(c) + Ornithine(s)	Utilized transport	0			PMID:14770309 PMID:14770310
r1950	HC00085_s + HC00763_s + HC00133_c --> HC00085_c + HC00763_c + HC00133_s	Tyrosine(s) + Na+(s) + Histidine(c) --> Tyrosine(c) + Na+(c) + Histidine(s)	Utilized transport	0			PMID:14770309 PMID:14770310
r1951	HC00085_s + HC00763_s + HC00277_c --> HC00085_c + HC00763_c + HC00277_s	Tyrosine(s) + Na+(s) + Citrulline(c) --> Tyrosine(c) + Na+(c) + Citrulline(s)	Utilized transport	0			PMID:14770309 PMID:14770310
r1952	HC00099_s + HC00763_s + HC00053_c --> HC00099_c + HC00763_c + HC00053_s	Cysteine(s) + Na+(s) + Lysine(c) --> Cysteine(c) + Na+(c) + Lysine(s)	Utilized transport	0			PMID:14770309 PMID:14770310
r1953	HC00099_s + HC00763_s + HC00065_c --> HC00099_c + HC00763_c + HC00065_s	Cysteine(s) + Na+(s) + Arginine(c) --> Cysteine(c) + Na+(c) + Arginine(s)	Utilized transport	0			PMID:14770309 PMID:14770310
r1954	HC00099_s + HC00763_s + HC00079_c --> HC00099_c + HC00763_c + HC00079_s	Cysteine(s) + Na+(s) + Ornithine(c) --> Cysteine(c) + Na+(c) + Ornithine(s)	Utilized transport	0			PMID:14770309 PMID:14770310
r1955	HC00099_s + HC00763_s + HC00133_c --> HC00099_c + HC00763_c + HC00133_s	Cysteine(s) + Na+(s) + Histidine(c) --> Cysteine(c) + Na+(c) + Histidine(s)	Utilized transport	0			PMID:14770309 PMID:14770310
r1956	HC00099_s + HC00763_s + HC00277_c --> HC00099_c + HC00763_c + HC00277_s	Cysteine(s) + Na+(s) + Citrulline(c) --> Cysteine(c) + Na+(c) + Citrulline(s)	Utilized transport	0			PMID:14770309 PMID:14770310
r1957	HC00121_s + HC00763_s + HC00053_c --> HC00121_c + HC00763_c + HC00053_s	Leucine(s) + Na+(s) + Lysine(c) --> Leucine(c) + Na+(c) + Lysine(s)	Utilized transport	0			PMID:14770309 PMID:14770310
r1958	HC00121_s + HC00763_s + HC00065_c --> HC00121_c + HC00763_c + HC00065_s	Leucine(s) + Na+(s) + Arginine(c) --> Leucine(c) + Na+(c) + Arginine(s)	Utilized transport	0			PMID:14770309 PMID:14770310
r1959	HC00121_s + HC00763_s + HC00079_c --> HC00121_c + HC00763_c + HC00079_s	Leucine(s) + Na+(s) + Ornithine(c) --> Leucine(c) + Na+(c) + Ornithine(s)	Utilized transport	0			PMID:14770309 PMID:14770310
r1960	HC00121_s + HC00763_s + HC00133_c --> HC00121_c + HC00763_c + HC00133_s	Leucine(s) + Na+(s) + Histidine(c) --> Leucine(c) + Na+(c) + Histidine(s)	Utilized transport	0			PMID:14770309 PMID:14770310
r1961	HC00121_s + HC00763_s + HC00277_c --> HC00121_c + HC00763_c + HC00277_s	Leucine(s) + Na+(s) + Citrulline(c) --> Leucine(c) + Na+(c) + Citrulline(s)	Utilized transport	0			PMID:14770309 PMID:14770310
r1962	HC00145_s + HC00763_s + HC00053_c --> HC00145_c + HC00763_c + HC00053_s	Proline(s) + Na+(s) + Lysine(c) --> Proline(c) + Na+(c) + Lysine(s)	Utilized transport	0			PMID:14770309 PMID:14770310
r1963	HC00145_s + HC00763_s + HC00065_c --> HC00145_c + HC00763_c + HC00065_s	Proline(s) + Na+(s) + Arginine(c) --> Proline(c) + Na+(c) + Arginine(s)	Utilized transport	0			PMID:14770309 PMID:14770310
r1964	HC00145_s + HC00763_s + HC00079_c --> HC00145_c + HC00763_c + HC00079_s	Proline(s) + Na+(s) + Ornithine(c) --> Proline(c) + Na+(c) + Ornithine(s)	Utilized transport	0			PMID:14770309 PMID:14770310
r1965	HC00145_s + HC00763_s + HC00133_c --> HC00145_c + HC00763_c + HC00133_s	Proline(s) + Na+(s) + Histidine(c) --> Proline(c) + Na+(c) + Histidine(s)	Utilized transport	0			PMID:14770309 PMID:14770310
r1966	HC00145_s + HC00763_s + HC00277_c --> HC00145_c + HC00763_c + HC00277_s	Proline(s) + Na+(s) + Citrulline(c) --> Proline(c) + Na+(c) + Citrulline(s)	Utilized transport	0			PMID:14770309 PMID:14770310
r1967	HC00148_s + HC00763_s + HC00053_c --> HC00148_c + HC00763_c + HC00053_s	Asparagine(s) + Na+(s) + Lysine(c) --> Asparagine(c) + Na+(c) + Lysine(s)	Utilized transport	0			PMID:14770309 PMID:14770310
r1968	HC00148_s + HC00763_s + HC00065_c --> HC00148_c + HC00763_c + HC00065_s	Asparagine(s) + Na+(s) + Arginine(c) --> Asparagine(c) + Na+(c) + Arginine(s)	Utilized transport	0			PMID:14770309 PMID:14770310
r1969	HC00148_s + HC00763_s + HC00079_c --> HC00148_c + HC00763_c + HC00079_s	Asparagine(s) + Na+(s) + Ornithine(c) --> Asparagine(c) + Na+(c) + Ornithine(s)	Utilized transport	0			PMID:14770309 PMID:14770310
r1970	HC00148_s + HC00763_s + HC00133_c --> HC00148_c + HC00763_c + HC00133_s	Asparagine(s) + Na+(s) + Histidine(c) --> Asparagine(c) + Na+(c) + Histidine(s)	Utilized transport	0			PMID:14770309 PMID:14770310
r1971	HC00148_s + HC00763_s + HC00277_c --> HC00148_c + HC00763_c + HC00277_s	Asparagine(s) + Na+(s) + Citrulline(c) --> Asparagine(c) + Na+(c) + Citrulline(s)	Utilized transport	0			PMID:14770309 PMID:14770310
[truncated: 568 more rows]

## Sheet: Hepatonet1 Module Compositions
Module ID	253900	253901	253902	253904	253905	253907	253908	253910	253911	253913	253914	253915	253920	253921	253922	253923	253924	253925	253926	253927	253928	253929	253930	253931	253932	253933	253934	253935	253936	253937	253938	253939	253940	253941	253942	253943	253944	253945	253946	253947	253948	253949	253950	253912	253952	253955	253958	253961	253964
[truncated: 2,539 more rows]
[truncated: 603 more columns]

[truncated: 1 more sheets: Hepatonet1 Stoich Matrix]
